# Supplementary material for: Integrative epigenomic and transcriptomic analysis reveals the requirement of JUNB for hematopoietic fate induction
Source: Nat Commun. 2022 Jun 6;13:3131. doi: 10.1038/s41467-022-30789-4 (PMC9170695; doi:10.1038/s41467-022-30789-4)
Supplement: Supplementary file 4 — Supplementary Data 1 [file 41467_2022_30789_MOESM4_ESM.xlsx]

## Sheet: Fig2 Cluster1 ATAC closest gene
	ONTOLOGY	ID	Description	GeneRatio	BgRatio	pvalue	p.adjust	qvalue	geneID	Count
GO:0061564	BP	GO:0061564	axon development	203/3679	493/18493	4.7081e-28	2.9435e-24	2.45416e-24	ARX/MYCBP2/PAX6/CELSR3/FYN/LYPLA2/NRXN3/CTNNA1/EPHA3/FSTL4/CYFIP2/NGFR/NTN1/CTNNA2/FGFR2/NEO1/SPTB/EPHA8/CRMP1/PICALM/GLI2/SEMA3A/SEMA3C/PLXNA2/RAP1GAP/MAP2/RAB21/PSEN1/SEMA5B/NRCAM/SEMA6A/DPYSL2/SEMA4G/CRTAC1/NIN/DOK5/STK24/RAB11A/NUMBL/PTPRS/COBL/PTPRZ1/GLI3/LIMK1/LHX2/CXCL12/LGI1/RND2/GAB1/ZPR1/UST/VEGFA/TTL/ITGA4/SPTBN1/RTN4/DOK1/SOS1/VAX2/EPHA4/TNR/ARTN/PLPPR4/CAMSAP2/NRP2/SPP1/NR4A3/FKBP1B/…	203
GO:0007409	BP	GO:0007409	axonogenesis	189/3679	449/18493	1.358e-27	4.2451e-24	3.53937e-24	ARX/MYCBP2/PAX6/CELSR3/FYN/LYPLA2/NRXN3/FSTL4/CYFIP2/NGFR/NTN1/CTNNA2/FGFR2/NEO1/SPTB/EPHA8/CRMP1/PICALM/GLI2/SEMA3A/SEMA3C/PLXNA2/RAP1GAP/MAP2/RAB21/PSEN1/SEMA5B/NRCAM/SEMA6A/DPYSL2/SEMA4G/NIN/DOK5/RAB11A/NUMBL/PTPRS/COBL/PTPRZ1/GLI3/LIMK1/LHX2/CXCL12/LGI1/RND2/GAB1/UST/VEGFA/TTL/ITGA4/SPTBN1/RTN4/DOK1/SOS1/VAX2/EPHA4/TNR/ARTN/PLPPR4/NRP2/SPP1/NR4A3/TNN/SLITRK3/CXCR4/EGR2/USP9X/DOK4/VASP/BCL11B/…	189
GO:0007411	BP	GO:0007411	axon guidance	123/3679	259/18493	8.27264e-24	1.72402e-20	1.43741e-20	ARX/MYCBP2/PAX6/CELSR3/FYN/LYPLA2/NRXN3/CYFIP2/NTN1/NEO1/SPTB/EPHA8/CRMP1/GLI2/SEMA3A/SEMA3C/PLXNA2/RAP1GAP/SEMA5B/NRCAM/SEMA6A/DPYSL2/SEMA4G/DOK5/GLI3/LHX2/CXCL12/LGI1/GAB1/VEGFA/SPTBN1/DOK1/SOS1/EPHA4/TNR/ARTN/NRP2/NR4A3/CXCR4/EGR2/DOK4/VASP/BCL11B/SMO/FEZF1/PALLD/ZSWIM6/ZSWIM4/MATN2/PTPRA/EPHB2/CNTN6/CHL1/EPHA7/SEMA4F/PLXNC1/TBR1/SEMA6D/BMPR1B/RNF165/SMAD4/ERBB2/GRB7/APP/LHX9/EFNA3/CNTN4/BOC/S…	123
GO:0097485	BP	GO:0097485	neuron projection guidance	123/3679	260/18493	1.26717e-23	1.98059e-20	1.65132e-20	ARX/MYCBP2/PAX6/CELSR3/FYN/LYPLA2/NRXN3/CYFIP2/NTN1/NEO1/SPTB/EPHA8/CRMP1/GLI2/SEMA3A/SEMA3C/PLXNA2/RAP1GAP/SEMA5B/NRCAM/SEMA6A/DPYSL2/SEMA4G/DOK5/GLI3/LHX2/CXCL12/LGI1/GAB1/VEGFA/SPTBN1/DOK1/SOS1/EPHA4/TNR/ARTN/NRP2/NR4A3/CXCR4/EGR2/DOK4/VASP/BCL11B/SMO/FEZF1/PALLD/ZSWIM6/ZSWIM4/MATN2/PTPRA/EPHB2/CNTN6/CHL1/EPHA7/SEMA4F/PLXNC1/TBR1/SEMA6D/BMPR1B/RNF165/SMAD4/ERBB2/GRB7/APP/LHX9/EFNA3/CNTN4/BOC/S…	123
GO:0007156	BP	GO:0007156	homophilic cell adhesion via plasma membrane adhesion molecules	81/3679	167/18493	7.98952e-17	8.04092e-14	6.70415e-14	CELSR3/CDH3/TRO/CDH19/CDH7/PCDHA6/PCDHGA2/FAT1/CDH20/CDH9/CDH6/PCDH12/PCDH17/PALLD/NECTIN2/CNTN6/DSG1/PCDH8/PCDH10/CLSTN3/CDH11/CDH13/HMCN1/CNTN4/CDH18/SDK1/CDHR1/KIRREL3/CDH22/PCDH15/CDH8/CDH12/CADM3/FAT3/DCHS1/PCDH7/ROBO1/EMB/PTPRM/NECTIN3/CADM1/ROBO2/FAT4/DCHS2/PCDHGA1/PCDHA9/PCDHA8/PCDHA7/PCDHA5/PCDHA4/PCDHA2/PCDHA1/TENM3/PCDHA13/PCDHGC3/PCDHGC5/PCDHGC4/PCDHAC2/PCDHAC1/PCDHA11/PCDHA10/PCDHA12…	81
GO:0050808	BP	GO:0050808	synapse organization	146/3679	384/18493	8.43745e-17	8.04092e-14	6.70415e-14	ITGA3/ARHGAP44/CACNA2D2/FYN/NTN1/CTNNA2/CACNB1/ACTN1/SNCB/ACTB/CTTNBP2/PSEN1/MEF2C/MTMR2/LZTS3/NRCAM/NFATC4/ZMYND8/PTPRS/PTN/WASL/ASIC2/NRXN2/IL10RA/MDGA1/CDH9/TANC1/EPHA4/TNR/DLGAP3/NRP2/PCDH17/ADGRB2/SLITRK3/RAB17/SIX1/LRFN1/UNC13A/DLG4/EPHB2/ADGRB3/EPHA7/DOCK10/PCDH8/DGKB/DAB2IP/TLR2/CHRNA1/CLSTN3/PPFIA2/IGF1R/AFG3L2/ERBB2/APP/PTPRF/TMEM108/SDK1/SYBU/NTRK2/LRRC4C/DRD2/KIRREL3/CNKSR2/CNTN5/CDH8…	146
GO:0098742	BP	GO:0098742	cell-cell adhesion via plasma-membrane adhesion molecules	113/3679	270/18493	9.00295e-17	8.04092e-14	6.70415e-14	CELSR3/TENM1/CD6/CDH3/TRO/CDH19/CDH7/PCDHA6/PCDHGA2/FAT1/TGFB2/CDH20/PTPRS/CLDN15/MDGA1/CDH9/CDH6/PCDH12/CLDN16/PCDH17/SLITRK3/BMP2/MMP24/PALLD/AJUBA/NECTIN2/CNTN6/DSG1/CLDN10/PCDH8/PCDH10/CLSTN3/CDH11/CDH13/PTPRF/HMCN1/CNTN4/CDH18/TENM2/SDK1/CDHR1/LRRC4C/TENM4/KIRREL3/CDH22/PCDH15/CDH8/ADGRL3/GRID2/PTPRD/CDH12/NTNG1/CADM3/CLDN1/CLDN3/FAT3/LRFN5/DCHS1/IL1RAPL1/NLGN1/PCDH7/ROBO1/EMB/DAB1/PTPRM/NEC…	113
GO:0050804	BP	GO:0050804	modulation of chemical synaptic transmission	154/3679	418/18493	3.19452e-16	2.49652e-13	2.08148e-13	CACNG3/TAC1/CACNA2D2/FYN/SYT7/APBA2/RNF19A/DTNBP1/SNCAIP/SYT1/CAMK2A/PTGS2/TACR2/CACNG5/SLC1A3/SCGN/RIMS1/PSEN1/MEF2C/MTMR2/PACSIN2/NFATC4/ZMYND8/PLCB4/CELF4/FGF14/HTR2A/STX4/RAB11A/PTPRS/CACNG7/PTN/STX1A/CRHR2/DNM1/CUBN/CPEB3/LGI1/KAT2A/PPP1R9B/MPP2/RAPGEF2/HRH2/EPHA4/TNR/RIMS3/RGS4/CHRNB4/SLC8A2/AKAP7/PCDH17/EGR2/GRM4/PRKCG/UNC13A/DLG4/PTPRA/SYT11/SYT4/EPHB2/NGF/SERPINE2/DGKB/STXBP1/PPP3CA/CLST…	154
GO:0099177	BP	GO:0099177	regulation of trans-synaptic signaling	154/3679	419/18493	4.07672e-16	2.83196e-13	2.36116e-13	CACNG3/TAC1/CACNA2D2/FYN/SYT7/APBA2/RNF19A/DTNBP1/SNCAIP/SYT1/CAMK2A/PTGS2/TACR2/CACNG5/SLC1A3/SCGN/RIMS1/PSEN1/MEF2C/MTMR2/PACSIN2/NFATC4/ZMYND8/PLCB4/CELF4/FGF14/HTR2A/STX4/RAB11A/PTPRS/CACNG7/PTN/STX1A/CRHR2/DNM1/CUBN/CPEB3/LGI1/KAT2A/PPP1R9B/MPP2/RAPGEF2/HRH2/EPHA4/TNR/RIMS3/RGS4/CHRNB4/SLC8A2/AKAP7/PCDH17/EGR2/GRM4/PRKCG/UNC13A/DLG4/PTPRA/SYT11/SYT4/EPHB2/NGF/SERPINE2/DGKB/STXBP1/PPP3CA/CLST…	154
GO:0010975	BP	GO:0010975	regulation of neuron projection development	168/3679	478/18493	2.25604e-15	1.41047e-12	1.17599e-12	HECW1/SARM1/FKBP4/MYCBP2/ITGA3/ARHGAP44/FYN/CNTN1/LRRC7/CUL7/EPHA3/NEDD4L/FSTL4/NGFR/NTN1/SYT1/MAPK6/CRMP1/SEMA3A/SEMA3C/PLXNA2/FGFR1/MAP2/CBFA2T2/RIMS1/RAB21/PSEN1/MEF2C/SEMA5B/LZTS3/NRCAM/SEMA6A/DPYSL2/SEMA4G/NIN/NFATC4/ZMYND8/STK24/NDRG4/RAB11A/STMN2/PTPRS/CACNG7/PTN/COBL/TMEM106B/LIMK1/CXCL12/CPEB3/RND2/PMP22/IL2/RAPGEF2/RASAL1/UST/FIG4/VEGFA/TTL/RTN4/EPHA4/PRRX1/MARK1/TNR/PLPPR5/CAMSAP2/SPP1…	168
GO:0050769	BP	GO:0050769	positive regulation of neurogenesis	161/3679	453/18493	2.83658e-15	1.61221e-12	1.34419e-12	ITGA3/PAX6/SPAG9/FYN/CNTN1/PRKCH/LRRC7/CUL7/EPHA3/NEDD4L/NGFR/HMG20B/NTN1/SYT1/MAPK6/GLI2/SEMA3A/PLXNA2/RARB/FGFR1/FGF20/CBFA2T2/BRINP1/TP73/RIMS1/RAB21/PSEN1/MEF2C/LRP2/REST/NRCAM/SEMA6A/NIN/ZMYND8/NDRG4/RAB11A/STMN2/NUMBL/CACNG7/PTN/COBL/TMEM106B/GLI3/LIMK1/KDM4C/CXCL12/CPEB3/RND2/IL2/RAPGEF2/RASAL1/OPRM1/FIG4/VEGFA/EPHA4/ARHGEF2/PLPPR5/MYB/TRIM67/FKBP1B/CXCR4/BMP2/SMO/FEZF1/HOXD3/ELL3/FOXA1/UN…	161
GO:0045666	BP	GO:0045666	positive regulation of neuron differentiation	132/3679	356/18493	2.44902e-14	1.27594e-11	1.06382e-11	ITGA3/SPAG9/FYN/CNTN1/LRRC7/CUL7/EPHA3/NEDD4L/NGFR/HMG20B/NTN1/SYT1/MAPK6/GLI2/PLXNA2/RARB/FGFR1/FGF20/CBFA2T2/BRINP1/RIMS1/RAB21/PSEN1/MEF2C/REST/NRCAM/NIN/ZMYND8/NDRG4/RAB11A/STMN2/CACNG7/PTN/COBL/TMEM106B/LIMK1/KDM4C/CXCL12/CPEB3/RND2/IL2/RAPGEF2/RASAL1/FIG4/VEGFA/EPHA4/ARHGEF2/PLPPR5/TRIM67/FKBP1B/BMP2/FEZF1/HOXD3/FOXA1/UNC13A/DLG4/SYT4/ATP8A2/NGF/KIDINS220/PLXNC1/DAB2IP/TRPC6/SCARB2/LLPH/TCF…	132
GO:0042391	BP	GO:0042391	regulation of membrane potential	149/3679	424/18493	8.94888e-14	4.30372e-11	3.58825e-11	CFTR/TAC1/SCN4A/GABRA3/GABRA1/MYOC/ADRB1/NEDD4L/KCNQ1/PTPN3/RIMS1/KCNN2/PSEN1/MEF2C/KCNK2/ZMPSTE24/MTMR2/GNA11/NRCAM/SLC26A4/CACNA1I/ZMYND8/CELF4/NALCN/FGF14/SLC17A7/SLC1A6/MYH14/PTN/STX1A/ASIC2/MPP2/GABRA4/OPRM1/SLC29A1/NNT/GABRG2/SLC25A36/FGF12/SUMO1/RIMS3/RGS4/CHRNB4/FKBP1B/KCNIP2/GRIA2/KCNJ8/KCNJ2/GRIA3/KCNC1/FGF13/TRPM4/POPDC3/DLG4/ATP1A4/KCNK1/SCN2A/SCN7A/CHRNA1/SCARB2/PPP3CA/KCNH5/PMAIP1/A…	149
GO:0030900	BP	GO:0030900	forebrain development	135/3679	374/18493	1.34017e-13	5.98482e-11	4.98987e-11	ARX/PAX6/FYN/DNAH5/PHLPP2/SYNE2/FGFR2/FGF10/NDST1/GLI2/SEMA3A/RARB/FGFR1/PSEN1/LRP2/GNAO1/KDM2B/LAMB1/TYRO3/CRTAC1/NIN/SLC32A1/NUMBL/PTPRS/CDK6/PTN/GHRHR/GLI3/LHX2/LHX6/CXCL12/KAT2A/RAPGEF2/SLC1A2/RFX4/RTN4/VAX2/TNR/NRP2/SATB2/NR4A3/APAF1/NPY/INHBA/MBOAT7/BMP2/BCL11B/FOXP2/SMO/FEZF1/ALDH1A2/KCNC1/FGF13/BTBD3/DCLK1/EPHB2/WNT2B/RAX/ETS1/AGTPBP1/TRA2B/TBR1/DAB2IP/TACC2/SSTR1/APP/SLC4A10/TMEM108/SLIT…	135
GO:0001764	BP	GO:0001764	neuron migration	68/3679	149/18493	9.3873e-13	3.91263e-10	3.26217e-10	ARX/ITGA3/PAX6/CELSR3/FYN/SDCCAG8/NTN1/CAMK2A/SEMA3A/FGFR1/PSEN1/MEF2C/NRCAM/SEMA6A/LHX6/CXCL12/RAPGEF2/MDGA1/VEGFA/MARK1/ARHGEF2/NRP2/SATB2/TNN/TWIST1/NEUROD4/USP9X/FEZF1/FGF13/MATN2/DCLK1/CHL1/NAV1/DAB2IP/BARHL2/LRP12/NTRK2/DRD2/KIRREL3/ADGRL3/ASTN1/SPOCK1/IGSF10/NR4A2/SH3RF1/NRG1/AUTS2/PEX13/NKX6-1/APBB2/AXL/DDIT4/STAT3/SOX14/ATOH1/NDNF/DAB1/OLIG3/ERBB4/ZNF609/FLRT2/NRG3/CCK/SHTN1/DCC/DNER/REL…	68
GO:0022604	BP	GO:0022604	regulation of cell morphogenesis	159/3679	474/18493	1.09263e-12	4.26946e-10	3.55968e-10	FGR/HECW1/SARM1/MYCBP2/ARHGAP44/FYN/PLEKHO1/MYOC/CUL7/NEDD4L/HEXB/FSTL4/NGFR/NTN1/SYT1/SEMA3A/SEMA3C/ARHGAP15/PLXNA2/MAP2/CARMIL1/RIMS1/RAB21/PSEN1/SEMA5B/ZMPSTE24/LZTS3/NRCAM/SEMA6A/UNC13D/DPYSL2/SEMA4G/NIN/SEC23A/NFATC4/HCK/OLFM4/RAB11A/MYH14/PTPRS/CACNG7/PTN/LIMK1/CXCL12/CCL2/RND2/RAPGEF2/RASAL1/NEDD9/UST/VEGFA/TTL/RTN4/RND3/EPHA4/TNR/SPP1/RHOQ/ZMYM2/RHOJ/MKLN1/FGF13/ZSWIM6/UNC13A/ZSWIM4/DLG4/…	159
GO:0007215	BP	GO:0007215	glutamate receptor signaling pathway	48/3679	90/18493	1.81805e-12	6.68615e-10	5.57461e-10	CACNG3/FYN/HOMER3/CACNG5/MEF2C/NECAB2/CACNG7/RGS9/OPRM1/CPEB4/GRIA2/GRM4/GRIA3/UNC13A/DLG4/EPHB2/DAGLA/SSTR1/APP/CACNG8/CNIH3/CRH/GRIK4/GRID2/GRIA4/GRM1/GRIA1/TIAM1/KCNB1/GRIN2C/SHANK2/GRIK2/DAGLB/GRM5/NLGN1/GRIK1/CNIH2/GRM8/PLCB1/GRID1/GRIN2A/SHISA6/RELN/GRM7/GRIN3A/GRM3/SHISA9/GRIN2B	48
GO:0010976	BP	GO:0010976	positive regulation of neuron projection development	99/3679	269/18493	6.88678e-11	2.39201e-08	1.99435e-08	ITGA3/FYN/CNTN1/LRRC7/CUL7/EPHA3/NEDD4L/NGFR/NTN1/SYT1/MAPK6/PLXNA2/FGFR1/CBFA2T2/RIMS1/RAB21/PSEN1/NIN/ZMYND8/NDRG4/RAB11A/STMN2/CACNG7/PTN/COBL/TMEM106B/LIMK1/CXCL12/CPEB3/RND2/IL2/RAPGEF2/RASAL1/FIG4/VEGFA/EPHA4/PLPPR5/TRIM67/FKBP1B/UNC13A/DLG4/SYT4/ATP8A2/NGF/KIDINS220/PLXNC1/DAB2IP/SCARB2/LLPH/IQGAP1/SYT2/CPNE9/SLIT2/FBXO38/NTRK2/POU4F2/RIT2/PTPRD/WNT3A/TIAM1/PPP1R9A/SHANK2/WASHC5/APBB1/ISLR…	99
GO:0001655	BP	GO:0001655	urogenital system development	113/3679	322/18493	9.7826e-11	3.21899e-08	2.68385e-08	FKBP4/ITGA3/CRLF1/PROM1/WWTR1/FGFR2/FGF10/TP63/GLI2/ACAT1/RARB/FGFR1/ITGA8/TP73/COL4A4/MEF2C/ZMPSTE24/ITGA6/ESR1/TGFB2/PDGFB/JAG1/CTSH/EYA1/C1GALT1/GLI3/ACTA2/SIM1/VEGFA/TBX18/STAT1/SDC1/EPHA4/APH1A/CENPF/TCF21/EPCAM/APAF1/KCNJ8/BMP2/SIX1/PODXL/SMO/HOXD13/ALDH1A2/FOXA1/FOXJ1/ITGB4/CASP9/EPHB2/WNT2B/ANXA1/EPHA7/GDF11/MYC/TFAP2A/ARL3/FGF2/IQGAP1/MYOCD/SMAD4/OSR1/AGTR1/SLIT2/ADAMTS16/KLHL3/CER1/KIRR…	113
GO:0060560	BP	GO:0060560	developmental growth involved in morphogenesis	86/3679	227/18493	2.24146e-10	7.0068e-08	5.84195e-08	NEDD4L/FSTL4/CYFIP2/NTN1/FGFR2/SYT1/FGF10/SEMA3A/SEMA3C/MAP2/RIMS1/RAB21/SEMA5B/NRCAM/ESR1/SEMA6A/DPYSL2/SEMA4G/NIN/RAB11A/PTPRS/CACNG7/COBL/LIMK1/LHX2/SH3GL2/CXCL12/RND2/AREG/RASAL1/VEGFA/TTL/ITGA4/RTN4/TNR/NRP2/SPP1/USP9X/SIX1/HOXD13/FGF13/UNC13A/SYT4/DCLK1/NGF/EPHA7/SEMA4F/SEMA6D/LLPH/IQGAP1/APP/BARHL2/SYT2/CPNE9/TMEM108/SLIT2/SFRP2/BIN3/POU4F2/WNT3A/TIAM1/AUTS2/NKX6-1/RYK/SPRY1/ISLR2/SEMA3E/L…	86
GO:0048638	BP	GO:0048638	regulation of developmental growth	113/3679	334/18493	1.17284e-09	3.49172e-07	2.91124e-07	ARX/CACNA2D2/ADRB1/NEDD4L/FSTL4/NTN1/FGFR2/SYT1/SEMA3A/SEMA3C/ACACB/FGFR1/MAP2/FGF20/TP73/RIMS1/RAB21/MEF2C/KCNK2/SEMA5B/ZMPSTE24/NRCAM/SEMA6A/DPYSL2/SEMA4G/TLL2/RAB11A/IL7/PTPRS/CACNG7/WNT2/GHRHR/LIMK1/CXCL12/RAI1/RND2/RASAL1/VEGFA/WWC1/TTL/RTN4/TNR/RGS4/SPP1/GPAM/SERP1/PLS1/NRK/SIX1/SMO/FGF13/UNC13A/SYT4/ATP8A2/NGF/EPHA7/SEMA4F/HLX/PIM1/SEMA6D/FGF2/AFG3L2/APP/BARHL2/DUSP10/SYT2/MEIS1/CPNE9/SFRP…	113
GO:0072073	BP	GO:0072073	kidney epithelium development	59/3679	140/18493	1.4071e-09	3.93648e-07	3.28206e-07	CRLF1/PROM1/WWTR1/FGFR2/ACAT1/RARB/FGFR1/MEF2C/JAG1/EYA1/GLI3/SIM1/VEGFA/STAT1/SDC1/EPHA4/TCF21/EPCAM/BMP2/SIX1/PODXL/SMO/FOXJ1/WNT2B/EPHA7/GDF11/MYC/FGF2/IQGAP1/SMAD4/OSR1/SLIT2/ADAMTS16/KLHL3/CER1/PTPRO/MYO1E/HEYL/SPRY1/DCHS1/NPNT/IRX2/SIX2/MTSS1/BCL2/LAMB2/CD34/BASP1/NOG/TACSTD2/ROBO2/PBX1/MAGI2/FAT4/DLL1/LGR4/FMN1/FOXD1/HOXB7	59
GO:0072001	BP	GO:0072001	renal system development	100/3679	286/18493	1.44816e-09	3.93648e-07	3.28206e-07	ITGA3/CRLF1/PROM1/WWTR1/FGFR2/FGF10/GLI2/ACAT1/RARB/FGFR1/ITGA8/TP73/COL4A4/MEF2C/ZMPSTE24/ITGA6/TGFB2/PDGFB/JAG1/CTSH/EYA1/C1GALT1/GLI3/ACTA2/SIM1/VEGFA/TBX18/STAT1/SDC1/EPHA4/APH1A/CENPF/TCF21/EPCAM/APAF1/KCNJ8/BMP2/SIX1/PODXL/SMO/ALDH1A2/FOXJ1/ITGB4/CASP9/WNT2B/EPHA7/GDF11/MYC/TFAP2A/ARL3/FGF2/IQGAP1/MYOCD/SMAD4/OSR1/AGTR1/SLIT2/ADAMTS16/KLHL3/CER1/KIRREL3/PTPRO/BMP6/ANGPT1/ADAMTS1/FLCN/MYO1E/…	100
GO:0007416	BP	GO:0007416	synapse assembly	66/3679	165/18493	2.09302e-09	5.4523e-07	4.54588e-07	NTN1/MEF2C/NRCAM/PTPRS/ASIC2/NRXN2/MDGA1/CDH9/PCDH17/ADGRB2/SLITRK3/RAB17/SIX1/LRFN1/EPHB2/ADGRB3/EPHA7/TLR2/CLSTN3/APP/SDK1/NTRK2/DRD2/KIRREL3/CNTN5/ADGRL3/POU4F1/GRID2/FARP1/PTPRD/WNT3A/EPHB1/LHFPL4/NRG1/PPP1R9A/CHRNB2/SHANK2/RYK/SLITRK5/LRFN5/LRTM2/IL1RAPL1/NLGN1/PTEN/GAP43/LRRN3/LINGO2/LRRN1/BDNF/SLITRK1/ERBB4/SLITRK4/NRXN1/OXTR/EFNA5/SLITRK6/ROBO2/FLRT2/PCLO/MAGI2/DNER/IL1RAPL2/IL1RAP/NTNG2/…	66
GO:0035249	BP	GO:0035249	synaptic transmission, glutamatergic	43/3679	90/18493	2.40533e-09	6.01524e-07	5.01523e-07	CACNG3/SYT1/PTGS2/CACNG5/PSEN1/MEF2C/SLC17A6/HTR2A/SLC17A7/CACNG7/CUBN/TNR/GRIA2/GRM4/UNC13A/SERPINE2/STXBP1/CLSTN3/CACNG8/CNIH3/SHC3/DRD2/GRIK4/CDH8/GRID2/GRM1/DGKI/SHANK2/GRIK2/GRM5/NLGN1/GRIK1/CNIH2/SLC17A8/GRM8/NRXN1/OXTR/GRID1/NPY2R/PRKN/RELN/GRM7/GRM3	43
GO:0021537	BP	GO:0021537	telencephalon development	89/3679	248/18493	2.66944e-09	6.41898e-07	5.35185e-07	ARX/PAX6/DNAH5/PHLPP2/SYNE2/SEMA3A/RARB/PSEN1/KDM2B/LAMB1/CRTAC1/NIN/SLC32A1/NUMBL/PTPRS/CDK6/GLI3/LHX2/LHX6/CXCL12/KAT2A/SLC1A2/RFX4/RTN4/TNR/NRP2/NR4A3/NPY/INHBA/MBOAT7/BMP2/BCL11B/FOXP2/SMO/FEZF1/FGF13/BTBD3/EPHB2/AGTPBP1/TRA2B/TBR1/DAB2IP/TACC2/TMEM108/SLIT2/MCPH1/NFIB/NTRK2/DRD2/KIRREL3/DIXDC1/NRGN/WNT3A/NRG1/HTR5A/SKI/IGF2BP1/LMX1A/PEX13/NEUROD1/RYK/NEUROD6/SLITRK5/AVPR1A/C16orf45/ROBO1/EMX…	89
GO:0050770	BP	GO:0050770	regulation of axonogenesis	70/3679	180/18493	2.87114e-09	6.6483e-07	5.54304e-07	MYCBP2/FSTL4/NGFR/NTN1/SEMA3A/SEMA3C/PLXNA2/MAP2/RAB21/PSEN1/SEMA5B/NRCAM/SEMA6A/DPYSL2/SEMA4G/NIN/RAB11A/PTPRS/LIMK1/CXCL12/RND2/UST/VEGFA/TTL/RTN4/EPHA4/TNR/SPP1/FGF13/ZSWIM6/ZSWIM4/EPHB2/NGF/EPHA7/SEMA4F/PLXNC1/TBR1/SEMA6D/BARHL2/SLIT2/NTRK2/LRRC4C/PTPRO/POU4F2/WNT3A/TIAM1/NKX6-1/RYK/ISLR2/SHOX2/ROBO1/SEMA3E/PTEN/DAB1/BDNF/SLITRK1/TRAK1/EFNA5/ROBO2/SEMA4B/SHTN1/DCC/SEMA4D/SEMA4A/SYNGAP1/KIF13B…	70
GO:0060078	BP	GO:0060078	regulation of postsynaptic membrane potential	58/3679	139/18493	3.03043e-09	6.76653e-07	5.64162e-07	GABRA3/GABRA1/ADRB1/RIMS1/MEF2C/MTMR2/ZMYND8/CELF4/FGF14/SLC17A7/STX1A/MPP2/GABRA4/OPRM1/SLC29A1/GABRG2/RGS4/CHRNB4/GRIA2/GRIA3/DLG4/CHRNA1/PPP3CA/APP/TMEM108/GABRA6/GABRB2/GLRA1/DRD2/GRID2/GRIA4/GRM1/GRIA1/DGKI/PPP1R9A/CHRNB2/GRIN2C/SHANK2/GABRG1/GABRB1/GRIK2/CACNB3/GRM5/NLGN1/CHRNB1/PTEN/CHRNA7/RIMS2/NRXN1/SLC8A1/GRIN2A/KCND2/NPY2R/RGS7BP/RELN/GRIN3A/S1PR2/GRIN2B	58
GO:0051961	BP	GO:0051961	negative regulation of nervous system development	102/3679	298/18493	3.6996e-09	7.87273e-07	6.56392e-07	FKBP4/ABCC8/PAX6/CTNNA1/FSTL4/NGFR/NTN1/CRMP1/SEMA3A/SEMA3C/MAP2/CBFA2T2/BRINP1/TP73/PSEN1/SEMA5B/REST/MTMR2/SEMA6A/SEMA4G/NFATC4/JAG1/STMN2/PTPRS/PTN/GLI3/LHX2/SUFU/PMP22/RAPGEF2/RFX4/FIG4/RTN4/EPHA4/TNR/ARHGEF2/FOXO3/SPP1/TNN/FGF13/SYT4/EPHB2/DTX1/EPHA7/GDF11/SEMA4F/CDK5RAP2/TLR2/SORL1/TRPC6/SEMA6D/PPP3CA/APP/GPR161/DUSP10/MEIS1/CNTN4/PTPRG/SLIT2/TNFRSF21/DIXDC1/THRB/PTPRO/DRD3/POU4F2/RIT2/SPOC…	102
GO:0031346	BP	GO:0031346	positive regulation of cell projection organization	121/3679	371/18493	3.7777e-09	7.87273e-07	6.56392e-07	ITGA3/TENM1/FYN/CNTN1/LRRC7/CUL7/EPHA3/NEDD4L/CROCC/NGFR/NTN1/SYT1/NAV3/MAPK6/PLXNA2/FGFR1/CBFA2T2/CARMIL1/RIMS1/RAB21/PSEN1/NIN/ZMYND8/NDRG4/RAB11A/STMN2/CACNG7/PTN/COBL/WASL/TMEM106B/LIMK1/CXCL12/CPEB3/KAT2A/RND2/IL2/RAPGEF2/RASAL1/RIPOR2/FIG4/VEGFA/EPHA4/PLPPR5/TRIM67/RHOQ/FKBP1B/UNC13A/EPS8L1/DLG4/SYT4/ATP8A2/NGF/KIDINS220/PLXNC1/DAB2IP/ENPP2/CCL21/SCARB2/LLPH/IQGAP1/DEF8/SYT2/CPNE9/SLIT2/FBX…	121
GO:0051963	BP	GO:0051963	regulation of synapse assembly	47/3679	104/18493	4.36246e-09	8.7981e-07	7.33545e-07	NTN1/MEF2C/PTPRS/ASIC2/MDGA1/ADGRB2/SLITRK3/RAB17/SIX1/LRFN1/EPHB2/ADGRB3/EPHA7/TLR2/CLSTN3/APP/NTRK2/ADGRL3/GRID2/PTPRD/WNT3A/EPHB1/LHFPL4/PPP1R9A/CHRNB2/SLITRK5/LRFN5/LRTM2/IL1RAPL1/NLGN1/GAP43/LRRN3/LINGO2/LRRN1/BDNF/SLITRK1/SLITRK4/NRXN1/OXTR/EFNA5/SLITRK6/ROBO2/FLRT2/IL1RAPL2/IL1RAP/NTNG2/ARMCX5-GPRASP2	47
GO:0007611	BP	GO:0007611	learning or memory	88/3679	247/18493	4.90852e-09	9.59003e-07	7.99573e-07	ITGA3/ABCC8/TAC1/FYN/NRXN3/ABCA7/PTGS2/PICALM/TACR2/ITGA8/BRINP1/PSEN1/MEF2C/KCNK2/KCNK10/PAK5/HTR2A/NDRG4/SLC17A7/PTN/PTPRZ1/CPEB3/KAT2A/NRXN2/GLP1R/HRH2/TANC1/TNR/SLC8A2/SGK1/EGR2/PDE1B/ATP8A1/LRRN4/PRKCG/FOXP2/FGF13/DLG4/SYT4/EPHB2/MEIS2/NGF/ADGRB3/TBR1/TLR2/APP/TTBK1/CRH/NTRK2/SHC3/DRD2/DRD3/CAMK4/NRGN/GRIA1/SLC24A2/ADCY8/AFF2/SORCS3/DGKI/CHRNB2/ZNF385A/SHANK2/LHX8/LMX1A/GRM5/RGS14/GATM/PTEN/…	88
GO:0016358	BP	GO:0016358	dendrite development	80/3679	218/18493	5.24055e-09	9.92846e-07	8.27789e-07	HECW1/SARM1/ARHGAP44/FYN/CUL7/DTNBP1/NEDD4L/FSTL4/CTNNA2/ACSL4/MAPK6/CAMK2A/PICALM/SEMA3A/MAP2/RAB21/PSEN1/MEF2C/LZTS3/NFATC4/ZMYND8/PTPRS/COBL/WASL/TMEM106B/CPEB3/IL2/RAPGEF2/EPHA4/MARK1/CAMSAP2/FAM206A/RAB17/MAP1S/DLG4/MATN2/BTBD3/DCLK1/EPHB2/KIDINS220/ADGRB3/DOCK10/DAB2IP/TRPC6/PPP3CA/LLPH/IQGAP1/APP/RERE/SDK1/KLHL1/FARP1/PTPRD/EPHB1/TIAM1/PPP1R9A/CHRNB2/SHANK2/CSMD3/SLITRK5/IL1RAPL1/NLGN1/CTN…	80
GO:0010769	BP	GO:0010769	regulation of cell morphogenesis involved in differentiation	100/3679	293/18493	6.22557e-09	1.14477e-06	9.54458e-07	HECW1/SARM1/MYCBP2/ARHGAP44/MYOC/CUL7/NEDD4L/FSTL4/NGFR/NTN1/SEMA3A/SEMA3C/PLXNA2/MAP2/CARMIL1/RAB21/PSEN1/SEMA5B/LZTS3/NRCAM/SEMA6A/UNC13D/DPYSL2/SEMA4G/NIN/NFATC4/OLFM4/RAB11A/PTPRS/LIMK1/CXCL12/RND2/RAPGEF2/NEDD9/UST/VEGFA/TTL/RTN4/EPHA4/TNR/SPP1/FGF13/ZSWIM6/ZSWIM4/EPHB2/NGF/ADGRB3/EPHA7/SEMA4F/PLXNC1/TBR1/TRPC6/SEMA6D/PPP3CA/BARHL2/SLIT2/NTRK2/LRRC4C/DOCK1/PTPRO/POU4F2/PTPRD/WNT3A/TIAM1/PPP1…	100
GO:0001508	BP	GO:0001508	action potential	55/3679	133/18493	1.12545e-08	2.01037e-06	1.67615e-06	TAC1/SCN4A/NEDD4L/KCNQ1/PTPN3/KCNN2/GNA11/NRCAM/CACNA1I/MYH14/FGF12/SUMO1/CHRNB4/FKBP1B/KCNIP2/KCNJ8/KCNJ2/FGF13/TRPM4/SCN2A/SCN7A/CHRNA1/SCARB2/ATP1B1/CAMK2D/ANK2/GLRA1/NTRK2/CACNA1C/ANK3/KCNE4/GJA1/CACNA1D/KCNB1/GJD2/CHRNB2/KCNJ3/GRIK2/CACNB2/SCN3B/CACNB3/SCN9A/KCNMB3/JUP/KCNA2/CAV3/SLC8A1/SCN5A/KCND2/SCN10A/CLCN1/KCNMB2/RYR2/NOS1AP/DMD	55
GO:1990138	BP	GO:1990138	neuron projection extension	63/3679	161/18493	1.31938e-08	2.29132e-06	1.9104e-06	NEDD4L/CYFIP2/NTN1/SYT1/SEMA3A/SEMA3C/MAP2/RIMS1/RAB21/SEMA5B/NRCAM/SEMA6A/DPYSL2/SEMA4G/RAB11A/PTPRS/CACNG7/LIMK1/LHX2/SH3GL2/CXCL12/RASAL1/VEGFA/TTL/ITGA4/RTN4/TNR/NRP2/USP9X/UNC13A/SYT4/DCLK1/SEMA4F/SEMA6D/LLPH/IQGAP1/BARHL2/SYT2/CPNE9/TMEM108/SLIT2/POU4F2/WNT3A/TIAM1/AUTS2/NKX6-1/RYK/ISLR2/SEMA3E/LAMB2/RIMS2/SLIT3/SEMA4B/PRKN/SHTN1/SEMA4D/SEMA4A/ITSN2/SMURF1/BMPR2/SYT3/PLXNA4/CYFIP1	63
GO:0048588	BP	GO:0048588	developmental cell growth	81/3679	226/18493	1.45498e-08	2.45852e-06	2.0498e-06	NEDD4L/FSTL4/CYFIP2/NTN1/SYT1/SEMA3A/SEMA3C/MAP2/RIMS1/RAB21/SEMA5B/NRCAM/SEMA6A/DPYSL2/SEMA4G/NIN/RAB11A/PTPRS/CACNG7/COBL/LIMK1/LHX2/SH3GL2/CXCL12/RND2/RASAL1/VEGFA/TTL/ITGA4/RTN4/TNR/RGS4/NRP2/SPP1/USP9X/FGF13/UNC13A/SYT4/DCLK1/NGF/EPHA7/SEMA4F/SEMA6D/LLPH/IQGAP1/APP/BARHL2/SYT2/CPNE9/TMEM108/SLIT2/POU4F2/WNT3A/TIAM1/AUTS2/PRMT2/NKX6-1/RYK/ISLR2/SEMA3E/AKAP13/LAMB2/RIMS2/MEX3C/BDNF/CAV3/FOXL2/…	81
GO:0048167	BP	GO:0048167	regulation of synaptic plasticity	66/3679	173/18493	1.95867e-08	3.17846e-06	2.65005e-06	SYT7/CAMK2A/PTGS2/SCGN/RIMS1/PSEN1/MEF2C/NFATC4/FGF14/STX4/RAB11A/PTN/CRHR2/CPEB3/KAT2A/MPP2/RAPGEF2/HRH2/EPHA4/TNR/RIMS3/SLC8A2/EGR2/UNC13A/DLG4/SYT4/EPHB2/SERPINE2/STXBP1/APP/SNAP47/CNTN4/CPLX2/CRH/NTRK2/DRD2/GRID2/NRGN/GRIA1/SLC24A2/SORCS3/DGKI/KCNB1/PPP1R9A/GRIN2C/SHANK2/ABHD6/GRIK2/FAM107A/GRM5/RGS14/NLGN1/PTEN/SYNPO/CHRNA7/MCTP1/RIMS2/PPFIA3/GRIN2A/SHISA6/RELN/HRH1/SYNGAP1/GRID2IP/SHISA9/GR…	66
GO:0050803	BP	GO:0050803	regulation of synapse structure or activity	79/3679	220/18493	1.98272e-08	3.17846e-06	2.65005e-06	ARHGAP44/FYN/NTN1/CTNNA2/CTTNBP2/MEF2C/LZTS3/NRCAM/NFATC4/ZMYND8/PTPRS/PTN/DNM1/ASIC2/IL10RA/MDGA1/EPHA4/NRP2/ADGRB2/SLITRK3/RAB17/SIX1/LRFN1/EPHB2/ADGRB3/EPHA7/PCDH8/DGKB/DAB2IP/TLR2/CLSTN3/APP/SYBU/NTRK2/DRD2/CDH8/ADGRL3/PTPRO/GRID2/PTPRD/WNT3A/EPHB1/TIAM1/LRFN2/LHFPL4/PPP1R9A/CHRNB2/CAMKV/SLITRK5/LRFN5/LRTM2/IL1RAPL1/NLGN1/FRMPD4/PTEN/GAP43/LRRN3/LINGO2/LRRN1/BDNF/SLITRK1/SLITRK4/NRXN1/OXTR/EF…	79
GO:0016049	BP	GO:0016049	cell growth	147/3679	485/18493	2.1053e-08	3.29059e-06	2.74354e-06	PRDM11/NEDD4L/BCAR1/FSTL4/CYFIP2/NTN1/SYT1/IP6K2/SEMA3A/SEMA3C/MAP2/RIMS1/RAB21/SMARCA2/SEMA5B/KDM2B/NRCAM/SEMA6A/DPYSL2/TGFB2/SEMA4G/NIN/PAK5/RAB11A/PTPRS/CACNG7/COBL/LIMK1/LHX2/SH3GL2/CXCL12/LGI1/PPP1R9B/RND2/IL2/CRYAB/CYP27B1/RASAL1/VEGFA/TTL/ITGA4/RTN4/IGFBP5/TNR/PAPPA2/RGS4/BLZF1/NRP2/SGK1/SPP1/INHBA/USP9X/FGF13/UNC13A/PPARG/SYT4/DCLK1/NGF/RERG/EPHA7/SEMA4F/SERPINE2/DNAJB2/NOV/SEMA6D/KIAA110…	147
GO:0002009	BP	GO:0002009	morphogenesis of an epithelium	145/3679	479/18493	2.86354e-08	4.36654e-06	3.64062e-06	WNT16/AP2B1/CELSR3/CC2D2A/NTN1/FGFR2/FGF10/MPP5/TP63/GLI2/SEMA3A/SEMA3C/CAMSAP3/FGFR1/PSEN1/MEF2C/LRP2/PGR/KDM2B/ESR1/TGFB2/DAAM1/MTHFD1/NFATC4/IFT52/SALL4/JAG1/LAMA1/NDRG4/ESRP2/CTSH/EYA1/PRKD2/MET/WNT2/COBL/GLI3/LHX2/ENG/CA9/SUFU/KAT2A/SMURF2/AREG/VDR/VEGFA/IFT57/FOXP1/STAT1/IGFBP5/SOS1/EPHA4/TCF21/GORAB/APAF1/TWIST1/VASP/TGM3/BMP2/OVOL2/SIX1/PODXL/SMO/HOXD13/DLL4/ALDH1A2/AJUBA/FOXA1/MICAL2/WNT…	145
GO:0001822	BP	GO:0001822	kidney development	92/3679	271/18493	3.3159e-08	4.93596e-06	4.11538e-06	ITGA3/CRLF1/PROM1/WWTR1/FGFR2/FGF10/GLI2/ACAT1/RARB/FGFR1/ITGA8/TP73/COL4A4/MEF2C/ZMPSTE24/TGFB2/PDGFB/JAG1/CTSH/EYA1/C1GALT1/GLI3/ACTA2/SIM1/VEGFA/STAT1/SDC1/EPHA4/APH1A/CENPF/TCF21/EPCAM/APAF1/KCNJ8/BMP2/SIX1/PODXL/SMO/ALDH1A2/FOXJ1/CASP9/WNT2B/EPHA7/GDF11/MYC/TFAP2A/ARL3/FGF2/IQGAP1/SMAD4/OSR1/AGTR1/SLIT2/ADAMTS16/KLHL3/CER1/KIRREL3/PTPRO/BMP6/ANGPT1/ADAMTS1/FLCN/MYO1E/HEYL/SPRY1/HPGD/FBN1/DCH…	92
GO:0050954	BP	GO:0050954	sensory perception of mechanical stimulus	62/3679	161/18493	3.46893e-08	5.04367e-06	4.20518e-06	USH1C/FYN/USH2A/HEXB/KCNQ1/COL11A1/MYO3B/FGFR1/SLC1A3/LRP2/ATP8B1/SLC26A4/MYO15A/MYO3A/TIMM9/TBL1X/HTR2A/CRYM/CEMIP/EYA1/MYH14/GSDME/ATP6V0A4/CXCL12/ASIC2/RIPOR2/EYA4/OTOF/ATP6V1B1/KCNQ4/EML2/SIX1/SERPINE2/TFAP2A/MYO7A/COL2A1/SRRM4/LRIG1/GABRB2/CNTN5/PCDH15/THRB/POU4F2/ATP2B2/CACNA1D/SPTBN4/CHRNB2/ITGA2/ADGRV1/TMC1/TUB/NAV2/CACNB3/COL4A3/GJC3/SLC17A8/SLITRK6/ROR1/BACE1/ESPN/GRM7/GRXCR2	62
GO:0050768	BP	GO:0050768	negative regulation of neurogenesis	94/3679	279/18493	3.58061e-08	5.08773e-06	4.24191e-06	FKBP4/ABCC8/PAX6/CTNNA1/FSTL4/NGFR/NTN1/CRMP1/SEMA3A/SEMA3C/MAP2/CBFA2T2/BRINP1/TP73/PSEN1/SEMA5B/REST/SEMA6A/SEMA4G/NFATC4/JAG1/STMN2/PTPRS/PTN/GLI3/LHX2/PMP22/RAPGEF2/RTN4/EPHA4/TNR/ARHGEF2/FOXO3/SPP1/TNN/FGF13/SYT4/EPHB2/DTX1/EPHA7/GDF11/SEMA4F/CDK5RAP2/SORL1/TRPC6/SEMA6D/PPP3CA/APP/DUSP10/MEIS1/CNTN4/PTPRG/SLIT2/DIXDC1/THRB/PTPRO/DRD3/POU4F2/RIT2/SPOCK1/WNT3A/NRG1/SKI/GFI1/LMX1A/NKX6-1/RYK/C1…	94
GO:0003013	BP	GO:0003013	circulatory system process	149/3679	500/18493	5.58249e-08	7.75594e-06	6.46655e-06	ACSM3/TAC1/FYN/WWTR1/CPS1/MAP2K3/ADRB1/CELF2/NEDD4L/KCNQ1/ATG5/SREBF1/PTGS2/TACR2/SEMA3A/KCNN2/ZMPSTE24/GNAO1/SNX5/TGFB2/CYB5R3/PDGFB/MYLK2/HTR2A/PIK3CG/MEOX2/SLC1A1/CXCL12/ACTA2/ASIC2/MAP2K6/IL2/CALCA/SOD2/GLP1R/NPR3/PDE4D/HRH2/FGF12/STAT1/EPAS1/SUMO1/TNNI3K/RGS4/ECE1/SLC8A2/TNNT2/SGK1/FKBP1B/KCNIP2/EPHX2/KCNJ8/NPY/KCNJ2/PTGER2/DOCK4/DLL4/TNNI3/HRC/TRPM4/PPARG/CHRM3/SPX/CYP2J2/KCNK1/PRCP/PDE5A/M…	149
GO:0050807	BP	GO:0050807	regulation of synapse organization	76/3679	214/18493	6.23099e-08	8.46872e-06	7.06083e-06	ARHGAP44/FYN/NTN1/CTNNA2/CTTNBP2/MEF2C/LZTS3/NRCAM/NFATC4/ZMYND8/PTPRS/PTN/ASIC2/IL10RA/MDGA1/EPHA4/NRP2/ADGRB2/SLITRK3/RAB17/SIX1/LRFN1/EPHB2/ADGRB3/EPHA7/PCDH8/DGKB/DAB2IP/TLR2/CLSTN3/APP/NTRK2/DRD2/CDH8/ADGRL3/PTPRO/GRID2/PTPRD/WNT3A/EPHB1/TIAM1/LRFN2/LHFPL4/PPP1R9A/CHRNB2/CAMKV/SLITRK5/LRFN5/LRTM2/IL1RAPL1/NLGN1/FRMPD4/PTEN/GAP43/LRRN3/LINGO2/LRRN1/BDNF/SLITRK1/SLITRK4/NRXN1/OXTR/EFNA5/SLITRK…	76
GO:0010721	BP	GO:0010721	negative regulation of cell development	105/3679	326/18493	8.16793e-08	1.0672e-05	8.89782e-06	FKBP4/ABCC8/PAX6/CTNNA1/FSTL4/NGFR/NTN1/CRMP1/SEMA3A/SEMA3C/MAP2/CBFA2T2/BRINP1/TP73/PSEN1/SEMA5B/REST/PTHLH/SEMA6A/SEMA4G/NFATC4/JAG1/STMN2/PTPRS/PTN/GLI3/LHX2/PMP22/RAPGEF2/RTN4/EPHA4/TNR/ARHGEF2/RGS4/FOXO3/SPP1/TNN/FGF13/SYT4/EPHB2/DTX1/EPHA7/GDF11/SEMA4F/CDK5RAP2/SORL1/TRPC6/SEMA6D/PPP3CA/SMAD4/APP/DUSP10/MEIS1/CNTN4/PTPRG/SLIT2/DIXDC1/THRB/PTPRO/DRD3/POU4F2/RIT2/SPOCK1/WNT3A/NRG1/SKI/GFI1/LM…	105
GO:0021953	BP	GO:0021953	central nervous system neuron differentiation	65/3679	175/18493	8.19347e-08	1.0672e-05	8.89782e-06	ARX/MYCBP2/PAX6/PAX7/FGFR2/RORA/GBA2/GLI2/SEMA3A/MAP2/PSEN1/NIN/HERC1/WNT2/GLI3/LHX6/SUFU/RAPGEF2/DBX1/MDGA1/EPHA4/NRP2/SATB2/NPY/INHBA/BCL11B/SMO/DLL4/DCLK1/EPHB2/AGTPBP1/TBR1/MDGA2/CDH11/SLC4A10/SLIT2/SFRP2/NFIB/NTRK2/DRD2/POU4F1/GRID2/SPOCK1/NR4A2/WNT3A/EPHB1/GDPD5/SPTBN4/CHRNB2/LHX8/LMX1A/GABRB1/NKX6-1/RYK/ROBO1/DCLK2/OTP/PTEN/ID4/OLIG3/ERBB4/ROBO2/DCC/OLIG2/PLXNA4	65
GO:0034765	BP	GO:0034765	regulation of ion transmembrane transport	137/3679	454/18493	8.45292e-08	1.07852e-05	8.99223e-06	CFTR/HECW1/CALCR/ABCC8/CACNG3/SCN4A/CACNA2D2/FYN/GOPC/NEDD4L/KCNQ1/ATG5/CACNB1/GNB5/PTPN3/CACNG5/KCNN2/PSEN1/MEF2C/ZMPSTE24/ABCB1/CACNA1I/KCNK10/MMP9/CACNA1F/NALCN/FGF14/CEMIP/CACNG7/PIK3CG/RGS9/ASIC2/OPRM1/PDE4D/FGF12/SUMO1/KCNQ4/RGS4/FKBP1B/KCNIP2/KCNJ8/TWIST1/KCNJ2/KCNC1/CRACR2A/HRC/KCNC3/DLG4/EPHB2/DYSF/SCN2A/SCN7A/TRPC6/FXYD6/KCNH5/APP/CACNG8/ATP1B1/XCL1/CASQ1/CNIH3/OSR1/STAC/CAMK2D/ANK2/CRH…	137
GO:0008015	BP	GO:0008015	blood circulation	146/3679	492/18493	1.00848e-07	1.261e-05	1.05136e-05	ACSM3/TAC1/CPS1/MAP2K3/ADRB1/CELF2/NEDD4L/KCNQ1/ATG5/SREBF1/PTGS2/TACR2/SEMA3A/KCNN2/ZMPSTE24/GNAO1/SNX5/TGFB2/CYB5R3/PDGFB/MYLK2/HTR2A/PIK3CG/MEOX2/SLC1A1/CXCL12/ACTA2/ASIC2/MAP2K6/IL2/CALCA/SOD2/GLP1R/NPR3/PDE4D/HRH2/FGF12/STAT1/EPAS1/SUMO1/TNNI3K/RGS4/ECE1/SLC8A2/TNNT2/SGK1/FKBP1B/KCNIP2/EPHX2/KCNJ8/NPY/KCNJ2/PTGER2/DOCK4/DLL4/TNNI3/HRC/TRPM4/PPARG/CHRM3/SPX/CYP2J2/KCNK1/PRCP/PDE5A/MYLK3/ATP1B…	146
GO:0035637	BP	GO:0035637	multicellular organismal signaling	65/3679	176/18493	1.0492e-07	1.28619e-05	1.07237e-05	CACNG3/SCN4A/KCNQ1/CACNG5/KCNN2/ZMPSTE24/NRCAM/CACNA1I/MYH14/CACNG7/PDE4D/FGF12/TNR/TNNI3K/CHRNB4/SLC8A2/FKBP1B/KCNJ2/HRC/TRPM4/KCNK1/SCN2A/SCN7A/CHRNA1/CACNG8/ATP1B1/CASQ1/CORIN/CAMK2D/ANK2/GLRA1/NTRK2/ITPR1/CACNA1C/ANK3/KCNE4/GJA1/ATP2B2/CACNA1D/SPTBN4/KCNJ3/NPPC/NFASC/ITGA2/CARTPT/GRIK2/TMEM65/CACNB2/AVPR1A/SCN3B/AHCYL1/SCN9A/KCNMB3/JUP/CNTNAP2/KCNA2/SLC8A1/SCN5A/KCND2/SCN10A/TRDN/CLCN1/RYR1/K…	65
GO:0050890	BP	GO:0050890	cognition	94/3679	285/18493	1.12105e-07	1.33357e-05	1.11187e-05	ITGA3/ABCC8/TAC1/FYN/NRXN3/ABCA7/PTGS2/PICALM/TACR2/ITGA8/BRINP1/PSEN1/MEF2C/KCNK2/TMPRSS11E/KCNK10/PAK5/HTR2A/NDRG4/SLC17A7/PTN/PTPRZ1/CPEB3/KAT2A/NRXN2/GLP1R/HRH2/TANC1/TNR/SLC8A2/SGK1/EGR2/PDE1B/ATP8A1/LRRN4/PRKCG/FOXP2/FGF13/DLG4/SYT4/EPHB2/CHL1/MEIS2/NGF/ADGRB3/TBR1/TLR2/LHCGR/APP/TTBK1/CRH/NTRK2/SHC3/DRD2/DRD3/CAMK4/NRGN/GRIA1/SLC24A2/ADCY8/AFF2/SORCS3/DGKI/SHROOM4/CHRNB2/ZNF385A/SHANK2/LHX…	94
GO:1903522	BP	GO:1903522	regulation of blood circulation	88/3679	262/18493	1.1305e-07	1.33357e-05	1.11187e-05	TAC1/ADRB1/CELF2/KCNQ1/SREBF1/PTGS2/SEMA3A/KCNN2/ZMPSTE24/GNAO1/TGFB2/HTR2A/PIK3CG/SLC1A1/ASIC2/IL2/CALCA/GLP1R/PDE4D/HRH2/EPAS1/SUMO1/TNNI3K/RGS4/ECE1/SLC8A2/TNNT2/FKBP1B/KCNIP2/KCNJ2/PTGER2/DOCK4/FGF13/TNNI3/HRC/TRPM4/CHRM3/SPX/CYP2J2/KCNK1/PDE5A/ATP1B1/CASQ1/AGTR1/CORIN/CAMK2D/ANK2/ADM/DRD2/ITPR1/CACNA1C/THRB/KCNE4/GJA1/ATP2B2/CACNA1D/SPTBN4/KCNJ3/NPPC/TMEM65/ARHGAP42/CACNB2/AVPR1A/SCN3B/AHCYL…	88
GO:0007605	BP	GO:0007605	sensory perception of sound	55/3679	142/18493	1.60716e-07	1.86073e-05	1.55139e-05	USH1C/USH2A/HEXB/KCNQ1/COL11A1/MYO3B/FGFR1/SLC1A3/LRP2/ATP8B1/SLC26A4/MYO15A/MYO3A/TIMM9/TBL1X/CRYM/CEMIP/EYA1/MYH14/GSDME/ATP6V0A4/ASIC2/RIPOR2/EYA4/OTOF/ATP6V1B1/KCNQ4/EML2/SIX1/TFAP2A/MYO7A/COL2A1/SRRM4/LRIG1/GABRB2/CNTN5/PCDH15/THRB/POU4F2/ATP2B2/CACNA1D/SPTBN4/CHRNB2/ADGRV1/TMC1/TUB/NAV2/COL4A3/GJC3/SLC17A8/SLITRK6/ROR1/ESPN/GRM7/GRXCR2	55
GO:1902667	BP	GO:1902667	regulation of axon guidance	24/3679	43/18493	2.06174e-07	2.34364e-05	1.95402e-05	MYCBP2/SEMA3A/SEMA3C/SEMA5B/SEMA6A/SEMA4G/CXCL12/VEGFA/ZSWIM6/ZSWIM4/SEMA4F/TBR1/SEMA6D/SLIT2/PTPRO/POU4F2/WNT3A/RYK/SEMA3E/SEMA4B/SEMA4D/SEMA4A/BMPR2/PLXNA4	24
GO:0072006	BP	GO:0072006	nephron development	53/3679	136/18493	2.12544e-07	2.37291e-05	1.97842e-05	ITGA3/PROM1/WWTR1/ACAT1/COL4A4/MEF2C/PDGFB/JAG1/EYA1/GLI3/ACTA2/VEGFA/STAT1/TCF21/BMP2/SIX1/PODXL/SMO/FOXJ1/WNT2B/MYC/FGF2/IQGAP1/SMAD4/OSR1/ADAMTS16/KLHL3/KIRREL3/PTPRO/ANGPT1/MYO1E/HEYL/DCHS1/NPNT/COL4A3/IRX2/SIX2/MTSS1/PDGFD/BCL2/LAMB2/CD34/BASP1/NOG/TACSTD2/PBX1/MAGI2/FAT4/DLL1/LGR4/FMN1/FOXD1/HOXB7	53
GO:0001558	BP	GO:0001558	regulation of cell growth	126/3679	416/18493	2.21118e-07	2.42531e-05	2.02211e-05	PRDM11/NEDD4L/BCAR1/FSTL4/NTN1/SYT1/IP6K2/SEMA3A/SEMA3C/MAP2/RIMS1/RAB21/SMARCA2/SEMA5B/KDM2B/NRCAM/SEMA6A/DPYSL2/TGFB2/SEMA4G/PAK5/RAB11A/PTPRS/CACNG7/LIMK1/CXCL12/LGI1/PPP1R9B/RND2/IL2/CRYAB/CYP27B1/RASAL1/VEGFA/TTL/RTN4/IGFBP5/TNR/PAPPA2/RGS4/BLZF1/SGK1/SPP1/INHBA/FGF13/UNC13A/PPARG/SYT4/NGF/RERG/EPHA7/SEMA4F/SERPINE2/DNAJB2/NOV/SEMA6D/KIAA1109/CLSTN3/RB1/ESR2/FBLN5/MYOCD/TP53/RPTOR/SMAD4/ERBB…	126
GO:0048839	BP	GO:0048839	inner ear development	66/3679	183/18493	2.34113e-07	2.52358e-05	2.10405e-05	USH1C/USH2A/KCNQ1/MCOLN3/ATG5/COL11A1/NTN1/FGFR2/FGF10/MYO3B/GLI2/FGFR1/ITGA8/FGF20/KCNK2/MYO15A/TGFB2/MYO3A/JAG1/EYA1/ESRP1/GSDME/GLI3/RIPOR2/ATP6V1B1/PRRX1/MYCL/KCNQ4/PLPPR4/NR4A3/ESRRB/BMP2/SIX1/ATP8A2/EPHB2/TFAP2A/MYO7A/SEC24B/COL2A1/LRIG1/CXCL14/GABRB2/PCDH15/FREM2/ZIC1/SLC25A27/WNT3A/GRHL3/ABR/MAPKAPK2/NEUROD1/FRZB/FZD6/TMC1/DCHS1/ATOH1/PTPN11/SLC17A8/FZD2/SOX2/OTOL1/SLITRK6/ROR1/FAT4/DLL1/…	66
GO:0072009	BP	GO:0072009	nephron epithelium development	45/3679	109/18493	2.48641e-07	2.63475e-05	2.19674e-05	PROM1/WWTR1/ACAT1/MEF2C/JAG1/EYA1/GLI3/VEGFA/STAT1/TCF21/BMP2/SIX1/PODXL/SMO/FOXJ1/WNT2B/MYC/FGF2/IQGAP1/SMAD4/OSR1/ADAMTS16/KLHL3/PTPRO/MYO1E/HEYL/DCHS1/NPNT/IRX2/SIX2/MTSS1/BCL2/LAMB2/CD34/BASP1/NOG/TACSTD2/PBX1/MAGI2/FAT4/DLL1/LGR4/FMN1/FOXD1/HOXB7	45
GO:0090596	BP	GO:0090596	sensory organ morphogenesis	84/3679	251/18493	2.59255e-07	2.70144e-05	2.25234e-05	WNT16/USH1C/PROM1/PAX6/COL11A1/HIPK2/NTN1/FGFR2/FGF10/MYO3B/GLI2/RARB/FGFR1/ITGA8/FAT1/KDM2B/MYO15A/MYO3A/JAG1/EYA1/PTN/WNT2/TSPAN12/GLI3/RIPOR2/VEGFA/EFEMP1/VAX2/ATP6V1B1/PRRX1/KCNQ4/FASLG/OLFM3/NR4A3/TWIST1/SIX1/GNGT1/ATP8A2/EPHB2/GNAT2/WNT2B/AGTPBP1/GDF11/TFAP2A/MYO7A/BCAR3/SEC24B/COL2A1/OSR1/MEIS1/LRIG1/COL8A1/SDK1/SHROOM2/NTRK2/THRB/ZIC1/WNT3A/EPHB1/MEGF11/SKI/GRHL3/ABR/FRZB/IHH/PITX2/HCN1/F…	84
GO:0045665	BP	GO:0045665	negative regulation of neuron differentiation	75/3679	217/18493	2.66645e-07	2.73289e-05	2.27856e-05	FKBP4/PAX6/FSTL4/NGFR/NTN1/CRMP1/SEMA3A/SEMA3C/MAP2/CBFA2T2/TP73/PSEN1/SEMA5B/REST/SEMA6A/SEMA4G/NFATC4/JAG1/STMN2/PTPRS/GLI3/PMP22/RAPGEF2/RTN4/EPHA4/TNR/FOXO3/SPP1/FGF13/EPHB2/DTX1/EPHA7/GDF11/SEMA4F/CDK5RAP2/TRPC6/SEMA6D/PPP3CA/APP/MEIS1/CNTN4/PTPRG/SLIT2/DIXDC1/THRB/PTPRO/POU4F2/RIT2/SPOCK1/WNT3A/GFI1/LMX1A/RYK/MINAR1/NLGN1/SEMA3E/PTEN/ID4/DAB1/NR2F1/ZHX2/SOX2/RGMA/EIF4ENIF1/SEMA4B/PBX1/RTN4R…	75
GO:0043583	BP	GO:0043583	ear development	73/3679	210/18493	2.96315e-07	2.988e-05	2.49126e-05	USH1C/USH2A/KCNQ1/MCOLN3/ATG5/COL11A1/NTN1/FGFR2/FGF10/MYO3B/GLI2/FGFR1/ITGA8/FGF20/KCNK2/MYO15A/TGFB2/MYO3A/JAG1/EYA1/ESRP1/GSDME/GLI3/RIPOR2/ATP6V1B1/PRRX1/MYCL/KCNQ4/ECE1/PLPPR4/NR4A3/ESRRB/TWIST1/BMP2/SIX1/ATP8A2/EPHB2/TFAP2A/MYO7A/SEC24B/COL2A1/OSR1/LRIG1/CXCL14/GABRB2/SHROOM2/PCDH15/FREM2/ZIC1/SLC25A27/WNT3A/GRHL3/ABR/MAPKAPK2/NEUROD1/FRZB/FZD6/TMC1/DCHS1/SIX2/BCL2/ATOH1/PTPN11/SLC17A8/FZD2…	73
GO:0050919	BP	GO:0050919	negative chemotaxis	23/3679	41/18493	3.26641e-07	3.23313e-05	2.69564e-05	SEMA3A/SEMA3C/SEMA5B/SEMA6A/SEMA4G/NRP2/EPHA7/SEMA4F/SEMA6D/SLIT2/NRG1/RYK/ROBO1/SEMA3E/SLIT3/EFNA5/ROBO2/SEMA4B/FLRT2/NRG3/SEMA4D/SEMA4A/PLXNA4	23
GO:0050806	BP	GO:0050806	positive regulation of synaptic transmission	59/3679	159/18493	3.30967e-07	3.23313e-05	2.69564e-05	CACNG3/TAC1/SYT7/DTNBP1/SYT1/PTGS2/TACR2/CACNG5/SLC1A3/SCGN/RIMS1/STX4/CACNG7/PTN/STX1A/CRHR2/CUBN/LGI1/MPP2/EPHA4/TNR/RIMS3/RGS4/SLC8A2/UNC13A/DLG4/EPHB2/SERPINE2/STXBP1/CLSTN3/APP/CACNG8/SNAP47/CRH/NTRK2/DRD2/NRGN/SLC24A2/CACNA1D/PPP1R9A/CHRNB2/GRIN2C/SHANK2/GRIK2/CACNB2/CACNB3/FAM107A/RGS14/NLGN1/SYT9/PTEN/CHRNA7/RIMS2/NRXN1/OXTR/GRIN2A/RELN/LAMA2/GRIN2B	59
GO:0097484	BP	GO:0097484	dendrite extension	20/3679	33/18493	3.45594e-07	3.32408e-05	2.77147e-05	NEDD4L/CYFIP2/SYT1/RIMS1/CACNG7/SH3GL2/RASAL1/UNC13A/SYT4/LLPH/SYT2/CPNE9/TMEM108/AUTS2/RIMS2/PRKN/ITSN2/SMURF1/SYT3/CYFIP1	20
GO:0045165	BP	GO:0045165	cell fate commitment	85/3679	257/18493	3.90222e-07	3.6623e-05	3.05346e-05	WNT16/ARX/PAX6/TEAD3/PAX7/WNT8A/EYA2/FGFR2/RORA/FGF10/GLI2/WNT8B/FGFR1/PSEN1/MEF2C/IL12RB1/JAG1/EYA1/ESRP1/IL7/WNT2/POU6F2/GLI3/CUBN/SUFU/DBX1/SOX6/IL23A/APC2/LOXL3/EPAS1/PRRX1/ARHGEF2/SATB2/ONECUT2/NEUROD4/RUNX2/BMP2/SIX1/BCL11B/SMO/DLL4/FOXA1/FGF13/PPARG/WNT2B/CDC73/SOX5/TBR1/IRF4/FGF2/TGFB1I1/SMAD4/BARHL2/SOX13/SFRP2/PRDM14/TCF7L2/TENM4/POU4F1/WNT3A/NRG1/NEUROD1/IHH/NKX6-1/SOX17/LEO1/STAT3/ONE…	85
GO:0007269	BP	GO:0007269	neurotransmitter secretion	61/3679	167/18493	3.98331e-07	3.6623e-05	3.05346e-05	SYT7/SYT13/APBA2/DTNBP1/SNCAIP/SYT1/CAMK2A/TACR2/RIMS1/PSEN1/MEF2C/CADPS2/TRIM9/SLC32A1/HTR2A/STX4/STX1A/NRXN2/SYT10/STX2/OTOF/SLC5A7/RIMS3/CHRNB4/GRM4/PRKCG/UNC13A/SYT11/SYT4/STX11/STXBP1/PPFIA2/MCTP2/SNAP47/SYT2/CPLX2/DRD2/CACNA1D/DGKI/PPP1R9A/CHRNB2/CADPS/CACNB2/PRKCB/NLGN1/P2RY1/ADORA2B/SYT9/CTBP2/MCTP1/RIMS2/PPFIA3/NRXN1/PRKN/SYN3/BACE1/PCLO/ERC2/SLC6A9/GRIN3A/SYT3	61
GO:0099643	BP	GO:0099643	signal release from synapse	61/3679	167/18493	3.98331e-07	3.6623e-05	3.05346e-05	SYT7/SYT13/APBA2/DTNBP1/SNCAIP/SYT1/CAMK2A/TACR2/RIMS1/PSEN1/MEF2C/CADPS2/TRIM9/SLC32A1/HTR2A/STX4/STX1A/NRXN2/SYT10/STX2/OTOF/SLC5A7/RIMS3/CHRNB4/GRM4/PRKCG/UNC13A/SYT11/SYT4/STX11/STXBP1/PPFIA2/MCTP2/SNAP47/SYT2/CPLX2/DRD2/CACNA1D/DGKI/PPP1R9A/CHRNB2/CADPS/CACNB2/PRKCB/NLGN1/P2RY1/ADORA2B/SYT9/CTBP2/MCTP1/RIMS2/PPFIA3/NRXN1/PRKN/SYN3/BACE1/PCLO/ERC2/SLC6A9/GRIN3A/SYT3	61
GO:0023061	BP	GO:0023061	signal release	134/3679	453/18493	4.07724e-07	3.69434e-05	3.08017e-05	CFTR/ICA1/ABCC8/TAC1/CACNA2D2/NADK/GIPR/SYT7/SYT13/APBA2/DTNBP1/PTPRN/SNCAIP/SYT1/CAMK2A/SREBF1/TACR2/FGFR1/RIMS1/PSEN1/MEF2C/CADPS2/OXCT1/REST/GNAS/TRIM9/SLC32A1/SYTL4/HTR2A/STX4/STX1A/GHRHR/NRXN2/SYT10/STX2/OPRM1/GLP1R/GPLD1/SNX4/OTOF/SLC5A7/WLS/RIMS3/CHRNB4/HMGN3/MYB/SPP1/FGF23/FKBP1B/SERP1/INHBA/PFKFB2/GRM4/NR1D1/PRKCG/UNC13A/TRPM4/SYT11/SYT4/ANXA1/STX11/STXBP1/NOV/PPP3CA/PPFIA2/MCTP2/SMAD4/I…	134
GO:0019933	BP	GO:0019933	cAMP-mediated signaling	66/3679	186/18493	4.63471e-07	4.13946e-05	3.45129e-05	CALCR/GIPR/ADRB1/PTGER3/CALCRL/PDE4A/ADCY2/GNAS/PTHLH/APLP1/GHRHR/AHR/RAPGEF2/CALCA/OPRM1/GLP1R/ADGRG6/PDE10A/PDE4D/ADGRL2/ADGRB2/PTGFR/ADGRE5/TCP11/PTGER2/GNAI1/PDE11A/ADGRB3/MRAP2/LHCGR/KSR1/GPR161/CRH/ADM/DRD2/ADGRL3/DRD3/RIT2/PRKCA/GPR78/ADCY8/HTR5A/PTH1R/PF4/ABCA1/TSHR/GALR1/ADRA1B/MRAP/ADORA2B/AKAP13/FSHR/RXFP1/PTGER4/ADRA1D/PDE3A/ADCY5/CALCB/RIMS2/ADGRD2/NPY2R/GNG2/PCLO/PDE2A/LGR4/NME2	66
GO:0019226	BP	GO:0019226	transmission of nerve impulse	33/3679	72/18493	5.70791e-07	4.95959e-05	4.13508e-05	CACNG3/SCN4A/CACNG5/NRCAM/CACNA1I/MYH14/CACNG7/FGF12/TNR/CHRNB4/FKBP1B/SCN2A/SCN7A/CHRNA1/CACNG8/GLRA1/NTRK2/ANK3/SPTBN4/NFASC/ITGA2/CARTPT/GRIK2/AVPR1A/SCN9A/KCNMB3/CNTNAP2/KCNA2/SCN5A/KCND2/SCN10A/CLCN1/KCNMB2	33
GO:0051648	BP	GO:0051648	vesicle localization	97/3679	306/18493	5.71162e-07	4.95959e-05	4.13508e-05	SYT7/SYT13/APBA2/RAB27B/DTNBP1/KIF1B/CDH3/SYT1/RAB27A/CAMK2A/MAP2/RIMS1/PSEN1/CADPS2/TMEM230/TRIM9/SEC23A/HTR2A/STX4/RAB11A/BET1/PIK3CG/STX1A/WASL/DNM1/AREG/CTSC/SYT10/STX2/OTOF/ITGA4/MLPH/RIMS3/MREG/PCDH17/SEC16B/RAB17/PRKCG/UNC13A/SYT11/SYT4/STX11/STXBP1/KIF13A/MYO7A/KIF23/SEC24B/PPFIA2/SNAP47/CNIH3/SYT2/CPLX2/SHROOM2/SYBU/DRD2/SAR1B/GRIA1/KIF5A/CACNA1D/DGKI/AP3S2/DYNC1I1/CHRNB2/BBS5/CADPS/FYCO…	97
GO:0097479	BP	GO:0097479	synaptic vesicle localization	60/3679	165/18493	5.88999e-07	5.02222e-05	4.1873e-05	SYT7/SYT13/APBA2/DTNBP1/SYT1/RAB27A/CAMK2A/MAP2/RIMS1/PSEN1/CADPS2/TMEM230/TRIM9/HTR2A/STX4/STX1A/DNM1/SYT10/STX2/OTOF/RIMS3/PCDH17/PRKCG/UNC13A/SYT11/SYT4/STX11/STXBP1/PPFIA2/SNAP47/SYT2/CPLX2/DRD2/KIF5A/CACNA1D/DGKI/AP3S2/CHRNB2/CADPS/CACNB2/PRKCB/KIF5C/NLGN1/P2RY1/ADORA2B/SYT9/PTEN/CNIH2/CTBP2/RIMS2/PPFIA3/PRKN/SYN3/BACE1/PCLO/MAGI2/ERC2/DNM3/GRIN3A/SYT3	60
GO:0061387	BP	GO:0061387	regulation of extent of cell growth	43/3679	105/18493	5.9444e-07	5.02222e-05	4.1873e-05	FSTL4/NTN1/SEMA3A/SEMA3C/MAP2/RAB21/SEMA5B/NRCAM/SEMA6A/DPYSL2/SEMA4G/RAB11A/PTPRS/LIMK1/CXCL12/RND2/VEGFA/TTL/RTN4/TNR/SPP1/FGF13/NGF/EPHA7/SEMA4F/SEMA6D/BARHL2/POU4F2/WNT3A/NKX6-1/RYK/ISLR2/SEMA3E/BDNF/EFNA5/SEMA4B/SHTN1/DCC/SEMA4D/SEMA4A/BMPR2/PLXNA4/CYFIP1	43
GO:0003015	BP	GO:0003015	heart process	83/3679	252/18493	6.45935e-07	5.36405e-05	4.4723e-05	TAC1/FYN/WWTR1/MAP2K3/ADRB1/CELF2/NEDD4L/KCNQ1/ATG5/SREBF1/SEMA3A/KCNN2/ZMPSTE24/GNAO1/TGFB2/MYLK2/PIK3CG/SLC1A1/MAP2K6/IL2/CALCA/GLP1R/PDE4D/FGF12/EPAS1/SUMO1/TNNI3K/RGS4/SLC8A2/TNNT2/FKBP1B/KCNIP2/KCNJ8/KCNJ2/TNNI3/HRC/TRPM4/SPX/CYP2J2/KCNK1/PDE5A/ATP1B1/CASQ1/CORIN/CAMK2D/ANK2/ADM/DRD2/ITPR1/CACNA1C/THRB/KCNE4/GJA1/ATP2B2/CACNA1D/SPTBN4/KCNJ3/NPPC/TMEM65/CACNB2/AVPR1A/SCN3B/AHCYL1/TACR3/ADRA1B…	83
GO:0099504	BP	GO:0099504	synaptic vesicle cycle	68/3679	195/18493	6.5206e-07	5.36405e-05	4.4723e-05	SYT7/SYT13/APBA2/RAB27B/DTNBP1/SYT1/CAMK2A/SNCB/RIMS1/PSEN1/CADPS2/SLC17A6/TRIM9/SLC32A1/EEA1/FGF14/HTR2A/STX4/SLC17A7/STX1A/DNM1/SH3GL2/SYT10/STX2/OTOF/DNAJC6/RIMS3/PCDH17/PRKCG/UNC13A/SYT11/SYT4/STX11/STXBP1/KIAA1109/PPFIA2/STON2/SNAP47/SYT2/CPLX2/DRD2/WNT3A/CACNA1D/DGKI/CHRNB2/CADPS/CACNB2/PRKCB/NLGN1/P2RY1/ADORA2B/SYT9/PTEN/CTBP2/RIMS2/PPFIA3/SLC17A8/NRXN1/SYN3/BACE1/PCLO/MAGI2/ERC2/DNM3/GRIN…	68
GO:0006836	BP	GO:0006836	neurotransmitter transport	87/3679	268/18493	7.04928e-07	5.72365e-05	4.77211e-05	ICA1/SLC25A13/SLC6A13/SLC6A7/SYT7/SYT13/APBA2/DTNBP1/SNCAIP/SYT1/SLC44A1/CAMK2A/SLC6A15/TACR2/SLC1A3/RIMS1/PSEN1/MEF2C/CADPS2/SLC17A6/TRIM9/SLC32A1/HTR2A/SLC38A7/STX4/SLC17A7/SLC1A6/STX1A/SLC1A1/NRXN2/SLC1A2/SYT10/STX2/SLC29A1/SNX4/OTOF/SLC5A7/SLC25A12/RIMS3/RGS4/CHRNB4/GRM4/PRKCG/UNC13A/SLC6A11/SYT11/SYT4/TRPC4/STX11/STXBP1/SLC44A5/PPFIA2/MCTP2/SLC44A3/SNAP47/SYT2/CPLX2/SLC22A3/CRH/DRD2/DRD3/CAC…	87
GO:0060079	BP	GO:0060079	excitatory postsynaptic potential	42/3679	103/18493	9.17707e-07	7.35577e-05	6.13291e-05	RIMS1/MEF2C/MTMR2/ZMYND8/CELF4/SLC17A7/STX1A/MPP2/OPRM1/SLC29A1/RGS4/CHRNB4/GRIA2/GRIA3/DLG4/CHRNA1/PPP3CA/APP/TMEM108/GLRA1/DRD2/GRID2/GRIA4/GRIA1/DGKI/PPP1R9A/CHRNB2/GRIN2C/SHANK2/GRIK2/CACNB3/NLGN1/CHRNB1/PTEN/CHRNA7/RIMS2/NRXN1/GRIN2A/NPY2R/RELN/S1PR2/GRIN2B	42
GO:2000027	BP	GO:2000027	regulation of animal organ morphogenesis	71/3679	208/18493	9.32164e-07	7.37707e-05	6.15066e-05	AP2B1/CELSR3/FGFR2/FGF10/SEMA3C/FGFR1/ESR1/TGFB2/DAAM1/JAG1/EYA1/PTN/WNT2/ENG/SMURF2/VDR/VEGFA/STAT1/TNFAIP3/TWIST1/SRSF6/RUNX2/BMP2/SIX1/FOXP2/SMO/HOXD13/WNT2B/MYC/PIM1/TFAP2A/MMP20/SEC24B/PRICKLE1/SMAD4/SFRP2/RSPO3/RSPO2/NFIB/THRB/WNT3A/TIAM1/GRHL3/PRICKLE2/RYK/SPRY1/SOX17/FZD6/DACT1/FRS2/ROBO1/SIX2/BCL2/CD34/ODAPH/BASP1/FZD2/CAV3/AP2A2/GPC6/ZNRF3/NOG/TACSTD2/ROBO2/ROR1/MAGI2/SP6/SMURF1/BMPR2/L…	71
GO:0002062	BP	GO:0002062	chondrocyte differentiation	46/3679	117/18493	9.80262e-07	7.66075e-05	6.38718e-05	SCIN/COL11A1/GLI2/RARB/FGFR1/MEF2C/PTHLH/CHADL/TRPS1/GLI3/SOX6/COL12A1/GPLD1/EFEMP1/TGFBI/MATN4/COL21A1/RUNX2/BMP2/MATN3/MATN2/WNT2B/SOX5/ADAMTS7/NOV/BMPR1B/COL2A1/OSR1/SFRP2/NFIB/SERPINH1/BMP6/FGF18/GDF6/PTH1R/NPPC/IHH/ZNF219/VWA2/AXIN2/SHOX2/SIX2/MEX3C/CREB3L2/COL14A1/BMPR2	46
GO:0007626	BP	GO:0007626	locomotory behavior	67/3679	194/18493	1.16541e-06	8.99523e-05	7.49981e-05	ADAM22/APBA2/HEXB/MCOLN3/HIPK2/ZMPSTE24/GNAO1/MYO15A/ARCN1/PAK5/CXCL12/CUBN/OPRM1/FIG4/FGF12/EPHA4/TNR/CHRNB4/PDE1B/GAD1/CHL1/NCOA2/ZFHX3/APP/MEIS1/SLC4A10/GLRA1/CRH/DRD2/KLHL1/ADGRL3/EPS8/DRD3/ASTN1/GRM1/ZIC1/NR4A2/ANKH/NRG1/CIART/SPTBN4/CHRNB2/ZNF385A/LMX1A/PEX13/NPY1R/OXR1/FXN/NAV2/PBX3/GPRC5B/GRM5/ALK/GAA/PTEN/NEGR1/ADCY5/DAB1/KCND2/SLITRK6/NPY2R/PRKN/LSAMP/ESPN/BSX/MYO5A/DPP4	67
GO:0021954	BP	GO:0021954	central nervous system neuron development	33/3679	74/18493	1.23343e-06	9.36581e-05	7.80878e-05	ARX/MYCBP2/FGFR2/GBA2/GLI2/SEMA3A/MAP2/NIN/LHX6/RAPGEF2/EPHA4/NRP2/NPY/DCLK1/EPHB2/CDH11/SLC4A10/SLIT2/NFIB/NTRK2/DRD2/NR4A2/EPHB1/SPTBN4/CHRNB2/LHX8/GABRB1/ROBO1/DCLK2/PTEN/ROBO2/DCC/PLXNA4	33
GO:0099560	BP	GO:0099560	synaptic membrane adhesion	17/3679	27/18493	1.24338e-06	9.36581e-05	7.80878e-05	PTPRS/MDGA1/CDH9/PCDH17/SLITRK3/PCDH8/PTPRF/LRRC4C/PTPRD/NTNG1/LRFN5/NLGN1/SLITRK1/NRXN1/EFNA5/IL1RAP/NTNG2	17
GO:0048489	BP	GO:0048489	synaptic vesicle transport	56/3679	154/18493	1.37881e-06	0.000101416	8.45559e-05	SYT7/SYT13/APBA2/DTNBP1/SYT1/RAB27A/CAMK2A/MAP2/RIMS1/PSEN1/CADPS2/TMEM230/TRIM9/HTR2A/STX4/STX1A/DNM1/SYT10/STX2/OTOF/RIMS3/PRKCG/UNC13A/SYT11/SYT4/STX11/STXBP1/PPFIA2/SNAP47/SYT2/CPLX2/DRD2/KIF5A/CACNA1D/DGKI/AP3S2/CHRNB2/CADPS/CACNB2/PRKCB/KIF5C/NLGN1/P2RY1/ADORA2B/SYT9/CNIH2/CTBP2/RIMS2/PPFIA3/PRKN/BACE1/PCLO/ERC2/DNM3/GRIN3A/SYT3	56
GO:0097480	BP	GO:0097480	establishment of synaptic vesicle localization	56/3679	154/18493	1.37881e-06	0.000101416	8.45559e-05	SYT7/SYT13/APBA2/DTNBP1/SYT1/RAB27A/CAMK2A/MAP2/RIMS1/PSEN1/CADPS2/TMEM230/TRIM9/HTR2A/STX4/STX1A/DNM1/SYT10/STX2/OTOF/RIMS3/PRKCG/UNC13A/SYT11/SYT4/STX11/STXBP1/PPFIA2/SNAP47/SYT2/CPLX2/DRD2/KIF5A/CACNA1D/DGKI/AP3S2/CHRNB2/CADPS/CACNB2/PRKCB/KIF5C/NLGN1/P2RY1/ADORA2B/SYT9/CNIH2/CTBP2/RIMS2/PPFIA3/PRKN/BACE1/PCLO/ERC2/DNM3/GRIN3A/SYT3	56
GO:0048813	BP	GO:0048813	dendrite morphogenesis	51/3679	136/18493	1.40453e-06	0.000102106	8.51316e-05	HECW1/SARM1/ARHGAP44/FYN/CUL7/DTNBP1/NEDD4L/CTNNA2/CAMK2A/PICALM/SEMA3A/MAP2/RAB21/LZTS3/NFATC4/WASL/TMEM106B/RAPGEF2/EPHA4/FAM206A/DLG4/BTBD3/DCLK1/EPHB2/KIDINS220/ADGRB3/DOCK10/TRPC6/PPP3CA/RERE/FARP1/PTPRD/EPHB1/TIAM1/PPP1R9A/CHRNB2/SHANK2/SLITRK5/IL1RAPL1/NLGN1/CTNND2/PTEN/CHRNA7/TRAK1/SS18L1/SEMA4D/RELN/DNM3/CUX1/ARMCX5-GPRASP2/SRCIN1	51
GO:0003007	BP	GO:0003007	heart morphogenesis	82/3679	253/18493	1.55999e-06	0.000112104	9.34672e-05	WNT16/MYOM2/COL11A1/FGFR2/SEMA3C/RARB/PSEN1/MEF2C/LRP2/ZMPSTE24/MYBPC2/TGFB2/TAB1/IFT52/MYLK2/JAG1/NDRG4/EYA1/WNT2/ENG/SUFU/CPE/ADGRG6/VEGFA/IFT57/RTN4/SOS1/TNNT2/NRP2/TWIST1/BMP2/OVOL2/SIX1/SMO/DLL4/ALDH1A2/TNNI3/MICAL2/PIM1/SEC24B/COL2A1/SMAD4/CYR61/SLIT2/SFRP2/PDCD4/SAV1/POU4F1/WNT3A/ADAMTS1/NRG1/LEMD2/DHRS3/XIRP2/BBS5/IHH/HEYL/SPRY1/PITX2/NPY1R/NPY5R/SOX17/DLC1/DCHS1/AXIN2/SHOX2/ROBO1/ZFPM2/G…	82
GO:0021885	BP	GO:0021885	forebrain cell migration	28/3679	59/18493	1.70736e-06	0.0001213	0.000101134	ARX/SYNE2/SEMA3A/PSEN1/LAMB1/TYRO3/GLI3/LHX6/CXCL12/RTN4/TNR/NRP2/MBOAT7/FGF13/DAB2IP/SLIT2/DRD2/DIXDC1/NRG1/PEX13/C16orf45/AXL/ROBO1/EMX2/FOXB1/DAB1/NRG3/RELN	28
GO:0051056	BP	GO:0051056	regulation of small GTPase mediated signal transduction	99/3679	321/18493	1.76071e-06	0.000123685	0.000103123	ITGA3/ARHGAP44/RHOBTB2/ARHGAP31/MYOC/DEPDC1B/TRIO/ARAP2/ARHGAP6/MCF2L2/ARFGEF1/FGF10/RHOBTB1/ARHGAP15/RAP1GAP/TGFB2/MYO9B/SGSM3/RASAL3/SIPA1L3/MET/CHN2/ARHGAP21/ARHGEF17/RASAL1/RIPOR2/ARHGEF26/SOS1/ARHGEF2/SSX2IP/TRIM67/RHOQ/PLEKHG1/DEPDC7/ARHGAP9/ARHGAP40/PSD4/TRIP10/MCF2L/RHOJ/PLEKHG3/CGNL1/EPS8L1/EPHB2/VAV3/NGF/DAB2IP/GARNL3/ARHGEF39/RDX/ARHGAP20/ARHGAP24/IQSEC1/SLIT2/ARHGAP26/FGD2/TIAM2/EPS8/…	99
GO:0035235	BP	GO:0035235	ionotropic glutamate receptor signaling pathway	16/3679	25/18493	1.87974e-06	0.000130579	0.000108871	CPEB4/GRIA2/GRIA3/APP/GRIK4/GRID2/GRIA4/GRIA1/TIAM1/GRIN2C/GRIK2/GRIK1/GRID1/GRIN2A/GRIN3A/GRIN2B	16
GO:0198738	BP	GO:0198738	cell-cell signaling by wnt	134/3679	465/18493	1.94447e-06	0.000133591	0.000111382	WNT16/HECW1/ITGA3/AP2B1/CELSR3/CCDC88C/WWTR1/MYOC/DEPDC1B/DKK3/CDK14/PTPRU/WNT8A/CDH3/FGFR2/FGF10/CAMK2A/FBXW11/WNT8B/PSEN1/TCF7/GNAO1/ESR1/TYRO3/AGO1/LRRFIP2/TNRC6B/DAAM1/GSKIP/CHD8/NFATC4/TBL1X/XIAP/MET/WNT2/TSPAN12/SFRP4/GLI3/SPIN1/FBXW4/SMURF2/CPE/CPZ/OPRM1/TBX18/SKP1/APC2/SDC1/VAX2/MARK1/WLS/TNFAIP3/FOXO3/TNN/AGO2/BMP2/AGO3/TRPM4/KREMEN2/GNAT2/WNT2B/CDC73/MDFIC/MAP3K7/SCEL/DAB2IP/TLR2/PPP3CA…	134
GO:0051650	BP	GO:0051650	establishment of vesicle localization	91/3679	290/18493	2.03747e-06	0.000138459	0.000115441	SYT7/SYT13/APBA2/RAB27B/DTNBP1/KIF1B/CDH3/SYT1/RAB27A/CAMK2A/MAP2/RIMS1/PSEN1/CADPS2/TMEM230/TRIM9/SEC23A/HTR2A/STX4/RAB11A/BET1/STX1A/WASL/DNM1/AREG/CTSC/SYT10/STX2/OTOF/ITGA4/MLPH/RIMS3/MREG/SEC16B/RAB17/PRKCG/UNC13A/SYT11/SYT4/STX11/STXBP1/KIF13A/MYO7A/KIF23/SEC24B/PPFIA2/SNAP47/CNIH3/SYT2/CPLX2/SHROOM2/SYBU/DRD2/SAR1B/GRIA1/KIF5A/CACNA1D/DGKI/AP3S2/DYNC1I1/CHRNB2/BBS5/CADPS/FYCO1/CACNB2/PRKCB…	91
GO:0050771	BP	GO:0050771	negative regulation of axonogenesis	31/3679	69/18493	2.11711e-06	0.000142324	0.000118663	FSTL4/NGFR/NTN1/SEMA3A/SEMA3C/MAP2/PSEN1/SEMA5B/SEMA6A/SEMA4G/PTPRS/RTN4/TNR/SPP1/FGF13/EPHB2/EPHA7/SEMA4F/SEMA6D/SLIT2/PTPRO/WNT3A/RYK/SEMA3E/PTEN/DAB1/SEMA4B/DCC/SEMA4D/SEMA4A/SYNGAP1	31
GO:0006936	BP	GO:0006936	muscle contraction	106/3679	351/18493	2.28906e-06	0.000152247	0.000126937	SCN4A/MAP2K3/MYOM2/NEDD4L/PTGER3/KCNQ1/CALCRL/PTGS2/TACR2/KCNN2/MYBPC2/GNAO1/SMPX/MYLK2/HTR2A/MYH14/PIK3CG/ACTA2/MAP2K6/CRYAB/CALCA/PDE4D/FGF12/SUMO1/TNNI3K/CHRNB4/TNNT2/FKBP1B/KCNIP2/KCNJ8/CALD1/SSPN/KCNJ2/DOCK4/TNNI3/HRC/TRPM4/CKMT2/NMUR2/ATP8A2/CHRM3/SPX/DTNA/DYSF/SCN7A/CHRNA1/TMOD3/PDE5A/MYOCD/ATP1B1/CASQ1/TPM3/ACTA1/STAC/CAMK2D/ANK2/GLRA1/DRD2/CACNA1C/EDNRA/KCNE4/GJA1/UTRN/KCNMA1/CACNA1D/CHR…	106
GO:0099003	BP	GO:0099003	vesicle-mediated transport in synapse	69/3679	205/18493	2.32914e-06	0.000153282	0.0001278	AP2B1/SYT7/SYT13/APBA2/RAB27B/DTNBP1/SYT1/RAB27A/CAMK2A/SNCB/MAP2/RIMS1/PSEN1/CADPS2/EPS15/TMEM230/TRIM9/EEA1/HTR2A/STX4/RAB11A/SLC17A7/STX1A/DNM1/SH3GL2/SYT10/STX2/OTOF/DNAJC6/RIMS3/PRKCG/UNC13A/SYT11/SYT4/STX11/STXBP1/KIAA1109/PPFIA2/STON2/SNAP47/SYT2/CPLX2/DRD2/DRD3/KIF5A/CACNA1D/DGKI/AP3S2/CHRNB2/CADPS/CACNB2/PRKCB/KIF5C/NLGN1/P2RY1/ADORA2B/SYT9/CNIH2/CTBP2/RIMS2/PPFIA3/PRKN/BACE1/PCLO/ERC2/D…	69
GO:0001657	BP	GO:0001657	ureteric bud development	39/3679	96/18493	2.47718e-06	0.000159663	0.00013312	CRLF1/FGFR2/RARB/FGFR1/EYA1/GLI3/SIM1/VEGFA/SDC1/TCF21/EPCAM/BMP2/SIX1/SMO/FOXJ1/WNT2B/GDF11/MYC/FGF2/SMAD4/OSR1/SLIT2/ADAMTS16/CER1/SPRY1/DCHS1/NPNT/SIX2/BCL2/BASP1/NOG/TACSTD2/ROBO2/PBX1/FAT4/LGR4/FMN1/FOXD1/HOXB7	39
GO:0010771	BP	GO:0010771	negative regulation of cell morphogenesis involved in differentiation	39/3679	96/18493	2.47718e-06	0.000159663	0.00013312	FSTL4/NGFR/NTN1/SEMA3A/SEMA3C/MAP2/PSEN1/SEMA5B/SEMA6A/SEMA4G/NFATC4/PTPRS/RAPGEF2/RTN4/TNR/SPP1/FGF13/EPHB2/EPHA7/SEMA4F/TRPC6/SEMA6D/PPP3CA/SLIT2/PTPRO/WNT3A/RYK/NLGN1/SEMA3E/PTEN/DAB1/TACSTD2/EFNA5/SEMA4B/DCC/SEMA4D/SEMA4A/SYNGAP1/DNM3	39
GO:0060047	BP	GO:0060047	heart contraction	79/3679	244/18493	2.51262e-06	0.000160295	0.000133646	TAC1/MAP2K3/ADRB1/CELF2/NEDD4L/KCNQ1/ATG5/SREBF1/SEMA3A/KCNN2/ZMPSTE24/GNAO1/TGFB2/MYLK2/PIK3CG/SLC1A1/MAP2K6/IL2/CALCA/GLP1R/PDE4D/FGF12/EPAS1/SUMO1/TNNI3K/RGS4/SLC8A2/TNNT2/FKBP1B/KCNIP2/KCNJ8/KCNJ2/TNNI3/HRC/TRPM4/SPX/CYP2J2/KCNK1/PDE5A/ATP1B1/CASQ1/CORIN/CAMK2D/ANK2/ADM/DRD2/ITPR1/CACNA1C/THRB/KCNE4/GJA1/ATP2B2/CACNA1D/SPTBN4/KCNJ3/NPPC/TMEM65/CACNB2/AVPR1A/SCN3B/AHCYL1/TACR3/ADRA1B/GAA/JUP/C…	79
GO:0016055	BP	GO:0016055	Wnt signaling pathway	133/3679	463/18493	2.54609e-06	0.000160524	0.000133837	WNT16/HECW1/ITGA3/AP2B1/CELSR3/CCDC88C/WWTR1/MYOC/DEPDC1B/DKK3/CDK14/PTPRU/WNT8A/CDH3/FGFR2/FGF10/CAMK2A/FBXW11/WNT8B/PSEN1/TCF7/GNAO1/ESR1/TYRO3/AGO1/LRRFIP2/TNRC6B/DAAM1/GSKIP/CHD8/NFATC4/TBL1X/XIAP/MET/WNT2/TSPAN12/SFRP4/GLI3/SPIN1/FBXW4/SMURF2/CPE/CPZ/TBX18/SKP1/APC2/SDC1/VAX2/MARK1/WLS/TNFAIP3/FOXO3/TNN/AGO2/BMP2/AGO3/TRPM4/KREMEN2/GNAT2/WNT2B/CDC73/MDFIC/MAP3K7/SCEL/DAB2IP/TLR2/PPP3CA/PRICK…	133
GO:0008016	BP	GO:0008016	regulation of heart contraction	72/3679	217/18493	2.56756e-06	0.000160524	0.000133837	TAC1/ADRB1/CELF2/KCNQ1/SREBF1/SEMA3A/KCNN2/ZMPSTE24/GNAO1/TGFB2/PIK3CG/SLC1A1/IL2/CALCA/GLP1R/PDE4D/EPAS1/SUMO1/TNNI3K/RGS4/SLC8A2/TNNT2/FKBP1B/KCNIP2/KCNJ2/FGF13/TNNI3/HRC/TRPM4/SPX/CYP2J2/KCNK1/PDE5A/ATP1B1/CASQ1/CORIN/CAMK2D/ANK2/ADM/DRD2/ITPR1/CACNA1C/THRB/KCNE4/GJA1/ATP2B2/CACNA1D/SPTBN4/KCNJ3/NPPC/TMEM65/CACNB2/AVPR1A/SCN3B/AHCYL1/TACR3/ADRA1B/GAA/JUP/CAV3/SLC8A1/SCN5A/PDE4B/RNLS/SCN10A/TRD…	72
GO:0070838	BP	GO:0070838	divalent metal ion transport	132/3679	459/18493	2.60086e-06	0.000160996	0.000134231	CALCR/MCUB/CACNG3/CACNA2D2/FYN/CLCA1/SLC11A1/HOMER3/MCOLN3/ATG5/CALCRL/CACNB1/GNB5/CAMK2A/PTGS2/CACNG5/PSEN1/PTPRC/TRPM3/ZMPSTE24/GNAO1/PDGFB/CACNA1I/CACNA1F/NALCN/FGF14/HTR2A/CEMIP/CACNG7/PIK3CG/CXCL12/MICU1/RGS9/CCL2/CYP27B1/VDR/OPRM1/PDE4D/CLDN16/SUMO1/RGS4/FASLG/SLC8A2/TRPM6/FKBP1B/NPY/KCNJ2/MRS2/SLC25A23/CRACR2A/HRC/TRPM4/LGALS3/NMUR2/TRPC4/SLC39A11/DYSF/SLC41A2/CCL21/TRPC6/SLC40A1/FGF2/TRPC…	132
GO:0007188	BP	GO:0007188	adenylate cyclase-modulating G protein-coupled receptor signaling pathway	73/3679	221/18493	2.64007e-06	0.000161581	0.000134719	CALCR/ADRB1/PTGER3/CALCRL/GNAI3/ADCY2/GNAO1/GNAS/PTHLH/GNA11/APLP1/CRHR2/GHRHR/RAPGEF2/CALCA/OPRM1/GLP1R/ADGRG6/NPR3/PDE4D/ADGRL2/ADGRB2/PTGFR/ADGRE5/GRM4/PTGER2/GNAI1/CHRM3/GNAT2/ADGRB3/MRAP2/LHCGR/GPR161/ADM/DRD2/ADGRL3/DRD3/EDNRA/RIT2/PRKCA/GPR78/ADCY8/HTR5A/CACNA1D/PTH1R/PF4/NPY1R/ABCA1/TSHR/GALR1/HTR1E/P2RY1/ADRA1B/MRAP/ADORA2B/AKAP13/FSHR/RXFP1/PTGER4/ADRA1D/ADCY5/CALCB/GRM8/ADGRD2/SSTR2/NP…	73
GO:0032409	BP	GO:0032409	regulation of transporter activity	83/3679	260/18493	2.66201e-06	0.000161581	0.000134719	CFTR/HECW1/ABCC8/CACNG3/GOPC/NEDD4L/CACNB1/GNB5/PTPN3/CACNG5/ACTB/MEF2C/ABCB1/MMP9/FGF14/NDFIP2/CACNG7/RGS9/OPRM1/PDE4D/FGF12/SUMO1/KMT2A/SGK1/FKBP1B/KCNIP2/TWIST1/KCNC1/CRACR2A/HRC/PPARG/DLG4/EPHB2/DYSF/TRPC6/FXYD6/APP/CACNG8/ATP1B1/CASQ1/CNIH3/OSR1/STAC/CAMK2D/ANK2/CRH/DRD2/ANK3/DRD3/KCNE4/UTRN/CACNA1D/SHANK2/GEM/CACNB2/KCNC2/SCN3B/HTR3A/CACNB3/AHCYL1/GRM5/PTAFR/NLGN1/BCL2/PTEN/GLRX/CNIH2/CACNB…	83
GO:0007189	BP	GO:0007189	adenylate cyclase-activating G protein-coupled receptor signaling pathway	51/3679	139/18493	2.96266e-06	0.000178101	0.000148493	CALCR/ADRB1/PTGER3/CALCRL/ADCY2/GNAS/PTHLH/APLP1/GHRHR/RAPGEF2/CALCA/OPRM1/GLP1R/ADGRG6/PDE4D/ADGRL2/ADGRB2/PTGFR/ADGRE5/PTGER2/ADGRB3/MRAP2/LHCGR/GPR161/ADM/DRD2/ADGRL3/DRD3/RIT2/PRKCA/GPR78/ADCY8/PTH1R/PF4/ABCA1/TSHR/GALR1/ADRA1B/MRAP/ADORA2B/AKAP13/FSHR/RXFP1/PTGER4/ADRA1D/ADCY5/CALCB/ADGRD2/GNG2/LGR4/NME2	51
GO:0022898	BP	GO:0022898	regulation of transmembrane transporter activity	79/3679	245/18493	2.99453e-06	0.000178303	0.000148661	CFTR/HECW1/ABCC8/CACNG3/GOPC/NEDD4L/CACNB1/GNB5/PTPN3/CACNG5/ACTB/MEF2C/ABCB1/MMP9/FGF14/CACNG7/RGS9/OPRM1/PDE4D/FGF12/SUMO1/FKBP1B/KCNIP2/TWIST1/KCNC1/CRACR2A/HRC/DLG4/EPHB2/DYSF/TRPC6/FXYD6/APP/CACNG8/ATP1B1/CASQ1/CNIH3/OSR1/STAC/CAMK2D/ANK2/CRH/DRD2/ANK3/DRD3/KCNE4/UTRN/CACNA1D/SHANK2/GEM/CACNB2/KCNC2/SCN3B/HTR3A/CACNB3/AHCYL1/GRM5/PTAFR/NLGN1/BCL2/PTEN/GLRX/CNIH2/CACNB4/CAV3/PDE4B/STAC3/TRDN/…	79
GO:0060627	BP	GO:0060627	regulation of vesicle-mediated transport	141/3679	498/18493	3.04316e-06	0.000179489	0.00014965	FGR/CFTR/AP2B1/VPS41/ARHGAP44/SYT7/SLC11A1/APBA2/RAB27B/EPHA3/DTNBP1/GOPC/NEDD4L/ATG5/ABCA7/SNAP91/SYT1/RAB27A/CAMK2A/PICALM/MAP2/RIMS1/RAB21/PTPRC/CADPS2/REST/MTMR2/UNC13D/PACSIN2/CACNA1I/TRIM9/SEC23A/HCK/SYTL4/HTR2A/NDRG4/NECAB2/STX4/RAB11A/SLC17A7/CBLL1/STX1A/WASL/SFRP4/DNM1/SH3GL2/CCL2/VTN/EXPH5/SYT10/VEGFA/SNX4/SDC1/DNAJC6/RIMS3/SGIP1/CLU/ACSL3/RAB17/PRKCG/HIP1/MKLN1/CHMP2A/HIP1R/TBC1D5/NR1H…	141
GO:0060562	BP	GO:0060562	epithelial tube morphogenesis	96/3679	313/18493	3.26589e-06	0.0001906	0.000158913	CC2D2A/NTN1/FGFR2/FGF10/GLI2/PSEN1/MEF2C/LRP2/PGR/KDM2B/ESR1/TGFB2/MTHFD1/NFATC4/IFT52/SALL4/LAMA1/NDRG4/ESRP2/CTSH/EYA1/PRKD2/MET/WNT2/COBL/GLI3/LHX2/ENG/SUFU/KAT2A/AREG/VDR/VEGFA/IFT57/FOXP1/EPHA4/TCF21/APAF1/TWIST1/VASP/BMP2/OVOL2/SIX1/PODXL/SMO/DLL4/FOXA1/MICAL2/WNT2B/EPHA7/MYC/FGF2/SEC24B/PRICKLE1/SMAD4/OSR1/SLIT2/SFRP2/ADAMTS16/KLHL3/RSPO2/ADM/EDNRA/WNT3A/SKI/GRHL3/BBS5/IHH/SPRY1/SOX17/DLC1…	96
GO:0051966	BP	GO:0051966	regulation of synaptic transmission, glutamatergic	30/3679	67/18493	3.35279e-06	0.0001906	0.000158913	CACNG3/SYT1/PTGS2/CACNG5/PSEN1/MEF2C/HTR2A/CACNG7/CUBN/TNR/GRM4/UNC13A/SERPINE2/STXBP1/CACNG8/DRD2/GRM1/DGKI/SHANK2/GRIK2/GRM5/NLGN1/GRIK1/GRM8/NRXN1/OXTR/NPY2R/RELN/GRM7/GRM3	30
GO:0072163	BP	GO:0072163	mesonephric epithelium development	39/3679	97/18493	3.35348e-06	0.0001906	0.000158913	CRLF1/FGFR2/RARB/FGFR1/EYA1/GLI3/SIM1/VEGFA/SDC1/TCF21/EPCAM/BMP2/SIX1/SMO/FOXJ1/WNT2B/GDF11/MYC/FGF2/SMAD4/OSR1/SLIT2/ADAMTS16/CER1/SPRY1/DCHS1/NPNT/SIX2/BCL2/BASP1/NOG/TACSTD2/ROBO2/PBX1/FAT4/LGR4/FMN1/FOXD1/HOXB7	39
GO:0072164	BP	GO:0072164	mesonephric tubule development	39/3679	97/18493	3.35348e-06	0.0001906	0.000158913	CRLF1/FGFR2/RARB/FGFR1/EYA1/GLI3/SIM1/VEGFA/SDC1/TCF21/EPCAM/BMP2/SIX1/SMO/FOXJ1/WNT2B/GDF11/MYC/FGF2/SMAD4/OSR1/SLIT2/ADAMTS16/CER1/SPRY1/DCHS1/NPNT/SIX2/BCL2/BASP1/NOG/TACSTD2/ROBO2/PBX1/FAT4/LGR4/FMN1/FOXD1/HOXB7	39
GO:0001763	BP	GO:0001763	morphogenesis of a branching structure	66/3679	196/18493	3.75787e-06	0.000209831	0.000174948	FGFR2/FGF10/TP63/GLI2/SEMA3A/SEMA3C/FGFR1/PGR/ESR1/NFATC4/LAMA1/ESRP2/CTSH/EYA1/MET/WNT2/GLI3/ENG/AREG/VDR/VEGFA/RTN4/TCF21/BMP2/SIX1/SMO/HOXD13/DLL4/FOXA1/WNT2B/EPHA7/MYC/FGF2/SMAD4/RERE/SLIT2/SFRP2/ADAMTS16/RSPO3/RSPO2/ADM/DRD2/EDNRA/IHH/SPRY1/FRS2/DCHS1/NPNT/SHOX2/FEM1B/SEMA3E/SIX2/BCL2/PPP1CA/CAV3/NOG/TACSTD2/PBX1/COL4A1/FAT4/SRC/TGM2/LGR4/TDGF1/FOXD1/HOXB7	66
GO:0072511	BP	GO:0072511	divalent inorganic cation transport	132/3679	462/18493	3.75898e-06	0.000209831	0.000174948	CALCR/MCUB/CACNG3/CACNA2D2/FYN/CLCA1/SLC11A1/HOMER3/MCOLN3/ATG5/CALCRL/CACNB1/GNB5/CAMK2A/PTGS2/CACNG5/PSEN1/PTPRC/TRPM3/ZMPSTE24/GNAO1/PDGFB/CACNA1I/CACNA1F/NALCN/FGF14/HTR2A/CEMIP/CACNG7/PIK3CG/CXCL12/MICU1/RGS9/CCL2/CYP27B1/VDR/OPRM1/PDE4D/CLDN16/SUMO1/RGS4/FASLG/SLC8A2/TRPM6/FKBP1B/NPY/KCNJ2/MRS2/SLC25A23/CRACR2A/HRC/TRPM4/LGALS3/NMUR2/TRPC4/SLC39A11/DYSF/SLC41A2/CCL21/TRPC6/SLC40A1/FGF2/TRPC…	132
GO:0001823	BP	GO:0001823	mesonephros development	40/3679	101/18493	3.94052e-06	0.000218019	0.000181774	CRLF1/FGFR2/FGF10/RARB/FGFR1/EYA1/GLI3/SIM1/VEGFA/SDC1/TCF21/EPCAM/BMP2/SIX1/SMO/FOXJ1/WNT2B/GDF11/MYC/FGF2/SMAD4/OSR1/SLIT2/ADAMTS16/CER1/SPRY1/DCHS1/NPNT/SIX2/BCL2/BASP1/NOG/TACSTD2/ROBO2/PBX1/FAT4/LGR4/FMN1/FOXD1/HOXB7	40
GO:1903861	BP	GO:1903861	positive regulation of dendrite extension	14/3679	21/18493	4.15696e-06	0.000225678	0.00018816	NEDD4L/SYT1/RIMS1/CACNG7/RASAL1/UNC13A/SYT4/SYT2/CPNE9/RIMS2/PRKN/ITSN2/SMURF1/SYT3	14
GO:0048846	BP	GO:0048846	axon extension involved in axon guidance	20/3679	37/18493	4.18724e-06	0.000225678	0.00018816	SEMA3A/SEMA3C/SEMA5B/SEMA6A/SEMA4G/CXCL12/VEGFA/NRP2/SEMA4F/SEMA6D/SLIT2/WNT3A/RYK/SEMA3E/SLIT3/SEMA4B/SEMA4D/SEMA4A/BMPR2/PLXNA4	20
GO:1902284	BP	GO:1902284	neuron projection extension involved in neuron projection guidance	20/3679	37/18493	4.18724e-06	0.000225678	0.00018816	SEMA3A/SEMA3C/SEMA5B/SEMA6A/SEMA4G/CXCL12/VEGFA/NRP2/SEMA4F/SEMA6D/SLIT2/WNT3A/RYK/SEMA3E/SLIT3/SEMA4B/SEMA4D/SEMA4A/BMPR2/PLXNA4	20
GO:0050905	BP	GO:0050905	neuromuscular process	41/3679	105/18493	4.56636e-06	0.000244007	0.000203442	MYCBP2/USH1C/HEXB/CTNNA2/SLC1A3/UBA5/ZMPSTE24/CHD8/HERC1/FGF12/TNR/NR4A3/ATP8A2/AGTPBP1/MYO7A/CHRNA1/APP/GLRA1/DRD2/PCDH15/DRD3/POU4F2/POU4F1/GRID2/ABR/GRIN2C/FABP7/FXN/GAA/CAMTA1/PTEN/ADCY5/NRXN1/CSMD1/GRIN2A/SLITRK6/PRKN/BACE1/GM2A/GRIN3A/NEFL	41
GO:0016079	BP	GO:0016079	synaptic vesicle exocytosis	46/3679	123/18493	4.91922e-06	0.000260635	0.000217306	SYT7/SYT13/APBA2/DTNBP1/SYT1/CAMK2A/RIMS1/PSEN1/CADPS2/TRIM9/HTR2A/STX4/STX1A/SYT10/STX2/OTOF/RIMS3/PRKCG/UNC13A/SYT11/SYT4/STX11/STXBP1/PPFIA2/SNAP47/SYT2/CPLX2/DRD2/CACNA1D/DGKI/CHRNB2/CADPS/CACNB2/PRKCB/NLGN1/P2RY1/ADORA2B/SYT9/CTBP2/RIMS2/PPFIA3/BACE1/PCLO/ERC2/GRIN3A/SYT3	46
GO:0048880	BP	GO:0048880	sensory system development	106/3679	357/18493	5.33294e-06	0.000279124	0.000232721	WNT16/PROM1/PAX6/MYOM2/CC2D2A/HIPK2/FGF10/SEMA3A/RARB/PSEN1/FAT1/KDM2B/TGFB2/JAG1/CELF4/LAMA1/CHRDL1/SLC17A7/FZR1/SIPA1L3/PTN/WNT2/TSPAN12/PAX4/GLI3/LHX2/CRYAB/VEGFA/GPD2/EFEMP1/SOS1/VAX2/FASLG/ATF6/OLFM3/TTLL5/INHBA/TWIST1/NEUROD4/RHOJ/BCL11B/GNGT1/FOXP2/DLL4/ALDH1A2/NINJ1/NES/ATP8A2/EPHB2/MEIS2/GNAT2/WNT2B/RAX/AGTPBP1/GDF11/TFAP2A/MYO7A/BCAR3/BMPR1B/ADAMTS18/MEIS1/COL8A1/TBC1D32/SDK1/SHROOM2/NT…	106
GO:0008361	BP	GO:0008361	regulation of cell size	60/3679	175/18493	5.35747e-06	0.000279124	0.000232721	FSTL4/SLC12A2/NTN1/SLC12A1/SEMA3A/SEMA3C/MAP2/RAB21/SEMA5B/NRCAM/SEMA6A/DPYSL2/SEMA4G/RAB11A/PTPRS/LIMK1/CXCL12/RND2/VEGFA/TTL/RTN4/TNR/AKT3/SPP1/FGF13/VAV3/LAMTOR5/NGF/EPHA7/SEMA4F/RDX/SEMA6D/SLC12A6/RPTOR/BARHL2/SLC12A9/POU4F2/WNT3A/DEPTOR/KCNMA1/NKX6-1/RYK/ISLR2/SEMA3E/LRRC8D/PTEN/BDNF/ANO6/CAV3/EFNA5/PRR16/SEMA4B/SHTN1/DCC/SEMA4D/SEMA4A/BMPR2/PLXNA4/SLC12A8/CYFIP1	60
GO:0019935	BP	GO:0019935	cyclic-nucleotide-mediated signaling	70/3679	214/18493	6.15336e-06	0.00031794	0.000265084	CALCR/GIPR/ADRB1/GUCA1A/PTGER3/CALCRL/PDE4A/ADCY2/GNAS/PTHLH/APLP1/GHRHR/AHR/RUNDC3A/RAPGEF2/CALCA/OPRM1/GLP1R/ADGRG6/PDE10A/PDE4D/ADGRL2/ADGRB2/PTGFR/ADGRE5/TCP11/PTGER2/GNAI1/PDE11A/ADGRB3/MRAP2/LHCGR/KSR1/GPR161/CRH/ADM/DRD2/ADGRL3/DRD3/RIT2/PRKCA/GPR78/ADCY8/HTR5A/PTH1R/NPPC/PF4/ABCA1/TSHR/KCNC2/GALR1/ADRA1B/MRAP/ADORA2B/AKAP13/FSHR/RXFP1/PTGER4/ADRA1D/PDE3A/ADCY5/CALCB/RIMS2/ADGRD2/NPY2R/GNG…	70
GO:0110110	BP	GO:0110110	positive regulation of animal organ morphogenesis	34/3679	82/18493	6.28767e-06	0.000322217	0.00026865	FGFR2/FGF10/SEMA3C/FGFR1/TGFB2/JAG1/PTN/WNT2/ENG/VDR/VEGFA/TNFAIP3/TWIST1/SRSF6/BMP2/SIX1/FOXP2/SMO/WNT2B/MYC/PIM1/TFAP2A/SMAD4/WNT3A/SPRY1/FRS2/ROBO1/CD34/ODAPH/BASP1/NOG/ROBO2/LGR4/HOXB7	34
GO:0032412	BP	GO:0032412	regulation of ion transmembrane transporter activity	76/3679	238/18493	6.80129e-06	0.000345705	0.000288233	CFTR/HECW1/ABCC8/CACNG3/GOPC/NEDD4L/CACNB1/GNB5/PTPN3/CACNG5/MEF2C/ABCB1/MMP9/FGF14/CACNG7/RGS9/OPRM1/PDE4D/FGF12/SUMO1/FKBP1B/KCNIP2/KCNC1/CRACR2A/HRC/DLG4/EPHB2/DYSF/TRPC6/FXYD6/APP/CACNG8/ATP1B1/CASQ1/CNIH3/OSR1/STAC/CAMK2D/ANK2/CRH/DRD2/ANK3/DRD3/KCNE4/UTRN/CACNA1D/SHANK2/GEM/CACNB2/KCNC2/SCN3B/HTR3A/CACNB3/AHCYL1/GRM5/PTAFR/NLGN1/PTEN/GLRX/CNIH2/CACNB4/CAV3/PDE4B/STAC3/TRDN/SHISA6/RELN/HTT/M…	76
GO:0050773	BP	GO:0050773	regulation of dendrite development	50/3679	139/18493	7.03671e-06	0.000354786	0.000295804	HECW1/SARM1/ARHGAP44/CUL7/NEDD4L/FSTL4/MAPK6/RAB21/PSEN1/MEF2C/LZTS3/NFATC4/ZMYND8/PTPRS/COBL/TMEM106B/CPEB3/IL2/RAPGEF2/EPHA4/MARK1/CAMSAP2/RAB17/ADGRB3/DAB2IP/TRPC6/PPP3CA/LLPH/IQGAP1/SDK1/PTPRD/TIAM1/PPP1R9A/CHRNB2/SHANK2/CSMD3/IL1RAPL1/NLGN1/PTEN/CAMK1D/SS18L1/DCC/SEMA4D/RELN/DNM3/FOXO6/CUX1/ARMCX5-GPRASP2/CYFIP1/SRCIN1	50
GO:0001654	BP	GO:0001654	eye development	104/3679	351/18493	7.2047e-06	0.00036035	0.000300444	WNT16/PROM1/PAX6/MYOM2/CC2D2A/HIPK2/FGF10/RARB/PSEN1/FAT1/KDM2B/TGFB2/JAG1/CELF4/LAMA1/CHRDL1/SLC17A7/FZR1/SIPA1L3/PTN/WNT2/TSPAN12/PAX4/GLI3/LHX2/CRYAB/VEGFA/GPD2/EFEMP1/SOS1/VAX2/FASLG/ATF6/OLFM3/TTLL5/INHBA/TWIST1/NEUROD4/RHOJ/BCL11B/GNGT1/FOXP2/DLL4/ALDH1A2/NINJ1/NES/ATP8A2/EPHB2/MEIS2/GNAT2/WNT2B/RAX/AGTPBP1/GDF11/TFAP2A/MYO7A/BCAR3/BMPR1B/ADAMTS18/MEIS1/COL8A1/TBC1D32/SDK1/SHROOM2/NTRK2/FRE…	104
GO:0008038	BP	GO:0008038	neuron recognition	23/3679	47/18493	7.46948e-06	0.000368185	0.000306976	CELSR3/EPHA3/SEMA3A/NRCAM/CRTAC1/PCDH12/RTN4/EPHA4/TNN/PALLD/EPHB2/CNTN6/APP/CNTN4/TNFRSF21/NCAM2/ROBO1/EMB/GAP43/CNTNAP2/NTM/OPCML/ROBO2	23
GO:0007265	BP	GO:0007265	Ras protein signal transduction	123/3679	430/18493	7.47913e-06	0.000368185	0.000306976	ITGA3/ARHGAP44/RHOBTB2/MYOC/TRIO/RAB27B/ARHGAP6/USP28/MCF2L2/NGFR/NTN1/ARFGEF1/RAB27A/FGF10/RHOBTB1/RAB21/BRAP/TGFB2/MYO9B/RAB36/GRAP2/SGSM3/RAB11A/RASAL3/MET/LIMK1/RND2/RAPGEF2/ARHGEF17/RASAL1/RIPOR2/ROPN1B/ARHGEF26/DOK1/SOS1/RND3/ARHGEF2/SSX2IP/TRIM67/RHOQ/PLEKHG1/RAB38/RAB17/PSD4/MCF2L/RHOJ/PLEKHG3/IFT22/DNMT1/EPS8L1/EPHB2/RRAS2/VAV3/NGF/DAB2IP/ARHGEF39/RDX/FGF2/G3BP2/RB1/CDH13/KSR1/TP53/RAB40…	123
GO:0150063	BP	GO:0150063	visual system development	104/3679	352/18493	8.2541e-06	0.000403161	0.000336137	WNT16/PROM1/PAX6/MYOM2/CC2D2A/HIPK2/FGF10/RARB/PSEN1/FAT1/KDM2B/TGFB2/JAG1/CELF4/LAMA1/CHRDL1/SLC17A7/FZR1/SIPA1L3/PTN/WNT2/TSPAN12/PAX4/GLI3/LHX2/CRYAB/VEGFA/GPD2/EFEMP1/SOS1/VAX2/FASLG/ATF6/OLFM3/TTLL5/INHBA/TWIST1/NEUROD4/RHOJ/BCL11B/GNGT1/FOXP2/DLL4/ALDH1A2/NINJ1/NES/ATP8A2/EPHB2/MEIS2/GNAT2/WNT2B/RAX/AGTPBP1/GDF11/TFAP2A/MYO7A/BCAR3/BMPR1B/ADAMTS18/MEIS1/COL8A1/TBC1D32/SDK1/SHROOM2/NTRK2/FRE…	104
GO:0099565	BP	GO:0099565	chemical synaptic transmission, postsynaptic	42/3679	111/18493	8.9079e-06	0.000431722	0.00035995	RIMS1/MEF2C/MTMR2/ZMYND8/CELF4/SLC17A7/STX1A/MPP2/OPRM1/SLC29A1/RGS4/CHRNB4/GRIA2/GRIA3/DLG4/CHRNA1/PPP3CA/APP/TMEM108/GLRA1/DRD2/GRID2/GRIA4/GRIA1/DGKI/PPP1R9A/CHRNB2/GRIN2C/SHANK2/GRIK2/CACNB3/NLGN1/CHRNB1/PTEN/CHRNA7/RIMS2/NRXN1/GRIN2A/NPY2R/RELN/S1PR2/GRIN2B	42
GO:0032835	BP	GO:0032835	glomerulus development	27/3679	60/18493	9.13542e-06	0.000439344	0.000366305	PROM1/WWTR1/COL4A4/MEF2C/PDGFB/JAG1/ACTA2/TCF21/PODXL/FOXJ1/IQGAP1/OSR1/KIRREL3/PTPRO/ANGPT1/MYO1E/HEYL/COL4A3/MTSS1/PDGFD/BCL2/LAMB2/CD34/BASP1/NOG/MAGI2/LGR4	27
GO:0099173	BP	GO:0099173	postsynapse organization	55/3679	159/18493	9.63926e-06	0.000460036	0.000383557	ITGA3/ARHGAP44/FYN/ACTN1/ACTB/MTMR2/LZTS3/NRCAM/ZMYND8/PTPRS/PTN/WASL/NRXN2/TANC1/EPHA4/NRP2/LRFN1/DLG4/EPHB2/EPHA7/DOCK10/DGKB/IGF1R/TMEM108/CNKSR2/DLG2/GRID2/PTPRD/EPHB1/TIAM1/LRFN2/LHFPL4/PPP1R9A/SHANK2/IL1RAPL1/NLGN1/CTNND2/FRMPD4/CHRNB1/PTEN/GAP43/CHRNA7/NRXN1/MAGI2/SHISA6/RELN/IL1RAP/NTNG2/SYNGAP1/DNM3/NOS1AP/ARMCX5-GPRASP2/GRIN2B/SRCIN1/NEFL	55
GO:0007187	BP	GO:0007187	G protein-coupled receptor signaling pathway, coupled to cyclic nucleotide second messenger	80/3679	256/18493	9.74168e-06	0.000461401	0.000384695	CALCR/ADRB1/PTGER3/CALCRL/GNAI3/ADCY2/GNAO1/GNAS/PTHLH/GNA11/HTR2A/APLP1/CRHR2/GHRHR/CCL2/RAPGEF2/CALCA/OPRM1/GLP1R/ADGRG6/NPR3/PDE4D/HRH2/ADGRL2/ADGRB2/PTGFR/NPY/ADGRE5/GRM4/PTGER2/GNAI1/CHRM3/GNAT2/ANXA1/ADGRB3/MRAP2/LHCGR/SSTR1/GPR161/ADM/DRD2/ADGRL3/DRD3/EDNRA/RIT2/PRKCA/GPR78/ADCY8/HTR5A/CACNA1D/PTH1R/PF4/NPY1R/ABCA1/TSHR/GALR1/HTR1E/P2RY1/ADRA1B/MRAP/ADORA2B/AKAP13/FSHR/RXFP1/PTGER4/ADRA1D/…	80
GO:0003205	BP	GO:0003205	cardiac chamber development	57/3679	167/18493	1.05992e-05	0.000498242	0.000415412	AP2B1/LTBP1/COL11A1/FGFR2/NDST1/SEMA3C/RARB/MEF2C/LRP2/KCNK2/ZMPSTE24/TGFB2/TAB1/SALL4/JAG1/WNT2/ENG/SUFU/CPE/ADGRG6/SOS1/TNNT2/NRP2/OVOL2/SMO/DLL4/TNNI3/MYOCD/SMAD4/CYR61/SLIT2/ANK2/SFRP2/SAV1/POU4F1/ADAMTS1/NRG1/DHRS3/XIRP2/HEYL/NPY5R/TMEM65/FRS2/SHOX2/ROBO1/ZFPM2/DAND5/FZD2/CAV3/NOG/SCN5A/SLIT3/ROBO2/NPY2R/CPLANE1/RYR2/BMPR2	57
GO:0001505	BP	GO:0001505	regulation of neurotransmitter levels	102/3679	346/18493	1.11347e-05	0.000519506	0.000433141	SYT7/SYT13/CPS1/APBA2/DTNBP1/SNCAIP/SYT1/RORA/SLC44A1/CAMK2A/PTGS2/TACR2/SLC1A3/RIMS1/MOXD1/PSEN1/MEF2C/CADPS2/GCAT/TRIM9/SLC32A1/HTR2A/STX4/SLC17A7/SLC1A6/STX1A/SLC1A1/NRXN2/SLC1A2/SYT10/STX2/ALDH5A1/SLC29A1/OTOF/SLC5A7/SPR/RIMS3/RGS4/CHRNB4/CLU/PDE1B/SARDH/GRM4/PRKCG/GAD1/TPH1/UNC13A/SYT11/SYT4/DAGLA/STX11/GAD2/STXBP1/TLR2/PPFIA2/TPH2/MCTP2/SNAP47/SYT2/AMT/CPLX2/SLC22A3/DPYS/DRD2/HNMT/DRD3/DDAH…	102
GO:0090066	BP	GO:0090066	regulation of anatomical structure size	138/3679	497/18493	1.15416e-05	0.000534506	0.000445646	USH1C/SCIN/RHOBTB2/TENM1/CPS1/ADRB1/LIMA1/FSTL4/ATG5/SLC12A2/NTN1/ARFGEF1/SPTB/RHOBTB1/PTGS2/PICALM/SLC12A1/SEMA3A/SEMA3C/MAP2/CARMIL1/RAB21/SEMA5B/NRCAM/SEMA6A/DPYSL2/SEMA4G/HCK/HTR2A/RAB11A/PTPRS/WASL/LIMK1/CXCL12/ACTA2/ASIC2/RND2/CALCA/SOD2/VEGFA/HRH2/TTL/SPTBN1/RTN4/TNR/AKT3/ECE1/SPP1/FAM206A/PLS1/EPHX2/WIPF3/CIT/ARHGAP40/VASP/DOCK4/FGF13/ARPC1B/TRPM4/HIP1R/KANK4/CHRM3/ACTR3B/VAV3/LAMTOR5/NGF…	138
GO:0048592	BP	GO:0048592	eye morphogenesis	51/3679	145/18493	1.18267e-05	0.000543679	0.000453295	WNT16/PROM1/PAX6/HIPK2/RARB/FAT1/KDM2B/JAG1/PTN/WNT2/TSPAN12/GLI3/VEGFA/EFEMP1/VAX2/FASLG/OLFM3/TWIST1/GNGT1/ATP8A2/EPHB2/GNAT2/WNT2B/AGTPBP1/GDF11/TFAP2A/MYO7A/BCAR3/MEIS1/COL8A1/SDK1/SHROOM2/NTRK2/THRB/EPHB1/MEGF11/SKI/IHH/PITX2/HCN1/FBN1/FRS2/STAT3/BCL2/PTPRM/NECTIN3/FOXL2/DLL1/RORB/HMGN1/TENM3	51
GO:0006816	BP	GO:0006816	calcium ion transport	118/3679	413/18493	1.20473e-05	0.000549781	0.000458382	CALCR/MCUB/CACNG3/CACNA2D2/FYN/CLCA1/HOMER3/MCOLN3/ATG5/CALCRL/CACNB1/GNB5/CAMK2A/PTGS2/CACNG5/PSEN1/PTPRC/TRPM3/ZMPSTE24/GNAO1/PDGFB/CACNA1I/CACNA1F/NALCN/FGF14/HTR2A/CEMIP/CACNG7/PIK3CG/CXCL12/MICU1/RGS9/CCL2/CYP27B1/VDR/OPRM1/PDE4D/SUMO1/RGS4/FASLG/SLC8A2/TRPM6/FKBP1B/NPY/SLC25A23/CRACR2A/HRC/TRPM4/LGALS3/NMUR2/TRPC4/DYSF/CCL21/TRPC6/FGF2/TRPC3/PPP3CA/AFG3L2/CACNG8/ATP1B1/XCL1/CASQ1/STAC/CAMK2…	118
GO:0021952	BP	GO:0021952	central nervous system projection neuron axonogenesis	15/3679	25/18493	1.24768e-05	0.000565254	0.000471283	MYCBP2/GLI2/NIN/EPHA4/DCLK1/EPHB2/CDH11/SLIT2/NFIB/NR4A2/EPHB1/SPTBN4/CHRNB2/DCC/PLXNA4	15
GO:0031644	BP	GO:0031644	regulation of neurological system process	46/3679	127/18493	1.30905e-05	0.00058879	0.000490907	ACPP/CACNG5/RIMS1/MTMR2/ZMYND8/CELF4/STX1A/OPRM1/FIG4/FGF12/SLC25A12/TNR/RGS4/CHRNB4/DLG4/NMUR2/SPX/NOV/APP/TMEM108/GLRA1/TNFRSF21/PARD3/TENM4/GRM1/SHANK2/ITGA2/CARTPT/AVPR1A/CACNB3/PTAFR/NLGN1/PTEN/CNIH2/CHRNA7/RIMS2/NRXN1/F2R/GRIN2A/NPY2R/CCK/SHISA6/RELN/SRC/SHISA9/S1PR2	46
GO:0051494	BP	GO:0051494	negative regulation of cytoskeleton organization	50/3679	142/18493	1.38494e-05	0.000618476	0.000515657	FKBP4/SCIN/BRCA1/MYOC/ARHGAP6/LIMA1/ARFGEF1/NAV3/SPTB/CAMSAP3/MAP2/CARMIL1/SPEF1/STMN2/MET/KAT2A/APC2/SPTBN1/ARHGEF2/NEK2/CAMSAP2/EML2/FGF13/CHMP2A/HIP1R/KANK4/FHOD3/CDK5RAP2/RDX/TMOD3/SMAD4/TMEFF2/PHLDB2/SLIT2/GSN/ADD3/EPS8/PPP1R9A/SPTBN4/LMOD1/DLC1/HDGFL3/C16orf45/CAV3/TACSTD2/PRKN/ARAP1/ESPN/CAPZA2/ARPIN	50
GO:0061326	BP	GO:0061326	renal tubule development	37/3679	95/18493	1.40059e-05	0.000621027	0.000517784	PROM1/WWTR1/ACAT1/MEF2C/JAG1/EYA1/GLI3/VEGFA/STAT1/TCF21/BMP2/SIX1/SMO/WNT2B/MYC/FGF2/SMAD4/OSR1/ADAMTS16/KLHL3/HEYL/DCHS1/NPNT/IRX2/SIX2/MTSS1/BCL2/NOG/TACSTD2/PBX1/COL4A1/FAT4/DLL1/LGR4/FMN1/FOXD1/HOXB7	37
GO:0060348	BP	GO:0060348	bone development	67/3679	208/18493	1.69315e-05	0.000745462	0.000621532	MYOC/FOXN3/FGFR2/RARB/MEF2C/PTPRC/ZMPSTE24/GNAS/SFRP4/GLI3/ENG/COL12A1/FOXP1/PAPPA2/TWIST1/MATN4/COL21A1/RUNX2/BMP2/LRRC17/MATN3/MATN2/TTC9/TFAP2A/NAB1/BMPR1B/COL2A1/MEIS1/SFRP2/PDGFC/MCPH1/CSGALNACT1/CER1/SERPINH1/FLI1/BMP6/FGF18/SKI/ZNF385A/DHRS3/NPPC/IHH/SLC9B2/PITX2/FREM1/VWA2/FBN1/DCHS1/NAB2/ANKRD11/AXIN2/SHOX2/THBS3/AKAP13/PTGER4/ANO6/PTPN11/SEMA4D/COL14A1/FAT4/RYR1/SIGLEC15/SRC/PAPSS2/RIPP…	67
GO:0038127	BP	GO:0038127	ERBB signaling pathway	50/3679	143/18493	1.7225e-05	0.00075308	0.000627883	MYOC/BCAR1/PTPN3/PSEN1/EPS15/SNX5/MMP9/RASSF2/CDC37/SH3GL2/AREG/GAB1/RTN4/DOK1/EFEMP1/SOS1/FASLG/EREG/HIP1/SNX6/HIP1R/STAM/DAB2IP/IQGAP1/CDH13/ERBB2/GRB7/APP/PIK3R1/SH3KBP1/FAM83A/SHC3/EPS8/PTPRR/PRKCA/NRG1/NRG2/PIGR/SPRY1/CUL5/AFAP1L2/SH3TC2/REPS2/BTC/PTPN2/ERBB4/PTPN11/ARAP1/SLC30A10/SRC	50
GO:1902904	BP	GO:1902904	negative regulation of supramolecular fiber organization	48/3679	136/18493	1.89913e-05	0.00082454	0.000687463	FKBP4/SCIN/MYOC/ARHGAP6/LIMA1/ARFGEF1/NAV3/SPTB/CAMSAP3/MAP2/CARMIL1/CHADL/SPEF1/STMN2/MET/CRYAB/APC2/SPTBN1/ARHGEF2/CAMSAP2/CLU/EML2/FGF13/HIP1R/KANK4/FHOD3/RDX/EMILIN1/TMOD3/SMAD4/TMEFF2/PHLDB2/SLIT2/GSN/ADD3/EPS8/PPP1R9A/SPTBN4/LMOD1/DLC1/HDGFL3/C16orf45/CAV3/TACSTD2/PRKN/ARAP1/CAPZA2/ARPIN	48
GO:1903859	BP	GO:1903859	regulation of dendrite extension	14/3679	23/18493	1.9469e-05	0.000839451	0.000699896	NEDD4L/SYT1/RIMS1/CACNG7/RASAL1/UNC13A/SYT4/SYT2/CPNE9/RIMS2/PRKN/ITSN2/SMURF1/SYT3	14
GO:0061138	BP	GO:0061138	morphogenesis of a branching epithelium	60/3679	182/18493	2.1049e-05	0.000901357	0.000751511	FGFR2/FGF10/TP63/GLI2/SEMA3A/SEMA3C/FGFR1/PGR/ESR1/NFATC4/LAMA1/ESRP2/CTSH/EYA1/MET/WNT2/GLI3/ENG/AREG/VDR/VEGFA/TCF21/BMP2/SIX1/SMO/HOXD13/DLL4/FOXA1/WNT2B/MYC/FGF2/SMAD4/SLIT2/SFRP2/ADAMTS16/RSPO3/RSPO2/ADM/EDNRA/IHH/SPRY1/FRS2/DCHS1/NPNT/FEM1B/SEMA3E/SIX2/BCL2/PPP1CA/CAV3/NOG/TACSTD2/PBX1/COL4A1/FAT4/SRC/TGM2/LGR4/FOXD1/HOXB7	60
GO:0072080	BP	GO:0072080	nephron tubule development	36/3679	93/18493	2.13033e-05	0.000906044	0.000755418	PROM1/WWTR1/ACAT1/MEF2C/JAG1/EYA1/GLI3/VEGFA/STAT1/TCF21/BMP2/SIX1/SMO/WNT2B/MYC/FGF2/SMAD4/OSR1/ADAMTS16/KLHL3/HEYL/DCHS1/NPNT/IRX2/SIX2/MTSS1/BCL2/NOG/TACSTD2/PBX1/FAT4/DLL1/LGR4/FMN1/FOXD1/HOXB7	36
GO:0019932	BP	GO:0019932	second-messenger-mediated signaling	123/3679	439/18493	2.16184e-05	0.000913232	0.000761411	CALCR/GIPR/ADRB1/GUCA1A/PTGER3/HOMER3/CALCRL/PDE4A/ADCY2/PTPRC/ZMPSTE24/GNAS/PTHLH/NFATC4/NFATC2/APLP1/GHRHR/AHR/RUNDC3A/PPP1R9B/RAPGEF2/CALCA/OPRM1/GLP1R/ADGRG6/PDE10A/VEGFA/PDE4D/NR5A2/ADGRL2/FKBP1B/ADGRB2/CXCR4/PTGFR/ADGRE5/TCP11/PTGER2/GNAI1/PDE11A/TNNI3/HRC/TRPM4/NMUR2/ADGRB3/MRAP2/LHCGR/PDE5A/PPP3CA/EFCAB11/MCTP2/CDH13/KSR1/GPR161/ATP1B1/CASQ1/AGTR1/CAMK2D/ANK2/CRH/ADM/DRD2/ADGRL3/ITPR1/CAC…	123
GO:0007015	BP	GO:0007015	actin filament organization	113/3679	397/18493	2.189e-05	0.000918499	0.000765802	TAC1/USH1C/SCIN/RHOBTB2/TENM1/MYOC/MYOM2/CTNNA1/ARHGAP6/LIMA1/BCAR1/LIMCH1/ARFGEF1/SPTB/ACTN1/RHOBTB1/NEBL/CARMIL1/FAT1/MYBPC2/ASAP3/HCK/RGCC/MET/COBL/WASL/FSCN3/LIMK1/CXCL12/PPP1R9B/RND2/NEDD9/PHACTR1/CAP2/SPTBN1/RND3/ARHGEF2/RGS4/TNNT2/FAM206A/RHOQ/PLS1/WASHC3/WIPF3/CIT/ARHGAP40/VASP/RHOJ/HIP1/MYO1B/CGNL1/GDPD2/ARPC1B/HIP1R/KANK4/ACTR3B/MICAL2/FHOD3/LCP1/CCL21/RDX/TMOD3/PSTPIP1/TPM3/ACTA1/TMEFF…	113
GO:0010977	BP	GO:0010977	negative regulation of neuron projection development	51/3679	148/18493	2.24678e-05	0.000936459	0.000780776	FKBP4/FSTL4/NGFR/NTN1/CRMP1/SEMA3A/SEMA3C/MAP2/CBFA2T2/PSEN1/SEMA5B/SEMA6A/SEMA4G/NFATC4/STMN2/PTPRS/PMP22/RAPGEF2/RTN4/EPHA4/TNR/SPP1/FGF13/EPHB2/EPHA7/SEMA4F/TRPC6/SEMA6D/PPP3CA/PTPRG/SLIT2/PTPRO/RIT2/SPOCK1/WNT3A/GFI1/RYK/MINAR1/NLGN1/SEMA3E/PTEN/DAB1/NR2F1/RGMA/SEMA4B/RTN4RL2/DCC/SEMA4D/SEMA4A/SYNGAP1/DNM3	51
GO:0070588	BP	GO:0070588	calcium ion transmembrane transport	90/3679	302/18493	2.2654e-05	0.000937965	0.000782033	CALCR/MCUB/CACNG3/CACNA2D2/FYN/MCOLN3/ATG5/CACNB1/GNB5/CACNG5/PSEN1/PTPRC/TRPM3/CACNA1I/CACNA1F/NALCN/FGF14/HTR2A/CEMIP/CACNG7/PIK3CG/MICU1/OPRM1/PDE4D/SUMO1/FASLG/SLC8A2/TRPM6/FKBP1B/SLC25A23/CRACR2A/HRC/TRPM4/TRPC4/DYSF/CCL21/TRPC6/FGF2/TRPC3/AFG3L2/CACNG8/ATP1B1/XCL1/CASQ1/STAC/CAMK2D/ANK2/DRD2/ITPR1/CACNA2D4/CACNA1C/MCOLN2/WNT3A/SLC24A2/ATP2B2/CACNA1D/CACNA2D3/CACHD1/GRIN2C/GEM/TMC1/CACNB2/CU…	90
GO:0022029	BP	GO:0022029	telencephalon cell migration	25/3679	56/18493	2.30078e-05	0.000946348	0.000789022	ARX/SYNE2/SEMA3A/PSEN1/LAMB1/GLI3/LHX6/CXCL12/RTN4/TNR/NRP2/MBOAT7/FGF13/DAB2IP/SLIT2/DRD2/DIXDC1/NRG1/PEX13/C16orf45/ROBO1/FOXB1/DAB1/NRG3/RELN	25
GO:0021536	BP	GO:0021536	diencephalon development	31/3679	76/18493	2.34624e-05	0.000958354	0.000799031	ARX/PAX6/FGF10/GLI2/SEMA3A/PTN/GHRHR/NRP2/BMP2/SMO/ALDH1A2/KCNC1/RAX/ETS1/CRH/DRD2/POU4F1/NR4A2/CHRNB2/HESX1/PITX2/KCNC2/OTP/FOXB1/CNTNAP2/NKX2-6/SOX2/NOG/TAL2/OLIG2/SRD5A2	31
GO:0051216	BP	GO:0051216	cartilage development	66/3679	206/18493	2.36063e-05	0.000958354	0.000799031	SCIN/PAX7/COL11A1/EVC/GLI2/RARB/FGFR1/MEF2C/ZMPSTE24/GNAS/PTHLH/CHADL/TRPS1/ITGB8/GLI3/FBXW4/SOX6/COL12A1/GPLD1/EFEMP1/PRRX1/SATB2/TGFBI/MATN4/COL21A1/RUNX2/BMP2/HOXD3/MATN3/MATN2/WNT2B/SOX5/ADAMTS7/NOV/FGF2/BMPR1B/COL2A1/CYR61/OSR1/SFRP2/CSGALNACT1/RSPO2/NFIB/CER1/SERPINH1/BMP3/BMP6/FGF18/GDF6/PTH1R/FRZB/NPPC/IHH/ZNF219/VWA2/AXIN2/SHOX2/THBS3/SIX2/MEX3C/ALX1/CREB3L2/NOG/COL14A1/DDRGK1/BMPR2	66
GO:0050920	BP	GO:0050920	regulation of chemotaxis	67/3679	210/18493	2.38968e-05	0.00096389	0.000803648	MYCBP2/ADGRA2/DAPK2/FGF10/SEMA3A/SEMA3C/FGFR1/SEMA5B/SEMA6A/SEMA4G/PDGFB/STX4/PRKD2/MET/C5/CREB3/CXCL12/CCL2/IL23A/RIPOR2/VEGFA/ARTN/CXCR4/MTUS1/ZSWIM6/ZSWIM4/SEMA4F/DYSF/TBR1/NOV/CCL21/SEMA6D/FGF2/CDH13/XCL1/SLIT2/CXCL14/PLA2G7/TIRAP/VEGFC/PTPRO/POU4F2/WNT3A/CXCL13/TIAM1/FGF18/RYK/ITGA2/CXCL8/ROBO1/SEMA3E/PDGFD/SCG2/IL16/MST1/AKIRIN1/PTPN2/ANO6/CAMK1D/ROBO2/SEMA4B/SEMA4D/HMGB1/SEMA4A/STK39/BMPR2…	67
GO:0048668	BP	GO:0048668	collateral sprouting	15/3679	26/18493	2.40604e-05	0.000964269	0.000803963	FSTL4/NIN/PTPRS/COBL/RND2/SPP1/FGF13/NGF/EPHA7/APP/WNT3A/BDNF/EFNA5/DCC/SEMA4D	15
GO:0051965	BP	GO:0051965	positive regulation of synapse assembly	28/3679	66/18493	2.43433e-05	0.000969391	0.000808233	ASIC2/ADGRB2/SLITRK3/EPHB2/ADGRB3/CLSTN3/NTRK2/ADGRL3/GRID2/PTPRD/EPHB1/SLITRK5/LRTM2/IL1RAPL1/NLGN1/LRRN3/LINGO2/LRRN1/BDNF/SLITRK1/SLITRK4/NRXN1/OXTR/EFNA5/SLITRK6/FLRT2/IL1RAP/ARMCX5-GPRASP2	28
GO:0042063	BP	GO:0042063	gliogenesis	81/3679	266/18493	2.45619e-05	0.00097134	0.000809858	ABCC8/PAX6/ADAM22/PRKCH/MYOC/HEXB/SYNE2/FGF10/MPP5/TP73/PSEN1/LRP2/LAMB1/TGFB2/CDK6/PTN/PTPRZ1/GLI3/CCL2/VTN/AREG/SOX6/ADGRG6/RTN4/EPHA4/MYB/CLU/CXCR4/EGR2/NEUROD4/MBOAT7/BMP2/MMP24/SMO/PPARG/MATN2/TRPC4/TSPAN2/ANXA1/DTX1/SERPINE2/DAB2IP/TLR2/NAB1/ERBB2/APP/DUSP10/TNFRSF21/TTBK1/NFIB/NTRK2/GSN/PARD3/TENM4/DRD3/PRDM8/TIAM1/NRG1/SKI/NKX6-1/C16orf45/NAB2/STAT3/SH3TC2/P2RY1/CDK1/PTEN/GAP43/LAMB2/ID4/…	81
GO:0031345	BP	GO:0031345	negative regulation of cell projection organization	59/3679	179/18493	2.4703e-05	0.00097134	0.000809858	FKBP4/ITGA3/FYN/FSTL4/NGFR/NTN1/CRMP1/SEMA3A/SEMA3C/RAP1GAP/MAP2/CBFA2T2/PSEN1/SEMA5B/SEMA6A/SEMA4G/NFATC4/STMN2/PTPRS/PMP22/RAPGEF2/RTN4/EPHA4/TNR/SPP1/ODF2L/FGF13/EPHB2/EPHA7/SEMA4F/CCL21/TRPC6/SEMA6D/PPP3CA/PTPRG/SLIT2/PTPRO/RIT2/SPOCK1/WNT3A/GFI1/RYK/MINAR1/NLGN1/SEMA3E/PTEN/DAB1/NR2F1/RGMA/TACSTD2/SEMA4B/RTN4RL2/DCC/SEMA4D/SEMA4A/SYNGAP1/DNM3/ARPIN/GRIN2B	59
GO:0007612	BP	GO:0007612	learning	49/3679	141/18493	2.50255e-05	0.00097787	0.000815304	ABCC8/TAC1/FYN/NRXN3/PTGS2/TACR2/PAK5/NDRG4/PTN/NRXN2/HRH2/TANC1/TNR/SLC8A2/PDE1B/ATP8A1/LRRN4/FOXP2/FGF13/DLG4/EPHB2/MEIS2/ADGRB3/TBR1/TLR2/APP/CRH/NTRK2/DRD2/DRD3/NRGN/SLC24A2/SORCS3/DGKI/CHRNB2/SHANK2/GRM5/RGS14/FOXB1/SYNPO/CNTNAP2/NRXN1/GRIN2A/PRKN/CCK/RELN/HRH1/SYNGAP1/HTT	49
GO:0050673	BP	GO:0050673	epithelial cell proliferation	118/3679	420/18493	2.75784e-05	0.00107093	0.000892894	KRIT1/WNT16/PAX6/PTPRN/CDH3/NGFR/FGFR2/FGF10/TP63/MYDGF/FGFR1/PSEN1/MEF2C/PGR/LAMB1/ESR1/TGFB2/PDGFB/IFT52/FLT1/RGCC/ESRP2/EYA1/PRKD2/CDK6/PTN/CAV2/WNT2/CXCL12/CCL2/AREG/VDR/VEGFA/IFT57/ITGA4/RTN4/STAT1/IGFBP5/AKT3/IRF6/NRP2/TNFAIP3/NR4A3/ACVR2A/TWIST1/NR4A1/SRSF6/EREG/BMP2/OVOL2/NR1D1/SIX1/BCL11B/FOXP2/SMO/DLL4/ALDH1A2/PPARG/MEN1/CDC73/DYSF/DAB2IP/MYC/NOV/FGF2/RB1/CDH13/RPTOR/ERBB2/VASH2/DUSP10/…	118
GO:0051952	BP	GO:0051952	regulation of amine transport	36/3679	94/18493	2.79731e-05	0.00107955	0.000900082	SYT7/SYT13/DTNBP1/SYT1/TACR2/FGF20/PSEN1/HTR2A/STX1A/CXCL12/SYT10/RGS4/SYT11/SYT4/STXBP1/SYT2/OSR1/CRH/DRD2/DRD3/KCNB1/CHRNB2/NPY5R/CARTPT/AVPR1A/P2RY1/SYT9/KCNA2/OXTR/NPY2R/PRKN/CCK/SLC38A3/GRM7/STK39/SYT3	36
GO:0007613	BP	GO:0007613	memory	41/3679	112/18493	2.83375e-05	0.00108691	0.000906213	ITGA3/ABCC8/TAC1/ABCA7/PTGS2/ITGA8/BRINP1/PSEN1/KCNK2/KCNK10/PAK5/HTR2A/SLC17A7/CPEB3/KAT2A/HRH2/SLC8A2/SGK1/LRRN4/FGF13/SYT4/NGF/DRD2/CAMK4/GRIA1/SLC24A2/ADCY8/SORCS3/CHRNB2/LMX1A/RGS14/PTEN/CHRNA7/BDNF/OXTR/PLCB1/GRIN2A/CCK/RELN/HRH1/FOXO6	41
GO:0048841	BP	GO:0048841	regulation of axon extension involved in axon guidance	17/3679	32/18493	2.98909e-05	0.00113649	0.000947553	SEMA3A/SEMA3C/SEMA5B/SEMA6A/SEMA4G/CXCL12/VEGFA/SEMA4F/SEMA6D/WNT3A/RYK/SEMA3E/SEMA4B/SEMA4D/SEMA4A/BMPR2/PLXNA4	17
GO:0035850	BP	GO:0035850	epithelial cell differentiation involved in kidney development	21/3679	44/18493	2.99937e-05	0.00113649	0.000947553	PROM1/WWTR1/MEF2C/PDGFB/JAG1/ACTA2/STAT1/PODXL/SMO/FOXJ1/IQGAP1/OSR1/PTPRO/MYO1E/SIX2/MTSS1/LAMB2/CD34/BASP1/MAGI2/FAT4	21
GO:0031290	BP	GO:0031290	retinal ganglion cell axon guidance	13/3679	21/18493	3.02274e-05	0.00113691	0.000947902	NRCAM/VEGFA/EPHB2/EPHA7/SEMA4F/BMPR1B/SLIT2/PTPRO/POU4F2/EPHB1/PTPRM/EFNA5/ROBO2	13
GO:0030308	BP	GO:0030308	negative regulation of cell growth	60/3679	184/18493	3.03685e-05	0.00113691	0.000947902	PRDM11/FSTL4/NTN1/IP6K2/SEMA3A/SEMA3C/MAP2/SMARCA2/SEMA5B/SEMA6A/TGFB2/SEMA4G/PTPRS/PPP1R9B/CRYAB/CYP27B1/RTN4/TNR/RGS4/SPP1/INHBA/FGF13/PPARG/RERG/EPHA7/SEMA4F/SERPINE2/DNAJB2/NOV/SEMA6D/ESR2/TP53/SMAD4/SLIT2/SFRP2/CDKN2A/GJA1/WNT3A/FLCN/FRZB/APBB2/RYK/SOX17/APBB1/GNG4/MINAR1/SEMA3E/BCL2/TNK1/CRLF3/SERTAD2/CAV3/SLIT3/SEMA4B/DCC/SEMA4D/SEMA4A/ENPP1/BMPR2/SIPA1	60
GO:0048675	BP	GO:0048675	axon extension	42/3679	116/18493	3.08278e-05	0.00114445	0.000954191	NTN1/SEMA3A/SEMA3C/MAP2/RAB21/SEMA5B/NRCAM/SEMA6A/DPYSL2/SEMA4G/RAB11A/PTPRS/LIMK1/LHX2/CXCL12/VEGFA/TTL/RTN4/TNR/NRP2/USP9X/DCLK1/SEMA4F/SEMA6D/BARHL2/SLIT2/POU4F2/WNT3A/AUTS2/NKX6-1/RYK/ISLR2/SEMA3E/LAMB2/SLIT3/SEMA4B/SHTN1/SEMA4D/SEMA4A/BMPR2/PLXNA4/CYFIP1	42
GO:0007519	BP	GO:0007519	skeletal muscle tissue development	54/3679	161/18493	3.11191e-05	0.00114445	0.000954191	PAX7/MYOM2/HDAC9/HMG20B/MEF2C/TLL2/ASB2/MYLK2/KLF5/MYH14/CAV2/MEOX2/HLF/RIPOR2/RBM24/TCF21/TWIST1/EGR2/NLN/SIX1/SGCE/FOXP2/SMO/POPDC3/HLX/CHRNA1/PPP3CA/RB1/MYOCD/CASQ1/ACTA1/MEGF10/BIN3/WNT3A/EPHB1/SKI/LEMD2/HEYL/SOX17/ANKRD33/SHOX2/VGLL2/MTM1/BCL2/USP19/AKIRIN1/NR1D2/FOXL2/STAC3/BCL9L/DNER/RYR1/SVIL/DLL1	54
GO:0021915	BP	GO:0021915	neural tube development	54/3679	161/18493	3.11191e-05	0.00114445	0.000954191	PAX6/PAX7/CC2D2A/GLI2/SEMA3C/PLXNA2/PSEN1/TCF7/LRP2/KDM2B/TGFB2/MTHFD1/IFT52/SALL4/COBL/GLI3/LHX2/SUFU/KAT2A/IFT57/GORAB/APAF1/TWIST1/VASP/OVOL2/SMO/ALDH1A2/FOXA1/SEC24B/PRICKLE1/GPR161/SFRP2/TBC1D32/ADM/WNT3A/SSBP3/SKI/GRHL3/INTU/SOX17/DLC1/FZD6/DACT1/SALL2/DCHS1/FOXB1/HES3/TMEM107/ALX1/FZD2/NOG/INKA1/ZFP36L1/TRIM71	54
GO:0032535	BP	GO:0032535	regulation of cellular component size	105/3679	367/18493	3.34094e-05	0.0012215	0.00101843	USH1C/SCIN/RHOBTB2/TENM1/LIMA1/FSTL4/SLC12A2/NTN1/ARFGEF1/SPTB/RHOBTB1/PICALM/SLC12A1/SEMA3A/SEMA3C/MAP2/CARMIL1/RAB21/SEMA5B/NRCAM/SEMA6A/DPYSL2/SEMA4G/HCK/RAB11A/PTPRS/WASL/LIMK1/CXCL12/RND2/VEGFA/TTL/SPTBN1/RTN4/TNR/AKT3/SPP1/FAM206A/PLS1/WIPF3/CIT/ARHGAP40/VASP/FGF13/ARPC1B/HIP1R/KANK4/ACTR3B/VAV3/LAMTOR5/NGF/FHOD3/EPHA7/SEMA4F/CCL21/RDX/SEMA6D/TMOD3/SLC12A6/RPTOR/BARHL2/SLIT2/IQGAP2/SLC12A9/…	105
GO:0035335	BP	GO:0035335	peptidyl-tyrosine dephosphorylation	38/3679	102/18493	3.49931e-05	0.00127196	0.0010605	MTMR7/PTPRN/PTPRU/EYA2/PTPN3/PTPN21/DUSP13/PTPRC/MTMR2/PTPN4/CDKN3/CDC25B/EYA1/PTPRS/PTPRZ1/PALD1/MTMR4/PTPN5/RNGTT/EYA4/DNAJC6/PTPRE/PTPRA/PTPRQ/PTPRF/DUSP10/PTPRG/PTPRO/PTPN14/PTPRK/PTPRR/PTPRD/DUSP19/MTM1/PTEN/PTPRM/PTPN2/PTPN11	38
GO:0061005	BP	GO:0061005	cell differentiation involved in kidney development	24/3679	54/18493	3.65066e-05	0.0013193	0.00109997	PROM1/WWTR1/MEF2C/PDGFB/JAG1/GLI3/ACTA2/STAT1/TCF21/PODXL/SMO/FOXJ1/IQGAP1/OSR1/PTPRO/MYO1E/SIX2/MTSS1/LAMB2/CD34/BASP1/MAGI2/FAT4/LGR4	24
GO:0030278	BP	GO:0030278	regulation of ossification	62/3679	193/18493	3.7535e-05	0.00134867	0.00112446	TAC1/FGFR2/TP63/MEF2C/ZMPSTE24/REST/GNAS/TGFB2/SUCO/RASSF2/JAG1/CDK6/GLI3/SUFU/AREG/CALCA/CYP27B1/IGFBP5/FGF23/TNN/ACVR2A/TWIST1/EGR2/RUNX2/BMP2/TPH1/GDPD2/TRPM4/KREMEN2/MEN1/TFAP2A/BMPR1B/CYR61/OSR1/SFRP2/BMP6/ANKH/SKI/DHRS3/NPPC/INTU/NELL1/AXIN2/NPNT/SIX2/PTGER4/BCL2/ID4/ZHX3/ANO6/TMEM64/SLC8A1/NOG/KREMEN1/TOB2/PBX1/SEMA4D/NBR1/ENPP1/SMURF1/RORB/BMPR2	62
GO:0060485	BP	GO:0060485	mesenchyme development	81/3679	269/18493	3.80992e-05	0.00136112	0.00113484	WNT16/WWTR1/PHLDB1/CUL7/EPHA3/WNT8A/FGFR2/FGF10/SEMA3A/SEMA3C/FGFR1/MEF2C/SEMA5B/SEMA6A/TGFB2/SEMA4G/JAG1/RGCC/WNT2/ENG/ACTA2/GCNT2/RBM24/RTN4/LOXL3/STAT1/TRIM62/NRP2/TCF21/TWIST1/BMP2/OVOL2/SIX1/SMO/ELL3/ALDH1A2/FOXA1/SEMA4F/DAB2IP/MYC/SEMA6D/TGFB1I1/SMAD4/ACTA1/OSR1/PHLDB2/SFRP2/CER1/PDCD4/EDNRA/WNT3A/TIAM1/NRG1/FRZB/KBTBD8/HEYL/SPRY1/PITX2/DCHS1/AXIN2/ROBO1/ZFPM2/SEMA3E/SIX2/BCL2/PTEN/BNC2/BAS…	81
GO:0043062	BP	GO:0043062	extracellular structure organization	113/3679	402/18493	3.9441e-05	0.00140105	0.00116813	ITGA3/ITGA2B/PHLDB1/TLL1/COL11A1/ABCA7/ITGA8/COL4A4/COL16A1/APOB/ADAMTS2/NID2/LAMB1/ITGA6/TGFB2/TLL2/PDGFB/CHADL/MMP9/LAMA1/RGCC/MMP15/ICAM5/ITGB8/DNAJB6/ENG/SH3PXD2A/VTN/COL12A1/COL9A1/LAMA4/LOX/ITGA4/LOXL3/SDC1/TNR/SPP1/TGFBI/ACSL3/MATN4/COLGALT1/NR1H2/MATN3/ITGB4/SPINK5/COL4A2/ETS1/ADAM19/ITGA7/LCP1/STAM/MMP20/EMILIN1/LOXL4/FGF2/COL2A1/RB1/FBLN5/P3H4/APP/HSPG2/CYR61/COL8A1/PHLDB2/AGTR1/SFRP2/H…	113
GO:0060538	BP	GO:0060538	skeletal muscle organ development	56/3679	170/18493	3.99483e-05	0.00141106	0.00117647	PAX7/MYOM2/HDAC9/HMG20B/MEF2C/TLL2/ASB2/MYLK2/KLF5/MYH14/CAV2/MEOX2/HLF/RIPOR2/RBM24/TCF21/TWIST1/EGR2/NLN/SIX1/SGCE/FOXP2/SMO/POPDC3/LARGE1/HLX/CHRNA1/PPP3CA/RB1/MYOCD/CASQ1/ACTA1/MEGF10/BIN3/WNT3A/EPHB1/SKI/LEMD2/HEYL/SOX17/ANKRD33/SHOX2/VGLL2/MTM1/BCL2/USP19/AKIRIN1/NR1D2/BASP1/FOXL2/STAC3/BCL9L/DNER/RYR1/SVIL/DLL1	56
GO:0002027	BP	GO:0002027	regulation of heart rate	37/3679	99/18493	4.07006e-05	0.00142955	0.00119189	TAC1/ADRB1/KCNQ1/SREBF1/SEMA3A/SLC1A1/PDE4D/EPAS1/TNNI3K/RGS4/FKBP1B/KCNJ2/HRC/TRPM4/SPX/CAMK2D/ANK2/ADM/DRD2/CACNA1C/KCNE4/CACNA1D/SPTBN4/KCNJ3/CACNB2/AVPR1A/SCN3B/TACR3/JUP/CAV3/SLC8A1/SCN5A/RNLS/SCN10A/RYR2/NOS1AP/DMD	37
GO:0030198	BP	GO:0030198	extracellular matrix organization	100/3679	348/18493	4.2084e-05	0.00146988	0.00122552	ITGA3/ITGA2B/PHLDB1/TLL1/COL11A1/ITGA8/COL4A4/COL16A1/ADAMTS2/NID2/LAMB1/ITGA6/TGFB2/TLL2/PDGFB/CHADL/MMP9/LAMA1/RGCC/MMP15/ICAM5/ITGB8/DNAJB6/ENG/SH3PXD2A/VTN/COL12A1/COL9A1/LAMA4/LOX/ITGA4/LOXL3/TNR/SPP1/TGFBI/MATN4/COLGALT1/MATN3/ITGB4/SPINK5/COL4A2/ETS1/ADAM19/ITGA7/LCP1/MMP20/EMILIN1/LOXL4/FGF2/COL2A1/RB1/FBLN5/P3H4/APP/HSPG2/CYR61/COL8A1/PHLDB2/SFRP2/HAPLN1/CSGALNACT1/GAS2/SERPINH1/ADAM8/WN…	100
GO:0072089	BP	GO:0072089	stem cell proliferation	41/3679	114/18493	4.55389e-05	0.00158	0.00131733	PAX6/TEAD3/CTNNA1/EIF2AK2/FGFR2/FGFR1/PTPRC/MECOM/ABCB1/NUMBL/GLI3/VEGFA/ARHGEF2/ARTN/EPCAM/NEUROD4/OVOL2/AGO3/SMO/FGF13/NES/WNT2B/SOX5/DAGLA/FGF2/SFRP2/DRD2/VEGFC/WNT3A/RUNX1/DAGLB/SOX17/FRS2/LTBP3/SIX2/OTP/ID4/CD34/ZNRF3/ZFP36L1/TRIM71	41
GO:0010463	BP	GO:0010463	mesenchymal cell proliferation	21/3679	45/18493	4.57421e-05	0.00158	0.00131733	FGFR2/FGFR1/PTN/WNT2/FBXW4/VEGFA/STAT1/PRRX1/BMP2/SIX1/FOXP2/SMO/MYC/OSR1/NFIB/IHH/DCHS1/SHOX2/SIX2/IRS2/FAT4	21
GO:0060537	BP	GO:0060537	muscle tissue development	111/3679	395/18493	4.6571e-05	0.00159235	0.00132763	PAX7/MYOM2/HDAC9/ATG5/COL11A1/WNT8A/EYA2/HMG20B/FGFR2/SEMA3C/RARB/FGFR1/ITGA8/NEBL/FGF20/TP73/MEF2C/LRP2/KCNK2/ZMPSTE24/MYBPC2/TGFB2/TLL2/ASB2/MYLK2/KLF5/NDRG4/EYA1/MYH14/CAV2/WNT2/MEOX2/ENG/KAT2A/HLF/SOX6/RIPOR2/RBM24/VEGFA/IGFBP5/RGS4/CENPF/TNNT2/TCF21/TWIST1/EGR2/NLN/BMP2/SIX1/SGCE/FOXP2/SMO/DLL4/ALDH1A2/TNNI3/POPDC3/FHOD3/HLX/PIM1/CHRNA1/FGF2/PPP3CA/RB1/MYLK3/MYOCD/SMAD4/CASQ1/ACTA1/OSR1/MEIS…	111
GO:0048670	BP	GO:0048670	regulation of collateral sprouting	12/3679	19/18493	4.66092e-05	0.00159235	0.00132763	FSTL4/PTPRS/RND2/SPP1/FGF13/NGF/EPHA7/WNT3A/BDNF/EFNA5/DCC/SEMA4D	12
GO:0044331	BP	GO:0044331	cell-cell adhesion mediated by cadherin	20/3679	42/18493	4.8177e-05	0.00163697	0.00136483	PTPRU/CDH3/CDH19/CDH7/CDH20/RGCC/CDH9/CDH6/EPCAM/MMP24/FOXA1/ADAM19/CDH11/CDH13/CDH18/CDH22/CDH8/CDH12/WNT3A/PLEKHA7	20
GO:0048640	BP	GO:0048640	negative regulation of developmental growth	39/3679	107/18493	4.91153e-05	0.00165983	0.00138389	ADRB1/FSTL4/NTN1/SEMA3A/SEMA3C/MAP2/TP73/KCNK2/SEMA5B/SEMA6A/SEMA4G/TLL2/PTPRS/RAI1/WWC1/RTN4/TNR/RGS4/SPP1/FGF13/EPHA7/SEMA4F/SEMA6D/DUSP10/MEIS1/SFRP2/WWC2/SAV1/WNT3A/RYK/FXN/SEMA3E/PTEN/CAV3/NOG/SEMA4B/DCC/SEMA4D/SEMA4A	39
GO:0098815	BP	GO:0098815	modulation of excitatory postsynaptic potential	19/3679	39/18493	4.99332e-05	0.00166942	0.00139189	RIMS1/MTMR2/ZMYND8/CELF4/STX1A/RGS4/DLG4/APP/TMEM108/SHANK2/CACNB3/NLGN1/PTEN/CHRNA7/RIMS2/NRXN1/NPY2R/RELN/S1PR2	19
GO:2001222	BP	GO:2001222	regulation of neuron migration	19/3679	39/18493	4.99332e-05	0.00166942	0.00139189	CAMK2A/SEMA3A/SEMA6A/RAPGEF2/ARHGEF2/TNN/DAB2IP/IGSF10/NRG1/NKX6-1/STAT3/SOX14/ERBB4/ZNF609/FLRT2/NRG3/SHTN1/RELN/SCRT1	19
GO:0014706	BP	GO:0014706	striated muscle tissue development	107/3679	379/18493	5.14757e-05	0.00171184	0.00142725	PAX7/MYOM2/HDAC9/ATG5/COL11A1/WNT8A/EYA2/HMG20B/FGFR2/SEMA3C/RARB/FGFR1/NEBL/FGF20/TP73/MEF2C/LRP2/KCNK2/ZMPSTE24/MYBPC2/TGFB2/TLL2/ASB2/MYLK2/KLF5/NDRG4/EYA1/MYH14/CAV2/WNT2/MEOX2/ENG/KAT2A/HLF/SOX6/RIPOR2/RBM24/VEGFA/RGS4/CENPF/TNNT2/TCF21/TWIST1/EGR2/NLN/BMP2/SIX1/SGCE/FOXP2/SMO/DLL4/ALDH1A2/TNNI3/POPDC3/FHOD3/HLX/PIM1/CHRNA1/FGF2/PPP3CA/RB1/MYLK3/MYOCD/SMAD4/CASQ1/ACTA1/MEIS1/MEGF10/BIN3/TENM…	107
GO:0006814	BP	GO:0006814	sodium ion transport	67/3679	215/18493	5.44538e-05	0.0018013	0.00150184	HECW1/SCN4A/CNTN1/NEDD4L/SLC4A8/SLC12A2/PTPN3/SLC6A15/SLC12A1/SLC4A4/SLC17A6/NALCN/SLC38A7/SLC17A7/ATP4A/ASIC2/FGF12/SLC5A7/SLC5A9/SLC8A2/SGK1/SLC10A7/SLC10A2/FGF13/TRPM4/ATP1A4/KCNK1/SERPINE2/SCN2A/SCN7A/FXYD6/SLC5A2/ATP1B1/OSR1/SLC4A10/CAMK2D/KLHL3/SHROOM2/SLC5A12/DRD2/ANK3/DRD3/UTRN/SLC24A2/SLC13A3/SPTBN4/SLC9B2/HCN1/SCN3B/SLC38A8/AHCYL1/SCN9A/GLRX/ANO6/SLC17A8/CAV3/SLC8A1/SCN5A/SLC24A3/SCN10A…	67
GO:0030534	BP	GO:0030534	adult behavior	48/3679	141/18493	5.47872e-05	0.00180279	0.00150308	ADAM22/NRXN3/HIPK2/ZMPSTE24/ARCN1/HTR2A/CXCL12/CUBN/NRXN2/SLC1A2/OPRM1/GABRG2/FGF12/EPHA4/CHRNB4/PCDH17/NR4A3/NPY/UNC79/CHL1/ZFHX2/APP/GLRA1/SDK1/DRD2/KLHL1/EPS8/DRD3/ZIC1/NR4A2/SPTBN4/CHRNB2/SHANK2/RNF180/CARTPT/OXR1/FXN/SLITRK5/PBX3/CHRNB1/ALK/PTEN/DAB1/CNTNAP2/SLITRK1/NRXN1/SLITRK6/PRKN	48
GO:0031589	BP	GO:0031589	cell-substrate adhesion	97/3679	338/18493	5.74635e-05	0.00188095	0.00156825	ITGA3/ITGA2B/MYOC/EPHA3/ARHGAP6/LIMCH1/ATXN3/ACTN1/CAMSAP3/ITGA8/CARMIL1/COL16A1/EPDR1/NID2/LAMB1/ITGA6/TYRO3/UNC13D/JAG1/OLFM4/CDK6/PTN/VTN/GCNT2/NEDD9/VEGFA/ITGA4/ONECUT2/TNN/LYPD3/SGCE/MKLN1/HOXD3/AJUBA/CCL25/NINJ1/ITGB4/MEN1/ITGA7/CCL21/TMEM8B/EMILIN1/PARVG/PPFIA2/FBLN5/IQGAP1/CDH13/SKAP1/CYR61/COL8A1/PHLDB2/PIK3R1/CDKN2A/DOCK1/PTPRO/SPOCK1/UTRN/PTPRK/CD96/ANGPT1/EPHB1/TIAM1/LYPD5/COL26A1/FBL…	97
GO:0001503	BP	GO:0001503	ossification	107/3679	380/18493	5.78434e-05	0.00188352	0.0015704	TAC1/WWTR1/MYOC/COL11A1/SBNO2/FGFR2/TP63/PTGS2/GLI2/TP53INP2/MEF2C/ZMPSTE24/REST/GNAS/PTHLH/TGFB2/SUCO/MMP9/RASSF2/JAG1/CHRDL1/CDK6/PTN/ATP6V0A4/GLI3/MINPP1/SUFU/GTPBP4/AREG/CALCA/CYP27B1/GPLD1/IGFBP5/ATP6V1B1/SPP1/FGF23/SATB2/TNN/ACVR2A/TWIST1/EGR2/RUNX2/BMP2/SMO/TPH1/GDPD2/TRPM4/KREMEN2/RRAS2/HSD17B4/MEN1/GPNMB/TFAP2A/NAB1/BMPR1B/COL2A1/CDH11/CYR61/OSR1/SFRP2/CSGALNACT1/RSPO2/CER1/IGSF10/BMP3/B…	107
GO:0048639	BP	GO:0048639	positive regulation of developmental growth	58/3679	180/18493	5.96812e-05	0.0019333	0.0016119	ARX/CACNA2D2/NEDD4L/NTN1/FGFR2/SYT1/ACACB/FGFR1/RIMS1/MEF2C/RAB11A/IL7/CACNG7/WNT2/GHRHR/LIMK1/CXCL12/RND2/RASAL1/VEGFA/GPAM/SERP1/PLS1/SMO/UNC13A/SYT4/ATP8A2/NGF/HLX/PIM1/FGF2/SYT2/CPNE9/DRD2/POU4F2/WNT3A/SPTBN4/ISLR2/ZFPM2/CDK1/MTM1/BCL2/RIMS2/BDNF/BASP1/ERBB4/PLCB1/EFNA5/PRKN/SHTN1/SEMA4D/ITSN2/DLL1/SMURF1/BMPR2/SYT3/PRKDC/CYFIP1	58
GO:0017156	BP	GO:0017156	calcium ion regulated exocytosis	51/3679	153/18493	6.11223e-05	0.00196978	0.00164231	SCIN/SYT7/SYT13/APBA2/DTNBP1/SYT1/CAMK2A/RIMS1/PSEN1/CADPS2/REST/CACNA1I/TRIM9/HTR2A/STX4/STX1A/SYT10/STX2/OTOF/RIMS3/EQTN/PRKCG/UNC13A/SYT11/SYT4/STX11/STXBP1/PPFIA2/SNAP47/SYT2/CPLX2/DRD2/CACNA1D/DGKI/KCNB1/CHRNB2/CADPS/CACNB2/PRKCB/NLGN1/P2RY1/ADORA2B/SYT9/CTBP2/RIMS2/PPFIA3/BACE1/PCLO/ERC2/GRIN3A/SYT3	51
GO:0007009	BP	GO:0007009	plasma membrane organization	32/3679	83/18493	6.55991e-05	0.00210321	0.00175356	SYT7/MPP5/PTPRC/TGFB2/PACSIN2/CAV2/WASL/SH3GL2/STX2/PLSCR4/SPTBN1/SGIP1/SERP1/CLU/CXCR4/FCHO1/SYT11/ANO3/DYSF/TMEFF2/ANK2/GSN/ANK3/ANO4/PLSCR2/SH3TC2/MTSS1/PTEN/ANO6/TRIM72/CAV3/FAT4	32
GO:0048754	BP	GO:0048754	branching morphogenesis of an epithelial tube	50/3679	150/18493	7.17869e-05	0.00228986	0.00190918	FGFR2/FGF10/GLI2/PGR/ESR1/NFATC4/LAMA1/ESRP2/CTSH/EYA1/MET/WNT2/GLI3/ENG/AREG/VDR/VEGFA/TCF21/BMP2/SIX1/SMO/DLL4/FOXA1/WNT2B/MYC/FGF2/SMAD4/SLIT2/SFRP2/ADAMTS16/RSPO2/EDNRA/IHH/SPRY1/DCHS1/NPNT/SEMA3E/SIX2/BCL2/PPP1CA/CAV3/NOG/TACSTD2/PBX1/COL4A1/FAT4/SRC/LGR4/FOXD1/HOXB7	50
GO:0014046	BP	GO:0014046	dopamine secretion	19/3679	40/18493	7.74464e-05	0.00242803	0.00202438	SYT7/SYT13/DTNBP1/SYT1/FGF20/HTR2A/CXCL12/SYT10/SYT11/SYT4/SYT2/DRD2/DRD3/CHRNB2/SYT9/KCNA2/NPY2R/PRKN/SYT3	19
GO:0014059	BP	GO:0014059	regulation of dopamine secretion	19/3679	40/18493	7.74464e-05	0.00242803	0.00202438	SYT7/SYT13/DTNBP1/SYT1/FGF20/HTR2A/CXCL12/SYT10/SYT11/SYT4/SYT2/DRD2/DRD3/CHRNB2/SYT9/KCNA2/NPY2R/PRKN/SYT3	19
GO:0001964	BP	GO:0001964	startle response	15/3679	28/18493	7.7672e-05	0.00242803	0.00202438	CTNNA2/CHD8/GLRA1/DRD2/DRD3/GRID2/FABP7/PTEN/NRXN1/CSMD1/GRIN2A/SLITRK6/PRKN/BACE1/GRIN3A	15
GO:1902668	BP	GO:1902668	negative regulation of axon guidance	15/3679	28/18493	7.7672e-05	0.00242803	0.00202438	SEMA3A/SEMA3C/SEMA5B/SEMA6A/SEMA4G/SEMA4F/SEMA6D/SLIT2/PTPRO/WNT3A/RYK/SEMA3E/SEMA4B/SEMA4D/SEMA4A	15
GO:0086010	BP	GO:0086010	membrane depolarization during action potential	18/3679	37/18493	8.04832e-05	0.00250339	0.00208721	SCN4A/PTPN3/CACNA1I/KCNJ2/TRPM4/SCN2A/SCN7A/ANK2/CACNA1C/ANK3/CACNA1D/CACNB2/SCN3B/SCN9A/CAV3/SLC8A1/SCN5A/SCN10A	18
GO:0051668	BP	GO:0051668	localization within membrane	48/3679	143/18493	8.15941e-05	0.00251294	0.00209517	CACNG3/AP2B1/ARHGAP44/LRRC7/CACNG5/SEC31B/PTPRC/EPS15/SEC23A/RAB11A/CACNG7/PTN/DNM1/LGI1/NRXN2/ITGA4/HIP1/CLIP1/DLG4/REEP2/DOCK2/SEC24B/CDH13/CACNG8/ATP1B1/SNAP47/GSN/DLG2/DRD3/CEP112/MIA3/KIF5A/LHFPL4/PIGR/GRIK2/KIF5C/NLGN1/CNIH2/SEC24C/NRXN1/GPC6/ANKS1B/MAGI2/SHISA6/RELN/SYNGAP1/DNM3/SYNJ2BP	48
GO:0061351	BP	GO:0061351	neural precursor cell proliferation	48/3679	143/18493	8.15941e-05	0.00251294	0.00209517	ARX/PAX6/TEAD3/CTNNA1/FGFR2/RORA/FGFR1/LRP2/KDM2B/NUMBL/WNT2/PTPRZ1/GLI3/LHX2/VEGFA/ARHGEF2/ARTN/PTBP2/FOXO3/NEUROD4/SMO/ELL3/DLL4/FGF13/NES/SOX5/DAGLA/RERE/DRD2/VEGFC/DIXDC1/FOXO1/WNT3A/EPHB1/IGF2BP1/RYK/FABP7/DAGLB/FZD6/MELK/FRS2/EMX2/OTP/ID4/RASSF10/DISP3/TRIM71/TRNP1	48
GO:0030516	BP	GO:0030516	regulation of axon extension	34/3679	91/18493	8.26453e-05	0.00253283	0.00211176	NTN1/SEMA3A/SEMA3C/MAP2/RAB21/SEMA5B/NRCAM/SEMA6A/DPYSL2/SEMA4G/RAB11A/PTPRS/LIMK1/CXCL12/VEGFA/TTL/RTN4/TNR/SEMA4F/SEMA6D/BARHL2/POU4F2/WNT3A/NKX6-1/RYK/ISLR2/SEMA3E/SEMA4B/SHTN1/SEMA4D/SEMA4A/BMPR2/PLXNA4/CYFIP1	34
GO:0001708	BP	GO:0001708	cell fate specification	32/3679	84/18493	8.59453e-05	0.00262112	0.00218537	PAX6/EYA2/GLI2/FGFR1/PSEN1/EYA1/ESRP1/GLI3/SUFU/DBX1/SOX6/APC2/SIX1/SMO/FOXA1/FGF2/SFRP2/PRDM14/TENM4/POU4F1/WNT3A/IHH/NKX6-1/SOX17/SIX2/ATOH1/OLIG3/SOX2/MYT1L/DLL1/POU5F1/OLIG2	32
GO:0010001	BP	GO:0010001	glial cell differentiation	61/3679	194/18493	8.63833e-05	0.00262169	0.00218585	PAX6/ADAM22/MYOC/FGF10/MPP5/TP73/PSEN1/CDK6/PTPRZ1/GLI3/VTN/SOX6/ADGRG6/EPHA4/CLU/CXCR4/EGR2/NEUROD4/BMP2/MMP24/SMO/PPARG/TRPC4/TSPAN2/DTX1/SERPINE2/TLR2/NAB1/ERBB2/APP/DUSP10/TNFRSF21/TTBK1/NFIB/NTRK2/GSN/PARD3/TENM4/DRD3/PRDM8/NRG1/SKI/NKX6-1/NAB2/STAT3/SH3TC2/CDK1/PTEN/GAP43/LAMB2/ID4/DAB1/PTPN11/SOX2/NOG/ROR1/DNER/RELN/LAMA2/DLL1/OLIG2	61
GO:0031098	BP	GO:0031098	stress-activated protein kinase signaling cascade	90/3679	313/18493	9.66905e-05	0.00292033	0.00243484	WNT16/SPAG9/MAP4K3/MAP4K5/CCDC88C/FAS/MAP2K3/DTNBP1/EIF2AK2/HIPK2/STK10/FBXW11/SEMA3A/PHLPP1/ZMPSTE24/MECOM/MAP3K4/MAP3K20/TGFB2/SH2D3C/TAB1/RASSF2/PAK5/STK24/MAP4K1/FKTN/MAP2K6/MAPK10/CRYAB/TPD52L1/VEGFA/SKP1/NEK4/EPHA4/PKN1/NRK/SH2D3A/BMP2/TNFRSF19/MEN1/ERN2/MDFIC/MAP3K7/EDAR/DAB2IP/MYC/CCL21/NEK1/PAK6/MAPK8IP3/MAP3K12/IGF1R/APP/MAP3K6/DUSP10/MAP3K21/SFRP2/FGD2/MFHAS1/TIRAP/PDCD4/FOXO1/SH3RF1/E…	90
GO:0048511	BP	GO:0048511	rhythmic process	81/3679	276/18493	0.000100505	0.00302096	0.00251874	HEBP1/PTPRN/NGFR/RORA/SREBF1/FBXW11/PHLPP1/PGR/GNA11/ESR1/TYRO3/TGFB2/PROKR2/DBP/PTN/GHRHR/PAX4/AHR/RAI1/HLF/MAP2K6/MAPK10/OPRM1/KMT2A/FOXO3/ENOX1/HS3ST2/INHBA/TWIST1/EGR2/EREG/NR1D1/PRKCG/TPH1/PPARG/ETS1/HCRTR2/LHCGR/BMPR1B/TPH2/NCOA2/ZFHX3/TP53/SLIT2/CRH/NTRK2/GAS2/DRD2/DRD3/ADAMTS1/CIART/CHRNB2/GABRB1/PTX3/NPY5R/CARTPT/FBXL21/NFIL3/TEF/AXL/SOX14/SIN3A/PROKR1/NLGN1/FSHR/PTEN/ID4/PPP1CA/NR1D2/GP…	81
GO:0030100	BP	GO:0030100	regulation of endocytosis	77/3679	260/18493	0.000106688	0.00319102	0.00266053	FGR/AP2B1/SYT7/SLC11A1/EPHA3/NEDD4L/ATG5/ABCA7/SNAP91/RAB27A/PICALM/RAB21/PTPRC/MTMR2/PACSIN2/HCK/NECAB2/SLC17A7/CBLL1/WASL/SFRP4/DNM1/SH3GL2/CCL2/VTN/VEGFA/DNAJC6/SGIP1/CLU/RAB17/PRKCG/HIP1/MKLN1/HIP1R/TBC1D5/NR1H2/LGALS3/PPARG/DLG4/SYT11/SYT4/SFTPD/DOCK2/DYSF/CCL21/TLR2/PPP3CA/STON2/CDH13/RUBCN/DRD2/DRD3/BICD1/RIT2/ANGPT1/WNT3A/ABR/PTX3/ITGA2/TUB/AXL/RAB4A/NLGN1/PTEN/MCTP1/ANO6/CAV3/CAMK1D/SFTP…	77
GO:0060134	BP	GO:0060134	prepulse inhibition	10/3679	15/18493	0.000107184	0.00319102	0.00266053	CTNNA2/CHD8/DRD2/DRD3/GRID2/FABP7/PTEN/NRXN1/BACE1/GRIN3A	10
GO:0007517	BP	GO:0007517	muscle organ development	111/3679	403/18493	0.000113574	0.00336524	0.00280578	PAX7/MYOM2/HDAC9/COL11A1/HMG20B/FGFR2/SPEG/EVC/FGFR1/FGF20/TP73/MEF2C/LRP2/KCNK2/MYBPC2/TGFB2/TLL2/ASB2/MYLK2/KLF5/MYH14/CAV2/WNT2/MEOX2/FKTN/ENG/KAT2A/HLF/CRYAB/SOX6/RIPOR2/RBM24/RGS4/CENPF/TNNT2/TCF21/SERP1/TWIST1/EGR2/NLN/BMP2/SIX1/SGCE/FOXP2/SMO/DLL4/TNNI3/POPDC3/LARGE1/ITGA7/HLX/PIM1/CHRNA1/FGF2/PPP3CA/RB1/TCF12/UNC45A/ZFHX3/MYOCD/SMAD4/CASQ1/ACTA1/MEIS1/MEGF10/BIN3/SAV1/POU4F1/UTRN/WNT3A/EP…	111
GO:0003151	BP	GO:0003151	outflow tract morphogenesis	30/3679	78/18493	0.00011532	0.0033849	0.00282217	FGFR2/SEMA3C/RARB/MEF2C/LRP2/TGFB2/JAG1/EYA1/ENG/VEGFA/NRP2/TWIST1/SIX1/SEC24B/SMAD4/SFRP2/DHRS3/HEYL/PITX2/NPY1R/NPY5R/SOX17/ROBO1/ZFPM2/FZD2/NOG/ROBO2/NPY2R/RYR1/BMPR2	30
GO:0061333	BP	GO:0061333	renal tubule morphogenesis	30/3679	78/18493	0.00011532	0.0033849	0.00282217	MEF2C/EYA1/GLI3/VEGFA/TCF21/BMP2/SIX1/SMO/WNT2B/MYC/FGF2/SMAD4/OSR1/ADAMTS16/KLHL3/DCHS1/NPNT/IRX2/SIX2/MTSS1/BCL2/NOG/TACSTD2/PBX1/COL4A1/FAT4/LGR4/FMN1/FOXD1/HOXB7	30
GO:0003231	BP	GO:0003231	cardiac ventricle development	43/3679	126/18493	0.000122401	0.00357595	0.00298146	AP2B1/LTBP1/COL11A1/FGFR2/SEMA3C/MEF2C/LRP2/KCNK2/ZMPSTE24/TGFB2/SALL4/JAG1/ENG/SUFU/CPE/TNNT2/DLL4/TNNI3/MYOCD/SMAD4/CYR61/SLIT2/SFRP2/SAV1/POU4F1/NRG1/XIRP2/HEYL/NPY5R/TMEM65/FRS2/ROBO1/ZFPM2/DAND5/FZD2/NOG/SCN5A/SLIT3/ROBO2/NPY2R/CPLANE1/RYR2/BMPR2	43
GO:0060349	BP	GO:0060349	bone morphogenesis	39/3679	111/18493	0.000123165	0.00358153	0.00298612	FOXN3/FGFR2/RARB/MEF2C/ZMPSTE24/GNAS/SFRP4/GLI3/COL12A1/PAPPA2/TWIST1/MATN4/COL21A1/RUNX2/MATN3/MATN2/TFAP2A/NAB1/BMPR1B/COL2A1/SFRP2/CSGALNACT1/CER1/SERPINH1/BMP6/FGF18/SKI/DHRS3/NPPC/IHH/FREM1/VWA2/NAB2/AXIN2/SHOX2/THBS3/COL14A1/RIPPLY2/BMPR2	39
GO:0002053	BP	GO:0002053	positive regulation of mesenchymal cell proliferation	14/3679	26/18493	0.000125431	0.00363053	0.00302697	FGFR2/FGFR1/WNT2/FBXW4/VEGFA/STAT1/PRRX1/SIX1/FOXP2/SMO/MYC/IHH/SHOX2/IRS2	14
GO:0050433	BP	GO:0050433	regulation of catecholamine secretion	25/3679	61/18493	0.000128441	0.00370052	0.00308532	SYT7/SYT13/DTNBP1/SYT1/FGF20/HTR2A/STX1A/CXCL12/SYT10/SYT11/SYT4/SYT2/CRH/DRD2/DRD3/KCNB1/CHRNB2/CARTPT/P2RY1/SYT9/KCNA2/OXTR/NPY2R/PRKN/SYT3	25
GO:0099084	BP	GO:0099084	postsynaptic specialization organization	17/3679	35/18493	0.000129878	0.00372477	0.00310554	ZMYND8/PTPRS/NRXN2/LRFN1/TMEM108/DLG2/GRID2/PTPRD/SHANK2/NLGN1/PTEN/GAP43/NRXN1/RELN/IL1RAP/NTNG2/SYNGAP1	17
GO:0003012	BP	GO:0003012	muscle system process	123/3679	456/18493	0.000132669	0.00377355	0.00314622	ABCC8/SCN4A/MAP2K3/MYOC/MYOM2/NEDD4L/PTGER3/KCNQ1/CALCRL/PTGS2/TACR2/KCNN2/MEF2C/MYBPC2/GNAO1/SMPX/MYLK2/HTR2A/MYH14/PIK3CG/ACTA2/MAP2K6/CRYAB/CALCA/PDE4D/FGF12/IGFBP5/SUMO1/TNNI3K/RGS4/CHRNB4/TNNT2/NR4A3/FKBP1B/KCNIP2/KCNJ8/CALD1/SSPN/KCNJ2/DOCK4/TNNI3/HRC/TRPM4/CKMT2/NMUR2/ATP8A2/CHRM3/SPX/DTNA/DYSF/SCN7A/CHRNA1/TMOD3/PDE5A/TRPC3/PPP3CA/MYOCD/SMAD4/ATP1B1/CASQ1/TPM3/ACTA1/STAC/CAMK2D/ANK2/GLRA1…	123
GO:0042698	BP	GO:0042698	ovulation cycle	27/3679	68/18493	0.000133275	0.00377355	0.00314622	PTPRN/PGR/ESR1/TYRO3/TGFB2/PTN/MAP2K6/OPRM1/FOXO3/INHBA/EREG/ETS1/LHCGR/BMPR1B/SLIT2/GAS2/ADAMTS1/GABRB1/PTX3/NPY5R/AXL/FSHR/GPR149/OXTR/SLIT3/ROBO2/SRC	27
GO:0007422	BP	GO:0007422	peripheral nervous system development	29/3679	75/18493	0.00013339	0.00377355	0.00314622	ADAM22/MYOC/MPP5/ASIC2/PMP22/ADGRG6/ARTN/ONECUT2/ADGRB2/EGR2/NGF/NAB1/ERBB2/NTRK2/PARD3/POU4F1/NRG1/SKI/RUNX1/CLDN1/NFASC/NAB2/SH3TC2/CDK1/LAMB2/UGT8/BDNF/LAMA2/PLXNA4	29
GO:0021543	BP	GO:0021543	pallium development	54/3679	169/18493	0.000134502	0.00378787	0.00315816	ARX/PAX6/PHLPP2/SYNE2/SEMA3A/PSEN1/LAMB1/SLC32A1/PTPRS/CDK6/GLI3/LHX2/LHX6/RTN4/NRP2/NR4A3/NPY/MBOAT7/FOXP2/SMO/FGF13/BTBD3/TRA2B/TBR1/DAB2IP/TACC2/TMEM108/SLIT2/MCPH1/NTRK2/KIRREL3/DIXDC1/WNT3A/HTR5A/IGF2BP1/LMX1A/PEX13/NEUROD1/NEUROD6/C16orf45/ROBO1/EMX2/DCLK2/ALK/PTEN/ID4/ATOH1/DAB1/CNTNAP2/PLCB1/RELN/FAT4/NEFL/SRD5A2	54
GO:0048593	BP	GO:0048593	camera-type eye morphogenesis	38/3679	108/18493	0.000144488	0.00405085	0.00337741	WNT16/PROM1/PAX6/HIPK2/FAT1/KDM2B/JAG1/PTN/WNT2/TSPAN12/GLI3/VEGFA/TWIST1/ATP8A2/EPHB2/GNAT2/WNT2B/GDF11/TFAP2A/BCAR3/MEIS1/COL8A1/SDK1/SHROOM2/THRB/EPHB1/MEGF11/SKI/IHH/PITX2/HCN1/FRS2/PTPRM/NECTIN3/DLL1/RORB/HMGN1/TENM3	38
GO:1900449	BP	GO:1900449	regulation of glutamate receptor signaling pathway	21/3679	48/18493	0.000145688	0.00406625	0.00339026	CACNG3/FYN/CACNG5/MEF2C/NECAB2/CACNG7/RGS9/OPRM1/UNC13A/DLG4/EPHB2/APP/CACNG8/CNIH3/CRH/SHANK2/NLGN1/CNIH2/SHISA6/RELN/SHISA9	21
GO:2001257	BP	GO:2001257	regulation of cation channel activity	52/3679	162/18493	0.000155831	0.00432444	0.00360552	ABCC8/CACNG3/CACNB1/GNB5/CACNG5/MEF2C/MMP9/FGF14/CACNG7/RGS9/OPRM1/PDE4D/FGF12/SUMO1/FKBP1B/KCNIP2/KCNC1/CRACR2A/HRC/DLG4/EPHB2/DYSF/APP/CACNG8/CASQ1/CNIH3/STAC/CAMK2D/ANK2/CRH/DRD2/ANK3/KCNE4/SHANK2/GEM/CACNB2/KCNC2/CACNB3/NLGN1/CNIH2/CACNB4/PDE4B/STAC3/TRDN/SHISA6/RELN/HTT/MYO5A/NOS1AP/DMD/GSTM2/SHISA9	52
GO:0016311	BP	GO:0016311	dephosphorylation	127/3679	475/18493	0.000156696	0.00432444	0.00360552	MTMR7/SLC7A14/ACPP/PHLPP2/PTPRN/EIF2AK2/PTPRU/RIMBP2/EYA2/PLPP1/PTPN3/DAPP1/PTPN21/FBXW11/NUAK1/CAMSAP3/TIGAR/DUSP13/MEF2C/PTPRC/PHLPP1/MTMR2/PTPN4/PDPR/TGFB2/GPATCH2/TAB1/CDKN3/CDC25B/EYA1/VRK3/PTPRS/PLPPR2/PTN/PTPRZ1/PALD1/MINPP1/LHPP/MTMR4/PPP1R9B/INPP4B/PTPN5/PPM1H/RNGTT/PHACTR1/GPLD1/EYA4/FIG4/PHACTR2/DNAJC6/PLPPR5/PLPPR4/FKBP1B/PPP1R3C/EPHX2/PFKFB2/SYMPK/BMP2/TSKS/ARPP19/LGALS3/PTPRE/PTPRA/…	127
GO:0007160	BP	GO:0007160	cell-matrix adhesion	67/3679	222/18493	0.000158302	0.00432444	0.00360552	ITGA3/ITGA2B/MYOC/EPHA3/ARHGAP6/LIMCH1/ACTN1/CAMSAP3/ITGA8/COL16A1/EPDR1/NID2/ITGA6/JAG1/CDK6/VTN/VEGFA/ITGA4/ONECUT2/TNN/LYPD3/SGCE/MKLN1/HOXD3/AJUBA/CCL25/NINJ1/ITGB4/ITGA7/CCL21/TMEM8B/EMILIN1/PARVG/PPFIA2/FBLN5/IQGAP1/CDH13/SKAP1/PHLDB2/PIK3R1/CDKN2A/UTRN/PTPRK/CD96/TIAM1/LYPD5/ITGA2/DLC1/FREM1/VWA2/FAM107A/NPNT/THBS3/LIMS1/ONECUT1/SEMA3E/BCL2/PTEN/HPSE/RHOD/JUP/CD34/EFNA5/BCAM/SRC/EMP2/FMN1	67
GO:0046578	BP	GO:0046578	regulation of Ras protein signal transduction	67/3679	222/18493	0.000158302	0.00432444	0.00360552	ITGA3/ARHGAP44/MYOC/TRIO/MCF2L2/ARFGEF1/FGF10/TGFB2/MYO9B/SGSM3/RASAL3/MET/ARHGEF17/RASAL1/RIPOR2/ARHGEF26/SOS1/ARHGEF2/SSX2IP/TRIM67/PLEKHG1/PSD4/MCF2L/PLEKHG3/EPS8L1/EPHB2/VAV3/NGF/DAB2IP/ARHGEF39/RDX/IQSEC1/FGD2/TIAM2/EPS8/RIT2/FARP1/OBSCN/FLCN/PSD3/TIAM1/NRG1/DGKI/AUTS2/CDC42SE2/ABR/SPRY1/DLC1/ABCA1/ARHGAP42/MAPRE2/ROBO1/CAVIN4/AKAP13/RASGRP4/TNK1/ABRA/F2R/SYNGAP1/CDC42SE1/ITSN2/DENND4B/RASGE…	67
GO:0015837	BP	GO:0015837	amine transport	36/3679	101/18493	0.000158731	0.00432444	0.00360552	SYT7/SYT13/DTNBP1/SYT1/TACR2/FGF20/PSEN1/HTR2A/STX1A/CXCL12/SYT10/RGS4/SYT11/SYT4/STXBP1/SYT2/OSR1/CRH/DRD2/DRD3/KCNB1/CHRNB2/NPY5R/CARTPT/AVPR1A/P2RY1/SYT9/KCNA2/OXTR/NPY2R/PRKN/CCK/SLC38A3/GRM7/STK39/SYT3	36
GO:0061448	BP	GO:0061448	connective tissue development	77/3679	263/18493	0.000159886	0.00432444	0.00360552	SCIN/PAX7/COL11A1/EVC/GLI2/ACAT1/RARB/FGFR1/MEF2C/OXCT1/ZMPSTE24/GNAS/PTHLH/PDGFB/CHADL/TRPS1/ITGB8/GLI3/ACTA2/FBXW4/SOX6/COL12A1/GPLD1/EFEMP1/PRRX1/SATB2/TGFBI/MATN4/COL21A1/RUNX2/BMP2/HOXD3/FOXA1/TRPM4/MATN3/MATN2/WNT2B/SOX5/ADAMTS7/NOV/FGF2/BMPR1B/COL2A1/CYR61/OSR1/SFRP2/CSGALNACT1/RSPO2/NFIB/CER1/SERPINH1/POU4F2/BMP3/BMP6/FGF18/GDF6/PTH1R/FRZB/NPPC/IHH/ZNF219/VWA2/AXIN2/SHOX2/THBS3/SIX2/PDGFD…	77
GO:0007272	BP	GO:0007272	ensheathment of neurons	40/3679	116/18493	0.00016129	0.00432444	0.00360552	ADAM22/MYOC/HEXB/MPP5/RARB/MTMR2/PRX/PMP22/ZPR1/FIG4/ADGRG6/SLC25A12/CLU/CXCR4/EGR2/GAL3ST1/TSPAN2/SCN2A/TLR2/NAB1/AFG3L2/ERBB2/ANK2/TNFRSF21/MAL2/NTRK2/PARD3/TENM4/NRG1/SKI/NFASC/NAB2/SH3TC2/PTEN/ID4/UGT8/GJC3/ZSCAN26/MYO5A/OLIG2	40
GO:0008366	BP	GO:0008366	axon ensheathment	40/3679	116/18493	0.00016129	0.00432444	0.00360552	ADAM22/MYOC/HEXB/MPP5/RARB/MTMR2/PRX/PMP22/ZPR1/FIG4/ADGRG6/SLC25A12/CLU/CXCR4/EGR2/GAL3ST1/TSPAN2/SCN2A/TLR2/NAB1/AFG3L2/ERBB2/ANK2/TNFRSF21/MAL2/NTRK2/PARD3/TENM4/NRG1/SKI/NFASC/NAB2/SH3TC2/PTEN/ID4/UGT8/GJC3/ZSCAN26/MYO5A/OLIG2	40
GO:0048762	BP	GO:0048762	mesenchymal cell differentiation	64/3679	210/18493	0.00016161	0.00432444	0.00360552	WNT16/WWTR1/PHLDB1/CUL7/EPHA3/WNT8A/FGFR2/FGF10/SEMA3A/SEMA3C/FGFR1/MEF2C/SEMA5B/SEMA6A/TGFB2/SEMA4G/JAG1/RGCC/WNT2/ENG/GCNT2/RTN4/LOXL3/STAT1/TRIM62/NRP2/TCF21/TWIST1/BMP2/OVOL2/SMO/ELL3/ALDH1A2/FOXA1/SEMA4F/DAB2IP/SEMA6D/TGFB1I1/SMAD4/OSR1/PHLDB2/SFRP2/PDCD4/EDNRA/TIAM1/NRG1/FRZB/KBTBD8/HEYL/SPRY1/PITX2/AXIN2/SEMA3E/SIX2/BCL2/PTEN/ERBB4/ALX1/NOG/SEMA4B/BCL9L/POFUT2/SEMA4D/SEMA4A	64
GO:0048871	BP	GO:0048871	multicellular organismal homeostasis	126/3679	471/18493	0.000161855	0.00432444	0.00360552	CFTR/PDK4/YBX2/USH1C/PROM1/MLXIPL/SLC11A1/WWTR1/SPATA7/USH2A/ADRB1/PTGER3/CROCC/CDH3/TFE3/ACADVL/TP63/PTGS2/ACTB/ACACB/ADCY2/TP53INP2/GNAS/HTR2A/RAB11A/CTSH/IL7/NOVA2/MET/CUBN/LIPA/MAP2K6/UCP1/CALCA/GCNT2/VEGFA/LAMA4/NPR3/ACADL/IL18R1/EPAS1/AMPD2/LEPR/AKT3/SGIP1/TNFAIP3/SPP1/NR4A3/ESRRB/ELOVL3/CXCR4/G0S2/NR1D1/SMO/NXNL2/NR1H2/SFTPD/AMPD3/LPIN1/MRAP2/IRF4/PRCP/SLC40A1/COL2A1/RB1/IGF1R/DEF8/ILDR2/P…	126
GO:0002064	BP	GO:0002064	epithelial cell development	62/3679	202/18493	0.000162976	0.00433586	0.00361504	PAX6/TP63/RARB/FGFR1/TIGAR/COL4A4/PGR/FAT1/ESR1/PDGFB/JAG1/KLF5/PTPRS/SIPA1L3/CDK6/MET/C1GALT1/ENG/ACTA2/RAPGEF2/EXPH5/RIPOR2/PDE4D/HRH2/ARHGEF26/TFCP2L1/SDC1/TJP2/ONECUT2/BCL11B/PODXL/SMO/PALLD/FOXA1/FOXJ1/HSD17B4/DMRT1/MYO7A/RDX/SEC24B/IQGAP1/SIDT2/BMP6/HYDIN/MYO1E/CLDN1/IHH/NKX6-1/TMC1/CLDN3/FRS2/FEM1B/ONECUT1/BFSP2/LAMB2/SFN/SLITRK6/PDE2A/MAGI2/DLL1/S1PR3/S1PR2	62
GO:0034332	BP	GO:0034332	adherens junction organization	46/3679	139/18493	0.000165496	0.00438424	0.00365538	MYOC/CTNNA1/EPHA3/ARHGAP6/CDH3/LIMCH1/CDH19/ACTN1/CAMSAP3/CDH7/COL16A1/CDH20/NUMBL/VEGFA/CDH9/CDH6/AJUBA/NECTIN2/RDX/IQGAP1/CDH11/CDH13/IQSEC1/PHLDB2/CDH18/CDH22/CDH8/PTPRK/CDH12/CADM3/INAVA/ITGA2/DLC1/PLEKHA7/MAPRE2/FAM107A/LIMS1/BCL2/PTEN/RHOD/JUP/NECTIN3/CADM1/EFNA5/SRC/FMN1	46
GO:0009187	BP	GO:0009187	cyclic nucleotide metabolic process	19/3679	42/18493	0.000174856	0.00461265	0.00384582	PDE4A/RORA/GUCY2C/ADCY2/PTHLH/PDE4C/PDE10A/PDE4D/AMPD2/PDE5A/ADM/GUCY1A2/ADCY8/NPPC/GUCY1A1/PDE7B/ADCY5/PDE4B/PDE2A	19
GO:0045926	BP	GO:0045926	negative regulation of growth	76/3679	260/18493	0.000185596	0.00487541	0.00406489	PRDM11/ADRB1/FSTL4/NTN1/IP6K2/SEMA3A/SEMA3C/MAP2/TP73/SMARCA2/KCNK2/SEMA5B/SEMA6A/TGFB2/SEMA4G/TLL2/PTPRS/RAI1/PPP1R9B/CRYAB/CYP27B1/WWC1/RTN4/IGFBP5/TNR/RGS4/SPP1/INHBA/FGF13/PPARG/RERG/EPHA7/SEMA4F/SERPINE2/DNAJB2/NOV/SEMA6D/ESR2/TP53/SMAD4/DUSP10/MEIS1/SLIT2/SFRP2/CDKN2A/TIRAP/WWC2/SAV1/GJA1/WNT3A/FLCN/FRZB/APBB2/RYK/SOX17/FXN/APBB1/GNG4/MINAR1/SEMA3E/BCL2/PTEN/TNK1/CRLF3/SERTAD2/CAV3/NOG/SLIT…	76
GO:0038179	BP	GO:0038179	neurotrophin signaling pathway	18/3679	39/18493	0.000188619	0.00493409	0.00411382	BCAR1/CYFIP2/NGFR/DOK5/RAPGEF2/SOS1/NGF/KIDINS220/TMEM108/NTRK2/SPRY1/FRS2/DDIT4/BDNF/PTPN11/MAGI2/SRC/CYFIP1	18
GO:0048863	BP	GO:0048863	stem cell differentiation	61/3679	199/18493	0.000190523	0.00496312	0.00413802	EIF2AK2/WNT8A/CDK13/FGFR2/TP63/SEMA3A/SEMA3C/TP73/MEF2C/PTPRC/SEMA5B/REST/ESR1/SEMA6A/TGFB2/SEMA4G/JAG1/POU6F2/KDM4C/SOX6/RBM24/KMT2A/NRP2/MYB/ESRRB/EPCAM/TWIST1/RUNX2/OVOL2/SMO/ELL3/ALDH1A2/FOXA1/SOX5/SEMA4F/SEMA6D/PRICKLE1/TCF12/MYOCD/SMAD4/OSR1/EDNRA/MSI2/WNT3A/NRG1/RUNX1/ZNF281/FRZB/KBTBD8/PITX2/SOX17/LTBP3/STAT3/SEMA3E/ERBB4/ALX1/TACSTD2/SEMA4B/SHC4/SEMA4D/SEMA4A	61
GO:0007389	BP	GO:0007389	pattern specification process	117/3679	434/18493	0.000195623	0.00507483	0.00423116	PAX6/PAX7/DNAH5/CC2D2A/WNT8A/HIPK2/FGFR2/FGF10/TP63/GLI2/SEMA3A/SEMA3C/WNT8B/PLXNA2/FGFR1/PSEN1/MEF2C/LRP2/KDM2B/IFT52/NDRG4/EYA1/WNT2/LFNG/COBL/MEOX2/GLI3/LHX2/ENG/SUFU/KAT2A/DBX1/RFX4/TBX18/IFT57/APC2/VAX2/WLS/NRP2/SATB2/GORAB/ACVR2A/EGR2/BMP2/OVOL2/SIX1/SMO/FEZF1/HOXD3/HOXD13/DLL4/ALDH1A2/FOXA1/FOXJ1/MICAL2/WNT2B/RAX/AMHR2/GDF11/PCDH8/TRA2B/TBR1/LMX1B/BMPR1B/SMAD4/GPR161/OSR1/SFRP2/TBC1D32/CER…	117
GO:0010092	BP	GO:0010092	specification of animal organ identity	16/3679	33/18493	0.000209868	0.00539956	0.00450191	FGFR2/FGF10/FGFR1/MEF2C/LRP2/WNT2/GLI3/SIX1/WNT2B/TBR1/WNT3A/SPRY1/FRS2/AXIN2/ROBO1/ROBO2	16
GO:0021955	BP	GO:0021955	central nervous system neuron axonogenesis	16/3679	33/18493	0.000209868	0.00539956	0.00450191	MYCBP2/GLI2/NIN/EPHA4/DCLK1/EPHB2/CDH11/SLIT2/NFIB/NR4A2/EPHB1/SPTBN4/CHRNB2/PTEN/DCC/PLXNA4	16
GO:0046928	BP	GO:0046928	regulation of neurotransmitter secretion	37/3679	106/18493	0.000211097	0.00540893	0.00450972	SYT7/APBA2/DTNBP1/SNCAIP/SYT1/CAMK2A/TACR2/RIMS1/MEF2C/HTR2A/STX1A/RIMS3/CHRNB4/PRKCG/UNC13A/SYT11/SYT4/STXBP1/PPFIA2/MCTP2/CPLX2/DRD2/CACNA1D/DGKI/PPP1R9A/CHRNB2/CACNB2/PRKCB/NLGN1/P2RY1/ADORA2B/SYT9/MCTP1/RIMS2/PRKN/BACE1/GRIN3A	37
GO:0071709	BP	GO:0071709	membrane assembly	15/3679	30/18493	0.000214576	0.00546162	0.00455365	PACSIN2/CAV2/NRXN2/STX2/SPTBN1/EPHB2/ANK3/PTPRD/IL1RAPL1/NLGN1/PTEN/NRXN1/CAV3/MAGI2/EMP2	15
GO:0046834	BP	GO:0046834	lipid phosphorylation	42/3679	125/18493	0.000214901	0.00546162	0.00455365	AGK/FYN/DGKG/SPHK2/FGFR2/IP6K2/FGF10/FGFR1/FGF20/EFR3B/ESR1/PDGFB/PIK3CG/MET/PIP5K1B/GAB1/FGF23/EREG/KLB/DGKB/FGF2/PIK3R5/ERBB2/PIK3R1/DGKZ/FGF18/NRG1/DGKI/NRG2/FGF19/BPNT1/TTC7B/FRS2/PIP5KL1/IRS1/PIK3CD/BTC/ERBB4/PTPN11/IRS2/SRC/DGKK	42
GO:0006937	BP	GO:0006937	regulation of muscle contraction	52/3679	164/18493	0.000219438	0.00555437	0.00463098	KCNQ1/CALCRL/PTGS2/TACR2/MYLK2/PIK3CG/CALCA/PDE4D/SUMO1/TNNI3K/CHRNB4/TNNT2/FKBP1B/KCNJ2/DOCK4/FGF13/TNNI3/HRC/TRPM4/NMUR2/CHRM3/SPX/PDE5A/MYOCD/ATP1B1/CASQ1/CAMK2D/ANK2/CACNA1C/GUCY1A1/ITGA2/ARHGAP42/NPNT/PTAFR/TACR3/ADRA1B/ADORA2B/JUP/SSTR2/OXTR/F2R/CAV3/KCNB2/SLC8A1/SCN5A/PDE4B/NPY2R/SCN10A/RYR2/NOS1AP/DMD/GSTM2	52
GO:0042552	BP	GO:0042552	myelination	39/3679	114/18493	0.000233405	0.00588405	0.00490585	ADAM22/MYOC/HEXB/MPP5/RARB/MTMR2/PMP22/ZPR1/FIG4/ADGRG6/SLC25A12/CLU/CXCR4/EGR2/GAL3ST1/TSPAN2/SCN2A/TLR2/NAB1/AFG3L2/ERBB2/ANK2/TNFRSF21/MAL2/NTRK2/PARD3/TENM4/NRG1/SKI/NFASC/NAB2/SH3TC2/PTEN/ID4/UGT8/GJC3/ZSCAN26/MYO5A/OLIG2	39
GO:0050432	BP	GO:0050432	catecholamine secretion	25/3679	63/18493	0.000235693	0.00591789	0.00493407	SYT7/SYT13/DTNBP1/SYT1/FGF20/HTR2A/STX1A/CXCL12/SYT10/SYT11/SYT4/SYT2/CRH/DRD2/DRD3/KCNB1/CHRNB2/CARTPT/P2RY1/SYT9/KCNA2/OXTR/NPY2R/PRKN/SYT3	25
GO:0050772	BP	GO:0050772	positive regulation of axonogenesis	30/3679	81/18493	0.000252632	0.00631782	0.00526751	NGFR/NTN1/PLXNA2/NIN/RAB11A/LIMK1/CXCL12/RND2/VEGFA/NGF/PLXNC1/SLIT2/NTRK2/POU4F2/WNT3A/TIAM1/ISLR2/SHOX2/ROBO1/BDNF/SLITRK1/TRAK1/EFNA5/ROBO2/SHTN1/SEMA4D/BMPR2/PLXNA4/CYFIP1/NEFL	30
GO:0021795	BP	GO:0021795	cerebral cortex cell migration	19/3679	43/18493	0.00025525	0.00635785	0.00530089	ARX/SYNE2/SEMA3A/PSEN1/LAMB1/GLI3/LHX6/RTN4/NRP2/MBOAT7/FGF13/DAB2IP/SLIT2/DIXDC1/PEX13/C16orf45/ROBO1/DAB1/RELN	19
GO:0050678	BP	GO:0050678	regulation of epithelial cell proliferation	101/3679	368/18493	0.000259233	0.00643146	0.00536225	KRIT1/PAX6/PTPRN/CDH3/NGFR/FGFR2/FGF10/TP63/MYDGF/FGFR1/MEF2C/PGR/LAMB1/TGFB2/PDGFB/IFT52/FLT1/RGCC/ESRP2/EYA1/PRKD2/CDK6/PTN/CAV2/WNT2/CXCL12/CCL2/VDR/VEGFA/IFT57/ITGA4/RTN4/STAT1/AKT3/NRP2/TNFAIP3/NR4A3/TWIST1/NR4A1/SRSF6/EREG/BMP2/OVOL2/NR1D1/SIX1/BCL11B/FOXP2/SMO/DLL4/ALDH1A2/PPARG/MEN1/CDC73/DYSF/DAB2IP/MYC/FGF2/RB1/CDH13/RPTOR/ERBB2/VASH2/DUSP10/OSR1/REG3G/AGTR1/SFRP2/NFIB/VEGFC/SAV1/PTPRK/…	101
GO:0086001	BP	GO:0086001	cardiac muscle cell action potential	28/3679	74/18493	0.000265252	0.00655477	0.00546507	NEDD4L/KCNQ1/KCNN2/FGF12/KCNIP2/KCNJ8/KCNJ2/FGF13/TRPM4/ATP1B1/CAMK2D/ANK2/CACNA1C/ANK3/KCNE4/GJA1/CACNA1D/KCNJ3/CACNB2/SCN3B/JUP/CAV3/SLC8A1/SCN5A/SCN10A/RYR2/NOS1AP/DMD	28
GO:0042472	BP	GO:0042472	inner ear morphogenesis	34/3679	96/18493	0.000273829	0.00674006	0.00561956	USH1C/COL11A1/NTN1/FGFR2/FGF10/MYO3B/GLI2/FGFR1/ITGA8/MYO15A/MYO3A/EYA1/RIPOR2/ATP6V1B1/PRRX1/KCNQ4/NR4A3/SIX1/ATP8A2/EPHB2/TFAP2A/MYO7A/SEC24B/COL2A1/LRIG1/ZIC1/WNT3A/GRHL3/ABR/FRZB/FZD6/ATOH1/FZD2/SLITRK6	34
GO:0043616	BP	GO:0043616	keratinocyte proliferation	18/3679	40/18493	0.000279579	0.00685461	0.00571506	WNT16/CDH3/FGF10/TP63/VDR/IRF6/SRSF6/EREG/OVOL2/BCL11B/CDH13/REG3G/PTPRK/CD109/INTU/SDR16C5/SFN/ZFP36L1	18
GO:0097120	BP	GO:0097120	receptor localization to synapse	21/3679	50/18493	0.000291253	0.00711295	0.00593045	CACNG3/ARHGAP44/LRRC7/CACNG5/RAB11A/CACNG7/LGI1/DLG4/CACNG8/SNAP47/DLG2/CEP112/KIF5A/KIF5C/NLGN1/CNIH2/GPC6/ANKS1B/SHISA6/RELN/SYNJ2BP	21
GO:0060350	BP	GO:0060350	endochondral bone morphogenesis	27/3679	71/18493	0.000308297	0.00749707	0.00625071	RARB/MEF2C/ZMPSTE24/GNAS/COL12A1/MATN4/COL21A1/RUNX2/MATN3/MATN2/NAB1/BMPR1B/COL2A1/CSGALNACT1/CER1/SERPINH1/BMP6/FGF18/NPPC/IHH/VWA2/NAB2/AXIN2/SHOX2/THBS3/COL14A1/BMPR2	27
GO:0051656	BP	GO:0051656	establishment of organelle localization	129/3679	491/18493	0.00030938	0.00749707	0.00625071	FGR/MAD1L1/PAX6/SYT7/SYT13/APBA2/RAB27B/DTNBP1/KIF1B/SYNE2/CROCC/CDH3/NTN1/SYT1/RAB27A/FGF10/CAMK2A/LLGL2/MAP2/RIMS1/PSEN1/CADPS2/KIF3C/TMEM230/UNC13D/PLA2G3/TRIM9/SEC23A/HTR2A/STX4/RAB11A/BET1/PIK3CG/STX1A/WASL/DNM1/ARHGAP21/AREG/CTSC/SYT10/STX2/SNX4/TTL/OTOF/ITGA4/MLPH/MARK1/ARHGEF2/RIMS3/CENPF/MREG/NR4A3/SEC16B/RAB17/PRKCG/NECTIN2/UNC13A/MAP1S/CHMP2A/SYT11/SYT4/STX11/STXBP1/CDK5RAP2/KIF13A/MGA…	129
GO:0043010	BP	GO:0043010	camera-type eye development	85/3679	302/18493	0.000321653	0.00773641	0.00645027	WNT16/PROM1/PAX6/MYOM2/CC2D2A/HIPK2/FGF10/PSEN1/FAT1/KDM2B/TGFB2/JAG1/CELF4/LAMA1/SLC17A7/FZR1/PTN/WNT2/TSPAN12/PAX4/GLI3/LHX2/CRYAB/VEGFA/GPD2/EFEMP1/SOS1/VAX2/TTLL5/INHBA/TWIST1/NEUROD4/RHOJ/BCL11B/FOXP2/DLL4/ALDH1A2/NINJ1/NES/ATP8A2/EPHB2/GNAT2/WNT2B/RAX/GDF11/TFAP2A/BCAR3/BMPR1B/MEIS1/COL8A1/TBC1D32/SDK1/SHROOM2/NTRK2/CACNA1C/THRB/POU4F2/LPCAT1/EPHB1/MEGF11/SKI/GRHL3/NEUROD1/IHH/PITX2/HCN1/FB…	85
GO:0010464	BP	GO:0010464	regulation of mesenchymal cell proliferation	16/3679	34/18493	0.0003236	0.00773641	0.00645027	FGFR2/FGFR1/PTN/WNT2/FBXW4/VEGFA/STAT1/PRRX1/SIX1/FOXP2/SMO/MYC/NFIB/IHH/SHOX2/IRS2	16
GO:0019228	BP	GO:0019228	neuronal action potential	16/3679	34/18493	0.0003236	0.00773641	0.00645027	SCN4A/CACNA1I/MYH14/FGF12/SCN2A/SCN7A/CHRNA1/ANK3/GRIK2/SCN9A/KCNMB3/KCNA2/SCN5A/KCND2/SCN10A/KCNMB2	16
GO:0048565	BP	GO:0048565	digestive tract development	43/3679	131/18493	0.000324207	0.00773641	0.00645027	CPS1/FGFR2/FGF10/TP63/GLI2/RARB/TIGAR/CBFA2T2/TCF7/ITGA6/TGFB2/CHD8/KLF5/COBL/C1GALT1/GLI3/CCKBR/HRH2/TCF21/OVOL2/SMO/HOXD13/ALDH1A2/ITGB4/HLX/RB1/MYOCD/SFRP2/PDGFC/SAV1/IHH/SOX17/DACT1/DCHS1/SHOX2/CXCL8/SIX2/BCL2/DAB1/NKX2-6/OXTR/FAT4/LGR4	43
GO:0022602	BP	GO:0022602	ovulation cycle process	20/3679	47/18493	0.000327484	0.00777969	0.00648635	PTPRN/PGR/ESR1/TGFB2/MAP2K6/FOXO3/INHBA/EREG/LHCGR/BMPR1B/SLIT2/GAS2/ADAMTS1/PTX3/NPY5R/FSHR/GPR149/SLIT3/ROBO2/SRC	20
GO:0098698	BP	GO:0098698	postsynaptic specialization assembly	12/3679	22/18493	0.000328509	0.00777969	0.00648635	PTPRS/NRXN2/LRFN1/GRID2/PTPRD/SHANK2/NLGN1/PTEN/GAP43/NRXN1/IL1RAP/NTNG2	12
GO:0038128	BP	GO:0038128	ERBB2 signaling pathway	15/3679	31/18493	0.000339632	0.00798262	0.00665554	MYOC/CDC37/GAB1/SOS1/EREG/ERBB2/GRB7/PIK3R1/PTPRR/PRKCA/NRG1/NRG2/CUL5/BTC/ERBB4	15
GO:0048011	BP	GO:0048011	neurotrophin TRK receptor signaling pathway	15/3679	31/18493	0.000339632	0.00798262	0.00665554	BCAR1/CYFIP2/NGFR/DOK5/SOS1/NGF/TMEM108/NTRK2/SPRY1/FRS2/DDIT4/BDNF/PTPN11/SRC/CYFIP1	15
GO:0030073	BP	GO:0030073	insulin secretion	61/3679	203/18493	0.000344958	0.00807744	0.0067346	CFTR/ICA1/ABCC8/CACNA2D2/NADK/GIPR/SYT7/PTPRN/SREBF1/OXCT1/REST/SYTL4/STX4/STX1A/GLP1R/GPLD1/HMGN3/FKBP1B/SERP1/PFKFB2/NR1D1/TRPM4/ANXA1/NOV/PPP3CA/ILDR2/CRH/SYBU/CAMK2G/TCF7L2/DRD2/SIDT2/ITPR1/CACNA1C/PRKCA/TIAM1/CACNA1D/KCNB1/NEUROD1/VSNL1/NKX6-1/SLC9B2/CARTPT/SLC30A8/KCNC2/IRS1/SYT9/KCNS3/ADCY5/RIMS2/PTPN11/FAM3B/EFNA5/RFX6/PRKN/IRS2/PCLO/MYO5A/DPP4/CACNA1E/FAM3D	61
GO:0007266	BP	GO:0007266	Rho protein signal transduction	60/3679	199/18493	0.000348165	0.00812211	0.00677185	ITGA3/RHOBTB2/MYOC/TRIO/ARHGAP6/MCF2L2/NGFR/NTN1/RHOBTB1/MYO9B/MET/LIMK1/RND2/ARHGEF17/RIPOR2/ROPN1B/ARHGEF26/SOS1/RND3/ARHGEF2/RHOQ/PLEKHG1/MCF2L/RHOJ/PLEKHG3/EPS8L1/VAV3/ARHGEF39/CDH13/AGTR1/FGD2/TIAM2/EPS8/RIT2/FARP1/OBSCN/FLCN/TIAM1/CDC42SE2/ABR/RHOBTB3/DLC1/ABCA1/ARHGAP42/ROBO1/CAVIN4/AKAP13/RND1/RHOD/ABRA/RHOG/F2R/SHTN1/CDC42SE1/ITSN2/ECT2L/ITSN1/CHUK/SYNJ2BP/ARHGEF38	60
GO:0003002	BP	GO:0003002	regionalization	94/3679	341/18493	0.000353419	0.00821403	0.00684848	PAX6/PAX7/WNT8A/HIPK2/FGFR2/FGF10/TP63/GLI2/SEMA3A/SEMA3C/WNT8B/PLXNA2/FGFR1/PSEN1/MEF2C/LRP2/KDM2B/IFT52/WNT2/LFNG/COBL/MEOX2/GLI3/LHX2/SUFU/KAT2A/DBX1/RFX4/TBX18/IFT57/VAX2/WLS/NRP2/GORAB/ACVR2A/EGR2/BMP2/OVOL2/SIX1/SMO/FEZF1/HOXD3/HOXD13/DLL4/ALDH1A2/FOXA1/FOXJ1/WNT2B/GDF11/PCDH8/TRA2B/TBR1/LMX1B/BMPR1B/SMAD4/GPR161/OSR1/SFRP2/TBC1D32/CER1/MSGN1/WNT3A/SSBP3/SKI/NEUROD1/NKX6-1/SPRY1/INTU/PITX2/…	94
GO:0050805	BP	GO:0050805	negative regulation of synaptic transmission	26/3679	68/18493	0.000358033	0.00826026	0.00688702	PTGS2/MTMR2/CELF4/HTR2A/TNR/PCDH17/SYT11/SYT4/STXBP1/DRD2/GRID2/GRIA1/SLC24A2/SORCS3/DGKI/KCNB1/PPP1R9A/SHANK2/ABHD6/NPY5R/GRIK2/PTEN/NPY2R/PRKN/GRID2IP/S1PR2	26
GO:0048736	BP	GO:0048736	appendage development	54/3679	175/18493	0.000359371	0.00826026	0.00688702	FGFR2/FGF10/TP63/GLI2/SEMA3C/PLXNA2/RARB/FGFR1/PSEN1/GNAS/ITGA6/MAP3K20/TGFB2/IFT52/SALL4/MEOX2/GLI3/FBXW4/KAT2A/PRRX1/ECE1/TWIST1/RUNX2/HOXD13/ALDH1A2/KREMEN2/ITGB4/RAX/TFAP2A/BMPR1B/COL2A1/RNF165/SMAD4/OSR1/SFRP2/TBC1D32/RSPO2/FREM2/CACNA1C/SKI/IHH/INTU/PITX2/FZD6/ZNF219/SHOX2/TMEM107/ALX1/NOG/KREMEN1/PBX1/CPLANE1/BMPR2/FMN1	54
GO:0060173	BP	GO:0060173	limb development	54/3679	175/18493	0.000359371	0.00826026	0.00688702	FGFR2/FGF10/TP63/GLI2/SEMA3C/PLXNA2/RARB/FGFR1/PSEN1/GNAS/ITGA6/MAP3K20/TGFB2/IFT52/SALL4/MEOX2/GLI3/FBXW4/KAT2A/PRRX1/ECE1/TWIST1/RUNX2/HOXD13/ALDH1A2/KREMEN2/ITGB4/RAX/TFAP2A/BMPR1B/COL2A1/RNF165/SMAD4/OSR1/SFRP2/TBC1D32/RSPO2/FREM2/CACNA1C/SKI/IHH/INTU/PITX2/FZD6/ZNF219/SHOX2/TMEM107/ALX1/NOG/KREMEN1/PBX1/CPLANE1/BMPR2/FMN1	54
GO:0021761	BP	GO:0021761	limbic system development	36/3679	105/18493	0.00037941	0.0086889	0.00724441	PHLPP2/FGFR2/SEMA3A/FGFR1/SLC32A1/PTPRS/CDK6/GLI3/NRP2/NR4A3/SMO/FGF13/RAX/ETS1/TBR1/TMEM108/CRH/DRD2/KIRREL3/WNT3A/HTR5A/LMX1A/NEUROD1/NEUROD6/EMX2/DCLK2/ALK/OTP/PTEN/FOXB1/ID4/CNTNAP2/NKX2-6/RELN/NEFL/SRD5A2	36
GO:0030258	BP	GO:0030258	lipid modification	82/3679	291/18493	0.000389798	0.00889421	0.00741559	MTMR7/PDK4/CROT/AGK/FYN/DGKG/SPHK2/FGFR2/PLPP1/IP6K2/FGF10/ACADVL/ACAT1/ACACB/FGFR1/FGF20/EFR3B/MTMR2/ESR1/ECHDC1/PDGFB/ACOT8/LONP2/PLPPR2/PIK3CG/MET/PRKAG2/PIP5K1B/PHYH/MTMR4/GAB1/EHHADH/ACADL/PECR/PLPPR5/PLPPR4/FGF23/NR4A3/ACAT2/EPHX2/TWIST1/EREG/PPARG/HSD17B4/KLB/DGKB/FGF2/ETFBKMT/SLC27A2/PIK3R5/ERBB2/AGTR1/PIK3R1/PLA2G7/PLPPR1/DGKZ/ACOXL/FGF18/NRG1/DGKI/NRG2/ABCG1/FGF19/BPNT1/PEX13/TTC7B/FRS2…	82
GO:0030048	BP	GO:0030048	actin filament-based movement	44/3679	136/18493	0.000396813	0.00902136	0.0075216	NEDD4L/KCNQ1/SYNE2/KCNN2/MYBPC2/MYO9B/MYLK2/MYH14/WASL/PDE4D/FGF12/SUMO1/TNNT2/KCNJ8/WIPF3/KCNJ2/MYO1B/TNNI3/TRPM4/MYO7A/TPM3/ACTA1/CAMK2D/ANK2/CACNA1C/KCNE4/GJA1/CACNA1D/MYO1E/KCNJ3/CACNB2/SCN3B/JUP/CAV3/SCN5A/PDE4B/SHTN1/MYBPC1/MYO5A/MYO1C/RYR2/NOS1AP/DMD/EMP2	44
GO:0060993	BP	GO:0060993	kidney morphogenesis	33/3679	94/18493	0.000401793	0.00910148	0.00758839	WWTR1/FGF10/ZMPSTE24/EYA1/GLI3/VEGFA/STAT1/TCF21/BMP2/SIX1/SMO/FOXJ1/WNT2B/MYC/FGF2/SMAD4/OSR1/ADAMTS16/KLHL3/DCHS1/NPNT/IRX2/SIX2/BCL2/BASP1/NOG/TACSTD2/PBX1/FAT4/LGR4/FMN1/FOXD1/HOXB7	33
GO:0046486	BP	GO:0046486	glycerolipid metabolic process	121/3679	459/18493	0.000405607	0.0091547	0.00763277	MTMR7/AGK/FYN/OSBPL5/CPS1/AGPAT4/PNPLA6/DGKG/FGFR2/ACSL4/IP6K2/FGF10/SLC44A1/SEL1L/SREBF1/FGFR1/FGF20/LIPE/APOB/EFR3B/MTMR2/OSBPL8/ESR1/PLA2G3/PDGFB/PNPLA5/PNPLA3/ABHD4/PIGU/HTR2A/PLA2G15/PIK3CG/MET/PIP5K1B/MTMR4/CWH43/INPP4B/GAB1/GPLD1/ALDH5A1/FIG4/PLA2G4A/FGF23/GPAM/LPGAT1/RAB38/ACSL3/MOGAT1/EREG/MBOAT7/ATG14/AJUBA/NR1H2/LPIN1/DAGLA/KLB/AGAP2/DGKB/DPM2/ENPP2/SLC44A5/GPAT3/FGF2/ABHD2/PIK3R5/ERBB…	121
GO:0043406	BP	GO:0043406	positive regulation of MAP kinase activity	74/3679	258/18493	0.000416366	0.00936374	0.00780706	SPAG9/TENM1/MAP4K3/MAP4K5/MAP2K3/EIF2AK2/FGF10/FGFR1/TP73/PSEN1/PTPRC/MAP3K4/MAP3K20/PDGFB/TAB1/HTR2A/FLT1/MAP4K1/PIK3CG/C5/MAP2K6/MAPK10/TPD52L1/VEGFA/EPHA4/CXCR4/PKN1/NRK/GRM4/BMP2/AJUBA/NGF/KIDINS220/ERN2/MDFIC/MAP3K7/DAB2IP/FGF2/PDE5A/MAPK8IP3/MAP3K12/IQGAP1/PIK3R5/ERBB2/MAP3K6/MAP3K21/PDGFC/FGD2/ADAM8/GRM1/TIAM1/FGF18/NRG1/MAPKAPK2/DUSP19/INAVA/NEK10/MST1R/CARTPT/FRS2/ROBO1/CDK1/ADORA2B/AKAP…	74
GO:0050796	BP	GO:0050796	regulation of insulin secretion	53/3679	172/18493	0.000420672	0.00940338	0.0078401	CFTR/ICA1/ABCC8/CACNA2D2/NADK/GIPR/SYT7/SREBF1/OXCT1/REST/SYTL4/STX4/STX1A/GLP1R/GPLD1/HMGN3/FKBP1B/SERP1/PFKFB2/NR1D1/TRPM4/NOV/PPP3CA/CRH/SYBU/TCF7L2/DRD2/SIDT2/ITPR1/CACNA1C/PRKCA/TIAM1/CACNA1D/KCNB1/NEUROD1/VSNL1/NKX6-1/SLC9B2/CARTPT/SLC30A8/KCNC2/IRS1/SYT9/KCNS3/ADCY5/PTPN11/EFNA5/RFX6/PRKN/IRS2/DPP4/CACNA1E/FAM3D	53
GO:0006941	BP	GO:0006941	striated muscle contraction	52/3679	168/18493	0.000421136	0.00940338	0.0078401	MAP2K3/NEDD4L/KCNQ1/KCNN2/SMPX/MYLK2/MYH14/PIK3CG/MAP2K6/PDE4D/FGF12/SUMO1/TNNI3K/TNNT2/FKBP1B/KCNJ8/KCNJ2/TNNI3/HRC/TRPM4/ATP8A2/DTNA/CHRNA1/PDE5A/ATP1B1/CASQ1/CAMK2D/ANK2/CACNA1C/KCNE4/GJA1/CACNA1D/KCNJ3/CACNB2/SCN3B/CHRNB1/ADRA1B/GAA/JUP/SYNM/CAV3/SLC8A1/SCN5A/PDE4B/SCN10A/STAC3/RYR2/RCSD1/NOS1AP/DMD/CHUK/GSTM2	52
GO:1902903	BP	GO:1902903	regulation of supramolecular fiber organization	94/3679	343/18493	0.000438091	0.00974713	0.00812671	FKBP4/TAC1/SCIN/RHOBTB2/TENM1/MYOC/ARHGAP6/LIMA1/LIMCH1/ARFGEF1/NAV3/SPTB/RHOBTB1/CAMSAP3/MAP2/CARMIL1/PSEN1/MEF2C/ASAP3/CHADL/NIN/SPEF1/HCK/RGCC/STMN2/MET/WASL/LIMK1/CXCL12/CRYAB/APC2/SPTBN1/ARHGEF2/RGS4/CAMSAP2/FAM206A/CLU/WIPF3/CIT/ARHGAP40/EML2/VASP/FGF13/COLGALT1/ARPC1B/CLIP1/HIP1R/KANK4/ACTR3B/FHOD3/CDK5RAP2/CCL21/RDX/EMILIN1/TMOD3/RB1/MYLK3/SMAD4/APP/TMEFF2/PHLDB2/SLIT2/PIK3R1/IQGAP2/GSN/A…	94
GO:0072088	BP	GO:0072088	nephron epithelium morphogenesis	28/3679	76/18493	0.000442221	0.00980413	0.00817424	EYA1/GLI3/VEGFA/STAT1/TCF21/BMP2/SIX1/SMO/WNT2B/MYC/FGF2/SMAD4/OSR1/ADAMTS16/KLHL3/DCHS1/NPNT/IRX2/SIX2/BCL2/NOG/TACSTD2/PBX1/FAT4/LGR4/FMN1/FOXD1/HOXB7	28
GO:0035567	BP	GO:0035567	non-canonical Wnt signaling pathway	35/3679	102/18493	0.000446282	0.00985921	0.00822016	AP2B1/CELSR3/MYOC/CAMK2A/GNAO1/AGO1/TNRC6B/DAAM1/SFRP4/SMURF2/AGO2/AGO3/GNAT2/MAP3K7/PPP3CA/PRICKLE1/SFRP2/RSPO3/TCF7L2/TIAM1/GRHL3/FRZB/PRICKLE2/RYK/FZD6/DACT1/FZD2/PLCB1/AP2A2/GPC6/ZNRF3/ROR1/GNG2/MAGI2/SMURF1	35
GO:0051403	BP	GO:0051403	stress-activated MAPK cascade	80/3679	284/18493	0.000460761	0.0101432	0.00845696	WNT16/SPAG9/MAP4K3/MAP4K5/FAS/MAP2K3/DTNBP1/EIF2AK2/HIPK2/FBXW11/SEMA3A/PHLPP1/MECOM/MAP3K4/MAP3K20/TGFB2/SH2D3C/TAB1/RASSF2/MAP4K1/FKTN/MAPK10/CRYAB/TPD52L1/VEGFA/SKP1/EPHA4/PKN1/NRK/SH2D3A/BMP2/TNFRSF19/MEN1/ERN2/MDFIC/MAP3K7/EDAR/DAB2IP/MYC/CCL21/MAPK8IP3/MAP3K12/IGF1R/APP/MAP3K6/DUSP10/MAP3K21/SFRP2/FGD2/MFHAS1/TIRAP/PDCD4/FOXO1/SH3RF1/EPHB1/PPEF2/TIAM1/SH3RF2/GDF6/MAPK13/EMC10/FGF19/MAPKAPK2…	80
GO:0051402	BP	GO:0051402	neuron apoptotic process	67/3679	230/18493	0.000478428	0.0104952	0.00875041	CRLF1/FYN/NGFR/HIPK2/TP63/SNCB/FGF20/PSEN1/MEF2C/KDM2B/TYRO3/TGFB2/CCL2/TRIM2/ZPR1/SOD2/CPEB4/FASLG/MYB/FOXO3/NR4A3/APAF1/CIT/GRM4/PRKCG/SIX1/EGLN3/CASP9/CHL1/NGF/EPHA7/AGAP2/SCN2A/STXBP1/TFAP2A/MAP3K12/RB1/APP/GABRB2/TNFRSF21/NTRK2/THRB/ADAM8/POU4F1/GRID2/NR4A2/ANGPT1/KCNB1/GRIK2/OXR1/AXL/BCL2L1/BCL2/FOXB1/NDNF/NMNAT1/LIG4/BDNF/F2R/PRKN/BACE1/SLC30A10/SYNGAP1/ITSN1/EGLN2/ARMCX5-GPRASP2/NEFL	67
GO:1904062	BP	GO:1904062	regulation of cation transmembrane transport	87/3679	314/18493	0.000480498	0.0105038	0.00875755	HECW1/CALCR/ABCC8/CACNG3/FYN/NEDD4L/KCNQ1/ATG5/CACNB1/GNB5/PTPN3/CACNG5/KCNN2/MEF2C/MMP9/FGF14/CEMIP/CACNG7/PIK3CG/RGS9/OPRM1/PDE4D/FGF12/SUMO1/RGS4/FKBP1B/KCNIP2/TWIST1/KCNJ2/KCNC1/CRACR2A/HRC/DLG4/EPHB2/DYSF/FXYD6/APP/CACNG8/ATP1B1/XCL1/CASQ1/CNIH3/OSR1/STAC/CAMK2D/ANK2/CRH/DRD2/CACNA1C/ANK3/DRD3/KCNE4/UTRN/CACNA1D/SHANK2/GEM/TMC1/CACNB2/KCNC2/SCN3B/CACNB3/NLGN1/PTEN/GLRX/CNIH2/DPP10/ANO6/F2R/K…	87
GO:0044091	BP	GO:0044091	membrane biogenesis	16/3679	35/18493	0.000486734	0.010603	0.0088403	PACSIN2/CAV2/NRXN2/STX2/SPTBN1/EPHB2/ANK3/PTPRD/PEX11A/IL1RAPL1/NLGN1/PTEN/NRXN1/CAV3/MAGI2/EMP2	16
GO:0046660	BP	GO:0046660	female sex differentiation	39/3679	118/18493	0.000514665	0.0111725	0.00931513	CTNNA1/PTPRN/MSH4/FGF10/TP63/LRP2/PGR/ESR1/TYRO3/LFNG/VEGFA/FOXO3/INHBA/EREG/AMHR2/BMPR1B/SMAD4/LHX9/SLIT2/LHFPL2/GAS2/ADAMTS1/LHX8/PTX3/AXL/ZFPM2/FSHR/BCL2L1/BCL2/GPR149/DMRTA1/ZFP42/FOXL2/SLIT3/IMMP2L/ROBO2/SRC/DACH1/SRD5A2	39
GO:0035987	BP	GO:0035987	endodermal cell differentiation	19/3679	45/18493	0.00051647	0.0111729	0.00931545	COL11A1/LAMB1/MMP9/MMP15/VTN/COL12A1/ITGA4/INHBA/CDC73/COL4A2/ITGA7/COL8A1/SOX17/LEO1/SOX2/LAMB3/CTR9/POU5F1/HSBP1	19
GO:0097106	BP	GO:0097106	postsynaptic density organization	15/3679	32/18493	0.000522417	0.0112626	0.00939023	ZMYND8/PTPRS/NRXN2/LRFN1/TMEM108/DLG2/GRID2/PTPRD/SHANK2/NLGN1/PTEN/NRXN1/RELN/IL1RAP/SYNGAP1	15
GO:0086014	BP	GO:0086014	atrial cardiac muscle cell action potential	11/3679	20/18493	0.000532959	0.0113722	0.00948164	KCNQ1/KCNN2/TRPM4/ANK2/CACNA1C/GJA1/KCNJ3/CACNB2/SCN3B/SCN5A/RYR2	11
GO:0086026	BP	GO:0086026	atrial cardiac muscle cell to AV node cell signaling	11/3679	20/18493	0.000532959	0.0113722	0.00948164	KCNQ1/KCNN2/TRPM4/ANK2/CACNA1C/GJA1/KCNJ3/CACNB2/SCN3B/SCN5A/RYR2	11
GO:0086066	BP	GO:0086066	atrial cardiac muscle cell to AV node cell communication	11/3679	20/18493	0.000532959	0.0113722	0.00948164	KCNQ1/KCNN2/TRPM4/ANK2/CACNA1C/GJA1/KCNJ3/CACNB2/SCN3B/SCN5A/RYR2	11
GO:0072171	BP	GO:0072171	mesonephric tubule morphogenesis	25/3679	66/18493	0.000543751	0.011563	0.00964073	EYA1/GLI3/VEGFA/TCF21/BMP2/SIX1/SMO/WNT2B/MYC/FGF2/SMAD4/OSR1/ADAMTS16/DCHS1/NPNT/SIX2/BCL2/NOG/TACSTD2/PBX1/FAT4/LGR4/FMN1/FOXD1/HOXB7	25
GO:1905606	BP	GO:1905606	regulation of presynapse assembly	14/3679	29/18493	0.000550569	0.0116683	0.00972852	MDGA1/SLITRK3/CLSTN3/APP/PTPRD/WNT3A/LRFN5/IL1RAPL1/NLGN1/SLITRK1/NRXN1/IL1RAPL2/IL1RAP/NTNG2	14
GO:0061478	BP	GO:0061478	response to platelet aggregation inhibitor	8/3679	12/18493	0.000556973	0.0117642	0.00980842	CFTR/ACTB/ADCY2/AHR/GNAI1/FDX1/ADCY5/EFNA5	8
GO:0006688	BP	GO:0006688	glycosphingolipid biosynthetic process	12/3679	23/18493	0.000562916	0.0117999	0.00983822	ST8SIA5/ST8SIA4/ST6GALNAC5/B4GALT6/GAL3ST1/LARGE1/ST8SIA2/UGCG/ST8SIA6/UGT8/ST8SIA3/ST6GALNAC3	12
GO:0021675	BP	GO:0021675	nerve development	28/3679	77/18493	0.000564601	0.0117999	0.00983822	SEMA3A/SLC1A3/GLI3/ITGA4/NRP2/EGR2/PRKCG/SIX1/HOXD3/UNC13A/EPHB2/NGF/SERPINE2/TFAP2A/AFG3L2/RNF165/LRIG1/GABRB2/POU4F1/EPHB1/CHRNB2/NAV2/HES3/BDNF/KCNA2/SLITRK6/COL25A1/PLXNA4	28
GO:0060291	BP	GO:0060291	long-term synaptic potentiation	28/3679	77/18493	0.000564601	0.0117999	0.00983822	SCGN/STX4/PTN/CRHR2/MPP2/EPHA4/TNR/SLC8A2/EPHB2/SERPINE2/APP/SNAP47/CRH/NTRK2/DRD2/NRGN/SLC24A2/PPP1R9A/GRIN2C/SHANK2/FAM107A/RGS14/NLGN1/PTEN/CHRNA7/GRIN2A/RELN/GRIN2B	28
GO:0048843	BP	GO:0048843	negative regulation of axon extension involved in axon guidance	13/3679	26/18493	0.000566214	0.0117999	0.00983822	SEMA3A/SEMA3C/SEMA5B/SEMA6A/SEMA4G/SEMA4F/SEMA6D/WNT3A/RYK/SEMA3E/SEMA4B/SEMA4D/SEMA4A	13
GO:0030517	BP	GO:0030517	negative regulation of axon extension	18/3679	42/18493	0.000580032	0.0120078	0.0100116	NTN1/SEMA3A/SEMA3C/MAP2/SEMA5B/SEMA6A/SEMA4G/PTPRS/RTN4/TNR/SEMA4F/SEMA6D/WNT3A/RYK/SEMA3E/SEMA4B/SEMA4D/SEMA4A	18
GO:0097035	BP	GO:0097035	regulation of membrane lipid distribution	18/3679	42/18493	0.000580032	0.0120078	0.0100116	ABCB4/ATP9A/ABCA7/ATP8B1/ABCB1/ATP8B4/PLSCR4/ATP10B/ATP8A1/ATP8A2/ANO3/ATP10D/ANO4/PLSCR2/ABCA1/PRELID1/ANO6/TMEM30B	18
GO:0021987	BP	GO:0021987	cerebral cortex development	37/3679	111/18493	0.000588693	0.0121469	0.0101275	ARX/PAX6/SYNE2/SEMA3A/PSEN1/LAMB1/PTPRS/GLI3/LHX2/LHX6/RTN4/NRP2/NPY/MBOAT7/FOXP2/SMO/FGF13/BTBD3/TRA2B/TBR1/DAB2IP/TACC2/SLIT2/MCPH1/NTRK2/DIXDC1/PEX13/C16orf45/ROBO1/EMX2/ATOH1/DAB1/CNTNAP2/PLCB1/RELN/FAT4/NEFL	37
GO:0032330	BP	GO:0032330	regulation of chondrocyte differentiation	20/3679	49/18493	0.000629632	0.0129489	0.0107962	SCIN/GLI2/RARB/PTHLH/CHADL/TRPS1/GLI3/SOX6/EFEMP1/RUNX2/SOX5/ADAMTS7/BMPR1B/BMP6/FGF18/GDF6/ZNF219/AXIN2/SHOX2/SIX2	20
GO:0086065	BP	GO:0086065	cell communication involved in cardiac conduction	22/3679	56/18493	0.000643994	0.0131907	0.0109978	KCNQ1/KCNN2/PDE4D/TNNI3K/FKBP1B/HRC/TRPM4/ATP1B1/CAMK2D/ANK2/CACNA1C/GJA1/CACNA1D/KCNJ3/CACNB2/SCN3B/JUP/SLC8A1/SCN5A/SCN10A/TRDN/RYR2	22
GO:0006644	BP	GO:0006644	phospholipid metabolic process	123/3679	473/18493	0.000646833	0.0131907	0.0109978	FGR/MTMR7/AGK/FYN/OSBPL5/AGPAT4/PNPLA6/HEXB/SPHK2/FGFR2/PLPP1/IP6K2/FGF10/SLC44A1/EPHA8/FGFR1/FGF20/EFR3B/MTMR2/SPTLC1/OSBPL8/ESR1/PLA2G3/PDGFB/PNPLA3/ABHD4/PIGU/HTR2A/FLT1/PLA2G15/PLPPR2/PIK3CG/MET/PIP5K1B/MTMR4/CWH43/INPP4B/GAB1/CCKBR/MVK/GPLD1/ALDH5A1/FIG4/PLA2G4A/PLPPR5/PLPPR4/FGF23/GPAM/LPGAT1/RAB38/ACSL3/EREG/MBOAT7/ATG14/AJUBA/SMPDL3B/VAV3/LPIN1/KLB/AGAP2/DAB2IP/DPM2/ENPP2/CCL21/SLC44A5/GP…	123
GO:0010256	BP	GO:0010256	endomembrane system organization	107/3679	403/18493	0.00064772	0.0131907	0.0109978	VTA1/SYT7/TBPL1/CUL7/DTNBP1/PTPRN/SPAG4/ARFGEF1/RAB27A/MPP5/CAMSAP3/PTPRC/ATP8B1/ZMPSTE24/TGFB2/HOOK2/PLA2G3/PACSIN2/SEC23A/RAB11A/ATP8B4/CAV2/WASL/DNM1/SH3GL2/ARHGAP21/STX2/PLSCR4/SPTBN1/RTN4/GORASP2/BLZF1/FASLG/CAMSAP2/SGIP1/RAB3GAP2/SEC16B/SERP1/CLU/CXCR4/CIT/RAB38/STX16/CCDC136/NECTIN2/FCHO1/CHMP2A/SYNE1/RBSN/REEP2/SYT11/SYT4/LPIN1/ANO3/HOOK1/DYSF/SERPINE2/COG3/STAM/TJAP1/SCARB2/VPS37B/CASQ1/…	107
GO:0048545	BP	GO:0048545	response to steroid hormone	104/3679	390/18493	0.000649977	0.0131917	0.0109987	FKBP4/CALCR/MED24/BRCA1/RNF14/CPS1/SOX30/LMO3/PTPRU/FECH/PLPP1/RORA/SREBF1/TP63/PTGS2/RARB/UBA5/PGR/REST/TFAP4/ESR1/TGFB2/PTN/GHRHR/ENG/ABCA2/AREG/VDR/LOX/NR3C1/FOXP1/SDC1/NR5A2/TCF21/FOXO3/SPP1/NR4A3/ESRRB/GPAM/DDX54/NR4A1/PTGER2/FOSB/NR1D1/FOXA1/NR1H2/PPARG/CASP9/DSG1/ANXA1/TLR2/MGARP/TPH2/RB1/ESR2/NCOA2/ABHD2/TGFB1I1/ACTA1/SLIT2/CRH/NR6A1/ADM/FOXO1/THRB/POU4F2/NR3C2/BMP6/NR4A2/PPARGC1B/SST/RUN…	104
GO:1902803	BP	GO:1902803	regulation of synaptic vesicle transport	30/3679	85/18493	0.000651991	0.0131917	0.0109987	SYT7/APBA2/DTNBP1/SYT1/CAMK2A/MAP2/RIMS1/HTR2A/STX1A/RIMS3/PRKCG/SYT4/STXBP1/PPFIA2/CPLX2/DRD2/CACNA1D/DGKI/CHRNB2/CACNB2/PRKCB/NLGN1/P2RY1/ADORA2B/SYT9/CNIH2/RIMS2/PRKN/BACE1/GRIN3A	30
GO:0072078	BP	GO:0072078	nephron tubule morphogenesis	27/3679	74/18493	0.000661453	0.01334	0.0111223	EYA1/GLI3/VEGFA/TCF21/BMP2/SIX1/SMO/WNT2B/MYC/FGF2/SMAD4/OSR1/ADAMTS16/KLHL3/DCHS1/NPNT/IRX2/SIX2/BCL2/NOG/TACSTD2/PBX1/FAT4/LGR4/FMN1/FOXD1/HOXB7	27
GO:0055123	BP	GO:0055123	digestive system development	45/3679	143/18493	0.000672266	0.0135145	0.0112678	CPS1/FGFR2/FGF10/TP63/GLI2/RARB/TIGAR/CBFA2T2/TCF7/ITGA6/TGFB2/CHD8/KLF5/COBL/C1GALT1/GLI3/CCKBR/HRH2/WLS/TCF21/OVOL2/SMO/HOXD13/ALDH1A2/HIP1R/ITGB4/HLX/RB1/MYOCD/SFRP2/PDGFC/SAV1/IHH/SOX17/DACT1/DCHS1/SHOX2/CXCL8/SIX2/BCL2/DAB1/NKX2-6/OXTR/FAT4/LGR4	45
GO:0010770	BP	GO:0010770	positive regulation of cell morphogenesis involved in differentiation	46/3679	147/18493	0.000675283	0.0135316	0.0112821	MYOC/CUL7/NGFR/NTN1/PLXNA2/CARMIL1/RAB21/UNC13D/NIN/OLFM4/RAB11A/LIMK1/CXCL12/RND2/NEDD9/VEGFA/EPHA4/NGF/PLXNC1/SLIT2/NTRK2/DOCK1/POU4F2/PTPRD/WNT3A/TIAM1/ISLR2/SHOX2/IL1RAPL1/LIMS1/ROBO1/BDNF/SLITRK1/TRAK1/EFNA5/SS18L1/ROBO2/SHTN1/SEMA4D/RELN/BMPR2/PLXNA4/CUX1/ARMCX5-GPRASP2/CYFIP1/NEFL	46
GO:0071804	BP	GO:0071804	cellular potassium ion transport	62/3679	212/18493	0.000680332	0.013546	0.011294	ABCC8/NEDD4L/KCNQ1/SLC12A2/ABCC9/SLC12A1/SLC1A3/KCNN2/KCNK2/REST/TMEM38B/KCNK10/NALCN/ATP4A/SUMO1/KCNQ4/RGS4/KCNIP2/KCNJ8/KCNJ2/KCNC1/KCNC3/ATP1A4/KCNK1/KCNH5/SLC12A6/ATP1B1/ANK2/SLC12A9/ANK3/KCNJ1/KCNE4/KCNK13/KCNMA1/CACNA1D/KCNJ6/KCNB1/KCNT2/KCNJ3/HCN1/KCNV1/KCNC2/KCNS3/KCNMB3/PTEN/DPP10/ANO6/KCNA2/KCNIP1/KCNA4/CAV3/KCNB2/KCNH8/KCNQ3/KCND2/KCNH7/KCNQ5/KCNIP4/KCNMB2/STK39/NOS1AP/SLC12A8	62
GO:0071805	BP	GO:0071805	potassium ion transmembrane transport	62/3679	212/18493	0.000680332	0.013546	0.011294	ABCC8/NEDD4L/KCNQ1/SLC12A2/ABCC9/SLC12A1/SLC1A3/KCNN2/KCNK2/REST/TMEM38B/KCNK10/NALCN/ATP4A/SUMO1/KCNQ4/RGS4/KCNIP2/KCNJ8/KCNJ2/KCNC1/KCNC3/ATP1A4/KCNK1/KCNH5/SLC12A6/ATP1B1/ANK2/SLC12A9/ANK3/KCNJ1/KCNE4/KCNK13/KCNMA1/CACNA1D/KCNJ6/KCNB1/KCNT2/KCNJ3/HCN1/KCNV1/KCNC2/KCNS3/KCNMB3/PTEN/DPP10/ANO6/KCNA2/KCNIP1/KCNA4/CAV3/KCNB2/KCNH8/KCNQ3/KCND2/KCNH7/KCNQ5/KCNIP4/KCNMB2/STK39/NOS1AP/SLC12A8	62
GO:0001656	BP	GO:0001656	metanephros development	31/3679	89/18493	0.000691206	0.0137188	0.0114381	WWTR1/FGF10/ACAT1/ITGA8/PDGFB/CTSH/EYA1/GLI3/STAT1/APH1A/TCF21/SIX1/SMO/FOXJ1/GDF11/MYC/SMAD4/OSR1/SPRY1/FBN1/IRX2/SIX2/BCL2/LAMB2/CD34/BASP1/ROBO2/FAT4/LGR4/FMN1/FOXD1	31
GO:0048663	BP	GO:0048663	neuron fate commitment	25/3679	67/18493	0.00070545	0.0139572	0.0116369	PAX6/PAX7/GLI2/EYA1/ESRP1/GLI3/SUFU/DBX1/PRRX1/SATB2/SIX1/BCL11B/DLL4/FOXA1/TBR1/SMAD4/POU4F1/NRG1/IHH/NKX6-1/ATOH1/OLIG3/MYT1L/DLL1/OLIG2	25
GO:0072028	BP	GO:0072028	nephron morphogenesis	28/3679	78/18493	0.000715703	0.0141113	0.0117653	EYA1/GLI3/VEGFA/STAT1/TCF21/BMP2/SIX1/SMO/WNT2B/MYC/FGF2/SMAD4/OSR1/ADAMTS16/KLHL3/DCHS1/NPNT/IRX2/SIX2/BCL2/NOG/TACSTD2/PBX1/FAT4/LGR4/FMN1/FOXD1/HOXB7	28
GO:0055074	BP	GO:0055074	calcium ion homeostasis	120/3679	461/18493	0.000717752	0.0141113	0.0117653	CALCR/MCUB/TSPOAP1/TAC1/GIPR/FYN/HEXB/PTGER3/MCOLN3/ATG5/SCGN/PSEN1/PTPRC/ESR1/HTR2A/CEMIP/PIK3CG/CXCL12/MICU1/FAM20A/IL2/CCKBR/CALCA/CYP27B1/VDR/GLP1R/PDE4D/ATP6V1B1/FASLG/SLC8A2/FKBP1B/EPHX2/HCRTR1/CXCR4/PTGFR/TRIM24/PTGER2/SLC25A23/TNNI3/HRC/TRPM4/DLG4/NMUR2/TRPC4/GNAT2/CCL21/HCRTR2/TRPC6/FGF2/TRPC3/AFG3L2/APP/ATP1B1/XCL1/CASQ1/AGTR1/CAMK2D/ANK2/GPR6/ADM/DRD2/ITPR1/CACNA1C/DRD3/EDNRA/GRM1/SLC2…	120
GO:0043405	BP	GO:0043405	regulation of MAP kinase activity	91/3679	335/18493	0.000729014	0.0142723	0.0118996	SPAG9/TENM1/MAP4K3/MAP4K5/MAP2K3/DTNBP1/EIF2AK2/FGF10/TRIB2/FGFR1/TP73/PSEN1/PTPRC/MAP3K4/IRAK3/MAP3K20/PDGFB/TAB1/HTR2A/FLT1/MAP4K1/PIK3CG/C5/MAP2K6/MAPK10/TPD52L1/VEGFA/EPHA4/RGS4/CXCR4/PKN1/NRK/GRM4/BMP2/AJUBA/EPHB2/NGF/KIDINS220/ERN2/MDFIC/MAP3K7/DAB2IP/SORL1/FGF2/PDE5A/MAPK8IP3/RGS3/MAP3K12/IGF1R/IQGAP1/KSR1/PIK3R5/ERBB2/MAP3K6/DUSP10/MAP3K21/SFRP2/PDGFC/FGD2/PDCD4/ADAM8/GRM1/PPEF2/TIAM1/FGF…	91
GO:0042471	BP	GO:0042471	ear morphogenesis	38/3679	116/18493	0.00073051	0.0142723	0.0118996	USH1C/COL11A1/NTN1/FGFR2/FGF10/MYO3B/GLI2/FGFR1/ITGA8/MYO15A/MYO3A/EYA1/RIPOR2/ATP6V1B1/PRRX1/KCNQ4/NR4A3/TWIST1/SIX1/ATP8A2/EPHB2/TFAP2A/MYO7A/SEC24B/COL2A1/OSR1/LRIG1/ZIC1/WNT3A/GRHL3/ABR/FRZB/FZD6/SIX2/ATOH1/FZD2/NOG/SLITRK6	38
GO:0001658	BP	GO:0001658	branching involved in ureteric bud morphogenesis	23/3679	60/18493	0.000735422	0.0143235	0.0119423	EYA1/GLI3/VEGFA/TCF21/BMP2/SIX1/SMO/WNT2B/MYC/FGF2/SMAD4/ADAMTS16/DCHS1/NPNT/SIX2/BCL2/NOG/TACSTD2/PBX1/FAT4/LGR4/FOXD1/HOXB7	23
GO:0007173	BP	GO:0007173	epidermal growth factor receptor signaling pathway	39/3679	120/18493	0.000745614	0.0144603	0.0120563	BCAR1/PTPN3/PSEN1/EPS15/SNX5/MMP9/RASSF2/SH3GL2/AREG/GAB1/DOK1/EFEMP1/SOS1/FASLG/EREG/HIP1/SNX6/HIP1R/STAM/DAB2IP/IQGAP1/CDH13/GRB7/APP/PIK3R1/SH3KBP1/FAM83A/SHC3/EPS8/PIGR/SPRY1/AFAP1L2/REPS2/BTC/PTPN2/PTPN11/ARAP1/SLC30A10/SRC	39
GO:0002467	BP	GO:0002467	germinal center formation	9/3679	15/18493	0.000749383	0.0144603	0.0120563	MEF2C/UNC13D/TNFSF13B/TNFAIP3/PKN1/FOXJ1/CXCL13/TNFRSF13C/KLHL6	9
GO:0007216	BP	GO:0007216	G protein-coupled glutamate receptor signaling pathway	9/3679	15/18493	0.000749383	0.0144603	0.0120563	HOMER3/GRM4/DAGLA/GRM1/DAGLB/GRM5/GRM8/GRM7/GRM3	9
GO:0050953	BP	GO:0050953	sensory perception of light stimulus	62/3679	213/18493	0.000776421	0.014936	0.0124529	USH1C/PAX6/SPATA7/USH2A/GUCA1A/COL11A1/CDH3/OAT/MYO3B/TYR/RIMS1/SEMA5B/MYO3A/ABLIM1/TIMP3/CACNA1F/POU6F2/RGS9/EYA4/EFEMP1/EPAS1/VAX2/ATF6/TGFBI/LRAT/OPN5/EML2/DLL4/NXNL2/ATP8A2/GNAT2/RAX/MYO7A/COL2A1/HMCN1/GLRA1/PCDH15/CACNA2D4/SLC24A2/PPEF2/CABP1/GJD2/CHRNB2/DHRS3/BBS5/ATXN7/ADGRV1/CACNB2/BEST1/SOX14/BFSP2/LAMB2/GRM8/BBS10/TACSTD2/SIX6/SLITRK6/EYS/NYX/MYO5A/RD3/RORB	62
GO:0051897	BP	GO:0051897	positive regulation of protein kinase B signaling	51/3679	168/18493	0.000781243	0.014968	0.0124796	CALCR/FYN/MYOC/FGFR2/ARFGEF1/FGF10/MYDGF/FGFR1/FGF20/OSBPL8/ESR1/PDGFB/PIK3CG/MET/ENG/GAB1/GCNT2/RTN4/IGFBP5/FGF23/EREG/HIP1/KLB/TXN/CCL21/FGF2/PIK3R5/ERBB2/PIK3R1/MFHAS1/TCF7L2/ADAM8/ANGPT1/FGF18/NRG1/NRG2/FGF19/MST1R/FRS2/AXL/IRS1/PIK3CD/HPSE/BTC/ERBB4/PTPN11/TSPYL5/TNFAIP8L3/IRS2/SRC/ITSN1	51
GO:0097009	BP	GO:0097009	energy homeostasis	15/3679	33/18493	0.000782874	0.014968	0.0124796	MLXIPL/ACACB/AMPD2/LEPR/SGIP1/NR4A3/AMPD3/MRAP2/PRCP/FOXO1/FLCN/STAT3/NR1D2/MEX3C/DLL1	15
GO:0007631	BP	GO:0007631	feeding behavior	34/3679	101/18493	0.000789737	0.0150532	0.0125506	FYN/CALCA/OPRM1/LEPR/SGIP1/NR4A3/PRLHR/HCRTR1/NPY/NMUR2/ATP8A2/MRAP2/TBR1/HCRTR2/APP/UBR3/NTRK2/DRD2/POU4F1/CHRNB2/NAPEPLD/PEX13/NPY1R/NPY5R/CARTPT/STAT3/TACR3/P2RY1/NEGR1/OXTR/NPY2R/CCK/BSX/DACH1	34
GO:0021872	BP	GO:0021872	forebrain generation of neurons	24/3679	64/18493	0.000823588	0.0156507	0.0130488	ARX/PAX6/FGFR2/SEMA3A/FGFR1/NUMBL/GLI3/LHX6/RAPGEF2/NRP2/SATB2/INHBA/BCL11B/TBR1/SLC4A10/SLIT2/DRD2/WNT3A/LHX8/ROBO1/DCLK2/OTP/ERBB4/ROBO2	24
GO:0099566	BP	GO:0099566	regulation of postsynaptic cytosolic calcium ion concentration	7/3679	10/18493	0.000832545	0.0156779	0.0130715	ITPR1/GRM1/GRIA1/ATP2B2/GRM5/SYNPO/MYO5A	7
GO:1904321	BP	GO:1904321	response to forskolin	7/3679	10/18493	0.000832545	0.0156779	0.0130715	CFTR/ADCY2/AHR/GNAI1/FDX1/ADCY5/EFNA5	7
GO:1904322	BP	GO:1904322	cellular response to forskolin	7/3679	10/18493	0.000832545	0.0156779	0.0130715	CFTR/ADCY2/AHR/GNAI1/FDX1/ADCY5/EFNA5	7
GO:0099174	BP	GO:0099174	regulation of presynapse organization	14/3679	30/18493	0.000844563	0.0158565	0.0132204	MDGA1/SLITRK3/CLSTN3/APP/PTPRD/WNT3A/LRFN5/IL1RAPL1/NLGN1/SLITRK1/NRXN1/IL1RAPL2/IL1RAP/NTNG2	14
GO:0001706	BP	GO:0001706	endoderm formation	20/3679	50/18493	0.000855218	0.0159797	0.0133232	COL11A1/LAMB1/MMP9/MMP15/VTN/COL12A1/ITGA4/INHBA/CDC73/COL4A2/ITGA7/COL8A1/SOX17/LEO1/SOX2/NOG/LAMB3/CTR9/POU5F1/HSBP1	20
GO:0060996	BP	GO:0060996	dendritic spine development	31/3679	90/18493	0.00085624	0.0159797	0.0133232	ARHGAP44/FSTL4/ACSL4/MAPK6/CAMK2A/PSEN1/MEF2C/LZTS3/ZMYND8/PTPRS/WASL/CPEB3/IL2/EPHA4/DLG4/EPHB2/DOCK10/LLPH/SDK1/EPHB1/TIAM1/PPP1R9A/SHANK2/NLGN1/CTNND2/PTEN/RELN/DNM3/FOXO6/ARMCX5-GPRASP2/SRCIN1	31
GO:0048557	BP	GO:0048557	embryonic digestive tract morphogenesis	10/3679	18/18493	0.000866295	0.0160281	0.0133635	FGFR2/FGF10/TCF7/GLI3/TCF21/OVOL2/HLX/IHH/SHOX2/SIX2	10
GO:0072311	BP	GO:0072311	glomerular epithelial cell differentiation	10/3679	18/18493	0.000866295	0.0160281	0.0133635	PROM1/JAG1/PODXL/FOXJ1/IQGAP1/PTPRO/MYO1E/LAMB2/BASP1/MAGI2	10
GO:0070371	BP	GO:0070371	ERK1 and ERK2 cascade	92/3679	341/18493	0.000866522	0.0160281	0.0133635	CALCR/EPHA3/LMO3/ABCA7/FGFR2/FGF10/EPHA8/FGFR1/FGF20/PTPRC/SEMA6A/TYRO3/TIMP3/PDGFB/HTR2A/FLT1/NDRG4/NECAB2/CTSH/VRK3/PRKD2/MET/EPHB6/CCL2/RAPGEF2/GCNT2/OPRM1/EPHA4/FGF23/HCRTR1/BTN2A2/BMP2/CCL25/EPHB2/EPHA7/GPNMB/DAB2IP/MYC/CCL21/EMILIN1/FGF2/IGF1R/SMAD4/ERBB2/APP/CYR61/XCL1/DUSP10/PDGFC/MFHAS1/NTRK2/DRD2/TIRAP/PTPRR/ANGPT1/PRKCA/FLCN/EPHB1/TIAM1/FGF18/FGF19/NEK10/RYK/SPRY1/MST1R/NPY5R/FRS2/AXL/…	92
GO:1990778	BP	GO:1990778	protein localization to cell periphery	81/3679	294/18493	0.000883376	0.0162916	0.0135832	ITGA3/CACNG3/ARHGAP44/PRKCH/LRRC7/EPHA3/GOPC/KIF1B/MPP5/PICALM/ACTB/EFR3B/TSPAN15/STX4/RAB11A/CACNG7/LGI1/RAPGEF2/SPTBN1/BLZF1/RHOQ/PLS1/ACSL3/GNAI1/FGF13/CLIP1/LGALS3/EPHB2/PRAM1/MRAP2/MAP7/STXBP1/KIF13A/SYTL2/RDX/PRKG2/SKAP1/ATP1B1/SNAP47/STAC/ANK2/PIK3R1/LYPD1/DLG2/ANK3/RAB3C/PID1/WNT3A/KCNB1/EPB41/SPTBN4/GRIN2C/CNST/NFASC/LZTFL1/TTC7B/CACNB2/AMN/SCN3B/DCHS1/TUB/CACNB3/RAB31/TSPAN5/P2RY1/MRAP/…	81
GO:0045667	BP	GO:0045667	regulation of osteoblast differentiation	39/3679	121/18493	0.000892201	0.016406	0.0136786	FGFR2/TP63/MEF2C/REST/GNAS/SUCO/RASSF2/JAG1/CDK6/GLI3/SUFU/AREG/IGFBP5/FGF23/TNN/ACVR2A/TWIST1/RUNX2/BMP2/GDPD2/TRPM4/MEN1/BMPR1B/CYR61/SFRP2/BMP6/SKI/NPPC/NELL1/AXIN2/NPNT/ID4/ZHX3/TMEM64/NOG/SEMA4D/NBR1/RORB/BMPR2	39
GO:0061035	BP	GO:0061035	regulation of cartilage development	25/3679	68/18493	0.000907436	0.0166372	0.0138714	SCIN/GLI2/RARB/PTHLH/CHADL/TRPS1/GLI3/SOX6/EFEMP1/RUNX2/BMP2/SOX5/ADAMTS7/BMPR1B/CYR61/BMP6/FGF18/GDF6/FRZB/ZNF219/AXIN2/SHOX2/SIX2/NOG/BMPR2	25
GO:0003206	BP	GO:0003206	cardiac chamber morphogenesis	41/3679	129/18493	0.000914	0.0166971	0.0139213	COL11A1/FGFR2/SEMA3C/RARB/MEF2C/LRP2/TGFB2/JAG1/WNT2/ENG/CPE/ADGRG6/SOS1/TNNT2/NRP2/OVOL2/SMO/DLL4/TNNI3/SMAD4/CYR61/SLIT2/SFRP2/SAV1/POU4F1/ADAMTS1/NRG1/DHRS3/HEYL/NPY5R/SHOX2/ROBO1/ZFPM2/FZD2/CAV3/NOG/SLIT3/ROBO2/NPY2R/RYR2/BMPR2	41
GO:0021532	BP	GO:0021532	neural tube patterning	17/3679	40/18493	0.000918561	0.0166971	0.0139213	PAX6/PAX7/GLI2/PSEN1/KDM2B/GLI3/SUFU/GORAB/SMO/FOXA1/GPR161/TBC1D32/WNT3A/SSBP3/SOX17/HES3/TMEM107	17
GO:0072010	BP	GO:0072010	glomerular epithelium development	11/3679	21/18493	0.000918713	0.0166971	0.0139213	PROM1/JAG1/PODXL/FOXJ1/IQGAP1/PTPRO/MYO1E/LAMB2/CD34/BASP1/MAGI2	11
GO:0021511	BP	GO:0021511	spinal cord patterning	12/3679	24/18493	0.000922997	0.0167263	0.0139456	PAX6/GLI2/GLI3/SUFU/DBX1/RFX4/SMO/DLL4/GDF11/NKX6-1/INTU/RELN	12
GO:0048747	BP	GO:0048747	muscle fiber development	23/3679	61/18493	0.000960971	0.0172732	0.0144016	CACNA2D2/MYOM2/HDAC9/ZMPSTE24/MYBPC2/CAV2/RIPOR2/VEGFA/SMO/DYSF/PPP3CA/AFG3L2/ACTA1/BIN3/SKI/SHOX2/CHRNB1/BCL2/STAC3/DNER/MYBPC1/RYR1/DMD	23
GO:0019233	BP	GO:0019233	sensory perception of pain	34/3679	102/18493	0.000961465	0.0172732	0.0144016	TAC1/FYN/ACPP/PTGS2/LXN/HTR2A/CXCL12/CALCA/OPRM1/MMP24/NMUR2/SPX/NOV/DLG2/GRM1/EPHB1/CHRNB2/NPY1R/ITGA2/SCN3B/CACNB3/PTAFR/SCN9A/P2RY1/KCNA2/F2R/GRIN2A/NIPSNAP1/KCND2/NPY2R/SCN10A/BACE1/CCK/MME	34
GO:2001023	BP	GO:2001023	regulation of response to drug	34/3679	102/18493	0.000961465	0.0172732	0.0144016	SYT7/SYT13/DTNBP1/SYT1/TACR2/FGF20/PSEN1/HTR2A/MET/CXCL12/GABRA4/SYT10/RGS4/KMT2A/FOXO3/NR4A3/SYT11/SYT4/TXN/SYT2/OSR1/CRH/ADIRF/DRD2/DRD3/CHRNB2/GALR1/SYT9/KCNA2/PTPN11/NPY2R/PRKN/STK39/SYT3	34
GO:0046883	BP	GO:0046883	regulation of hormone secretion	73/3679	261/18493	0.000985818	0.01766	0.0147241	CFTR/ICA1/ABCC8/TAC1/CACNA2D2/NADK/GIPR/SYT7/SREBF1/TACR2/FGFR1/OXCT1/REST/GNAS/SYTL4/STX4/STX1A/GHRHR/GLP1R/GPLD1/SNX4/HMGN3/MYB/SPP1/FGF23/FKBP1B/SERP1/INHBA/PFKFB2/NR1D1/TRPM4/ANXA1/NOV/PPP3CA/SMAD4/AGTR1/ILDR1/CRH/SYBU/TCF7L2/DRD2/SIDT2/ITPR1/CACNA1C/BMP6/PRKCA/TIAM1/CACNA1D/KCNB1/NEUROD1/VSNL1/NKX6-1/SLC9B2/CARTPT/SLC30A8/KCNC2/GALR1/SCG5/IRS1/P2RY1/SYT9/KCNS3/ADCY5/PTPN11/FOXL2/EFNA5/RFX6/P…	73
GO:0098693	BP	GO:0098693	regulation of synaptic vesicle cycle	37/3679	114/18493	0.00103285	0.0184497	0.0153825	SYT7/APBA2/DTNBP1/SYT1/CAMK2A/RIMS1/FGF14/HTR2A/SLC17A7/STX1A/DNM1/RIMS3/PCDH17/PRKCG/SYT11/SYT4/STXBP1/PPFIA2/CPLX2/DRD2/CACNA1D/DGKI/CHRNB2/CACNB2/PRKCB/NLGN1/P2RY1/ADORA2B/SYT9/PTEN/RIMS2/NRXN1/BACE1/MAGI2/DNM3/GRIN3A/CYFIP1	37
GO:0051937	BP	GO:0051937	catecholamine transport	27/3679	76/18493	0.00105938	0.0188697	0.0157327	SYT7/SYT13/DTNBP1/SYT1/ACTB/FGF20/HTR2A/STX1A/CXCL12/SYT10/SYT11/SYT4/SYT2/SLC22A3/CRH/DRD2/DRD3/KCNB1/CHRNB2/CARTPT/P2RY1/SYT9/KCNA2/OXTR/NPY2R/PRKN/SYT3	27
GO:0060675	BP	GO:0060675	ureteric bud morphogenesis	24/3679	65/18493	0.00106253	0.0188719	0.0157346	EYA1/GLI3/VEGFA/TCF21/BMP2/SIX1/SMO/WNT2B/MYC/FGF2/SMAD4/ADAMTS16/DCHS1/NPNT/SIX2/BCL2/NOG/TACSTD2/PBX1/FAT4/LGR4/FMN1/FOXD1/HOXB7	24
GO:0035107	BP	GO:0035107	appendage morphogenesis	45/3679	146/18493	0.00109045	0.0192584	0.0160568	FGFR2/FGF10/TP63/GLI2/SEMA3C/PLXNA2/RARB/FGFR1/PSEN1/GNAS/MAP3K20/TGFB2/IFT52/SALL4/GLI3/FBXW4/PRRX1/ECE1/TWIST1/RUNX2/HOXD13/ALDH1A2/TFAP2A/BMPR1B/COL2A1/RNF165/SMAD4/OSR1/SFRP2/TBC1D32/RSPO2/FREM2/CACNA1C/SKI/IHH/INTU/FZD6/ZNF219/SHOX2/TMEM107/ALX1/NOG/PBX1/CPLANE1/FMN1	45
GO:0035108	BP	GO:0035108	limb morphogenesis	45/3679	146/18493	0.00109045	0.0192584	0.0160568	FGFR2/FGF10/TP63/GLI2/SEMA3C/PLXNA2/RARB/FGFR1/PSEN1/GNAS/MAP3K20/TGFB2/IFT52/SALL4/GLI3/FBXW4/PRRX1/ECE1/TWIST1/RUNX2/HOXD13/ALDH1A2/TFAP2A/BMPR1B/COL2A1/RNF165/SMAD4/OSR1/SFRP2/TBC1D32/RSPO2/FREM2/CACNA1C/SKI/IHH/INTU/FZD6/ZNF219/SHOX2/TMEM107/ALX1/NOG/PBX1/CPLANE1/FMN1	45
GO:0007405	BP	GO:0007405	neuroblast proliferation	22/3679	58/18493	0.00112052	0.019682	0.0164099	PAX6/TEAD3/CTNNA1/FGFR2/FGFR1/NUMBL/GLI3/VEGFA/ARHGEF2/ARTN/NEUROD4/SMO/FGF13/SOX5/DAGLA/DRD2/VEGFC/WNT3A/DAGLB/FRS2/OTP/ID4	22
GO:0051271	BP	GO:0051271	negative regulation of cellular component movement	99/3679	374/18493	0.00112104	0.019682	0.0164099	KRIT1/ABCC8/CTNNA1/PTPRU/LIMCH1/NAV3/ACTN1/SEMA3A/SEMA3C/MEF2C/SEMA5B/OSBPL8/CD200/SEMA6A/SEMA4G/ZMYND8/JAG1/STK24/RGCC/NDRG4/PTN/WASL/MEOX2/C5/ENG/CXCL12/GTPBP4/CCL2/RIPOR2/IGFBP5/FOXO3/TNN/DLL4/CCL25/PPARG/SEMA4F/DAB2IP/NOV/CCL21/SEMA6D/EMILIN1/FGF2/ABHD2/MYOCD/DUSP10/TMEFF2/PTPRG/PHLDB2/SLIT2/SFRP2/DRD2/PTPRO/PTPRK/PTPRR/MIA3/WNT3A/FLCN/CXCL13/NRG1/ABR/ABHD6/RYK/DLC1/TP53INP1/C16orf45/PIP5KL1/…	99
GO:0099172	BP	GO:0099172	presynapse organization	18/3679	44/18493	0.00112388	0.019682	0.0164099	MDGA1/PCDH17/SLITRK3/CLSTN3/PPFIA2/APP/CNTN5/PTPRD/WNT3A/LRFN5/IL1RAPL1/NLGN1/PTEN/SLITRK1/NRXN1/IL1RAPL2/IL1RAP/NTNG2	18
GO:0070997	BP	GO:0070997	neuron death	90/3679	335/18493	0.00112781	0.0196957	0.0164213	SARM1/CRLF1/AP2B1/FYN/NGFR/HIPK2/TP63/PICALM/SNCB/TIGAR/FGF20/PSEN1/MEF2C/KDM2B/CD200/TYRO3/TGFB2/MEOX2/CCL2/TRIM2/ZPR1/NCOA7/SOD2/CPEB4/FASLG/MYB/FOXO3/NR4A3/APAF1/CLU/CIT/GRM4/PRKCG/SIX1/EGLN3/CASP9/RRAS2/CHL1/NGF/EPHA7/AGAP2/GPNMB/SCN2A/STXBP1/TFAP2A/SORL1/MAP3K12/RB1/APP/GABRB2/TNFRSF21/NTRK2/THRB/MAGI1/ADAM8/POU4F1/GRID2/NR4A2/SLC25A27/ANGPT1/WNT3A/EPHB1/KCNB1/GRIK2/OXR1/AXL/DDIT4/STAT3/BCL2…	90
GO:0014904	BP	GO:0014904	myotube cell development	15/3679	34/18493	0.00114546	0.0198377	0.0165398	HDAC9/NFATC2/CAV2/RIPOR2/SMO/PPP3CA/ACTA1/BIN3/SKI/SHOX2/BCL2/SMYD3/STAC3/DNER/RYR1	15
GO:0048566	BP	GO:0048566	embryonic digestive tract development	15/3679	34/18493	0.00114546	0.0198377	0.0165398	FGFR2/FGF10/GLI2/RARB/TCF7/TGFB2/GLI3/TCF21/OVOL2/ALDH1A2/HLX/IHH/SHOX2/CXCL8/SIX2	15
GO:0048665	BP	GO:0048665	neuron fate specification	15/3679	34/18493	0.00114546	0.0198377	0.0165398	PAX6/GLI2/EYA1/ESRP1/GLI3/SUFU/DBX1/SIX1/FOXA1/POU4F1/NKX6-1/ATOH1/OLIG3/MYT1L/DLL1	15
GO:1900006	BP	GO:1900006	positive regulation of dendrite development	25/3679	69/18493	0.00115769	0.0199941	0.0166702	CUL7/MAPK6/RAB21/PSEN1/ZMYND8/COBL/TMEM106B/CPEB3/IL2/EPHA4/DAB2IP/LLPH/IQGAP1/PTPRD/TIAM1/PPP1R9A/SHANK2/IL1RAPL1/NLGN1/SS18L1/RELN/FOXO6/CUX1/ARMCX5-GPRASP2/CYFIP1	25
GO:0097306	BP	GO:0097306	cellular response to alcohol	29/3679	84/18493	0.00118787	0.020448	0.0170486	CFTR/OSBPL7/BRCA1/CTNNA1/ADCY2/MAP4K1/AHR/GPLD1/FOXO3/DNMT3A/PTGFR/INHBA/PTGER2/GNAI1/SMO/PPARG/FDX1/GLRA1/LARP1/TP53INP1/ABCA1/PTGDR/PTGER4/PTEN/ADCY5/JUP/DYNAP/EFNA5/GNG2	29
GO:0006821	BP	GO:0006821	chloride transport	35/3679	107/18493	0.00119266	0.020448	0.0170486	CFTR/GABRA3/CLCA1/GABRA1/SLC12A2/CLCN4/SLC12A1/ANO8/SLC1A3/ABCB1/SLC26A4/SLC17A7/SLC1A1/GABRA4/GABRG2/PRKG2/SLC12A6/SLC4A10/GABRA6/GABRB2/GLRA1/SLC12A9/ANO4/BSND/GABRG1/GABRB1/TTYH1/BEST1/GRM5/PTAFR/ANO5/ANO6/CLCNKB/CLCN1/SLC12A8	35
GO:0031223	BP	GO:0031223	auditory behavior	8/3679	13/18493	0.00119533	0.020448	0.0170486	SLC1A3/NRXN2/FOXP2/DRD2/CNTNAP2/NRXN1/SLITRK6/HTT	8
GO:0048562	BP	GO:0048562	embryonic organ morphogenesis	78/3679	284/18493	0.00119705	0.020448	0.0170486	WNT16/USH1C/PAX6/COL11A1/HIPK2/NTN1/FGFR2/FGF10/NDST1/MYO3B/GLI2/RARB/FGFR1/ITGA8/PSEN1/TCF7/MEF2C/GNAS/KDM2B/MYO15A/TBX15/MYO3A/MTHFD1/IFT52/NDRG4/EYA1/GLI3/ENG/SUFU/RIPOR2/IFT57/EFEMP1/VAX2/ATP6V1B1/PRRX1/KCNQ4/TCF21/SATB2/NR4A3/TWIST1/RUNX2/OVOL2/SIX1/SMO/HOXD3/ATP8A2/EPHB2/MICAL2/HLX/TFAP2A/MYO7A/SEC24B/COL2A1/OSR1/LRIG1/ZIC1/WNT3A/GRHL3/ABR/NEUROD1/FRZB/BBS5/IHH/SOX17/FZD6/FBN1/FRS2/SHOX2/SI…	78
GO:0045927	BP	GO:0045927	positive regulation of growth	74/3679	267/18493	0.00120306	0.0204947	0.0170875	ARX/CACNA2D2/NEDD4L/NTN1/FGFR2/SYT1/ACACB/FGFR1/RIMS1/MEF2C/KDM2B/TGFB2/RAB11A/IL7/CACNG7/WNT2/GHRHR/LIMK1/CXCL12/LGI1/RND2/IL2/ZPR1/RASAL1/VEGFA/TFCP2L1/GPAM/SERP1/PLS1/SMO/UNC13A/SYT4/ATP8A2/NGF/HLX/PIM1/FGF2/RPTOR/ERBB2/SYT2/CPNE9/SFRP2/IL9/DRD2/POU4F2/WNT3A/SPTBN4/FXN/AVPR1A/ISLR2/ZFPM2/USP47/CDK1/MTM1/BCL2/SFN/RIMS2/BDNF/BASP1/RPS6KA3/ERBB4/PLCB1/EFNA5/PRKN/SHTN1/SEMA4D/ITSN2/DLL1/SMURF1/BMP…	74
GO:0061337	BP	GO:0061337	cardiac conduction	36/3679	111/18493	0.00121607	0.02066	0.0172254	KCNQ1/KCNN2/ZMPSTE24/PDE4D/TNNI3K/SLC8A2/FKBP1B/KCNJ2/HRC/TRPM4/KCNK1/ATP1B1/CASQ1/CORIN/CAMK2D/ANK2/ITPR1/CACNA1C/KCNE4/GJA1/ATP2B2/CACNA1D/SPTBN4/KCNJ3/NPPC/TMEM65/CACNB2/SCN3B/AHCYL1/JUP/SLC8A1/SCN5A/SCN10A/TRDN/RYR1/RYR2	36
GO:0006940	BP	GO:0006940	regulation of smooth muscle contraction	23/3679	62/18493	0.00124378	0.0210165	0.0175226	CALCRL/PTGS2/TACR2/CALCA/CHRNB4/DOCK4/TNNI3/NMUR2/CHRM3/SPX/MYOCD/GUCY1A1/ITGA2/ARHGAP42/NPNT/PTAFR/TACR3/ADRA1B/ADORA2B/OXTR/F2R/KCNB2/NPY2R	23
GO:0048645	BP	GO:0048645	animal organ formation	23/3679	62/18493	0.00124378	0.0210165	0.0175226	FGFR2/FGF10/TP63/GLI2/FGFR1/MEF2C/LRP2/EYA1/WNT2/GLI3/SIX1/WNT2B/TBR1/PIM1/WNT3A/LEMD2/SPRY1/SOX17/FRS2/AXIN2/ROBO1/NOG/ROBO2	23
GO:0030431	BP	GO:0030431	sleep	14/3679	31/18493	0.00126039	0.0212398	0.0177088	CACNA1I/HTR2A/GHRHR/SLC29A1/CRH/DRD2/DLAT/DRD3/CHRNB2/PTGDR/KCNA2/OXTR/GRIN2A/NPY2R	14
GO:0008360	BP	GO:0008360	regulation of cell shape	46/3679	151/18493	0.00126705	0.0212946	0.0177544	FGR/FYN/PLEKHO1/HEXB/ARHGAP15/PLXNA2/ZMPSTE24/SEC23A/HCK/MYH14/PTN/CCL2/RND2/VEGFA/RND3/RHOQ/RHOJ/MKLN1/ANXA1/ITGA7/PLXNC1/RDX/FGD2/SH3KBP1/GAS2/EPS8/CDC42SE2/EPB41/FMNL3/RHOBTB3/DLC1/P2RY1/SEMA3E/RND1/RHOD/RHOG/FES/BRWD1/ARAP1/SEMA4D/PARVB/SEMA4A/CDC42SE1/PLXNA4/PALM2/CYFIP1	46
GO:0072583	BP	GO:0072583	clathrin-dependent endocytosis	17/3679	41/18493	0.00128135	0.0214773	0.0179068	AP2B1/SNAP91/PICALM/WASL/DNM1/SH3GL2/ITGA4/DNAJC6/SGIP1/HIP1/FCHO1/HIP1R/SYT11/GPR107/SLC9B2/AP2A2/DLL1	17
GO:0015893	BP	GO:0015893	drug transport	62/3679	217/18493	0.00129299	0.0216143	0.018021	SLC25A13/ABCB4/SYT7/SLC11A1/SYT13/DTNBP1/SYT1/TACR2/FGF20/SLC1A3/PSEN1/LRP2/ATP8B1/ABCB1/SLC17A6/SLC32A1/HTR2A/SLC25A15/SLC38A7/SLC17A7/SLC1A6/SLC1A1/CXCL12/CUBN/MFSD10/SLC1A2/SYT10/SLC25A12/RGS4/INHBA/SLC25A23/RTBDN/SYT11/SYT4/MYC/SYT2/SFXN5/SLC22A3/EBP/CRH/DRD2/DRD3/SLC16A12/SLC13A3/CHRNB2/CLDN1/SLC6A5/AMN/GALR1/SYT9/KCNA2/PTPN11/SLC17A8/SLC25A42/SLC35F3/NPY2R/PRKN/SLC52A2/SLC38A3/SLC6A9/SYT3/S…	62
GO:0006650	BP	GO:0006650	glycerophospholipid metabolic process	97/3679	367/18493	0.00131627	0.0219449	0.0182966	MTMR7/AGK/FYN/OSBPL5/AGPAT4/PNPLA6/FGFR2/IP6K2/FGF10/SLC44A1/FGFR1/FGF20/EFR3B/MTMR2/OSBPL8/ESR1/PLA2G3/PDGFB/PNPLA3/ABHD4/PIGU/HTR2A/PLA2G15/PIK3CG/MET/PIP5K1B/MTMR4/CWH43/INPP4B/GAB1/GPLD1/ALDH5A1/FIG4/PLA2G4A/FGF23/GPAM/LPGAT1/RAB38/ACSL3/EREG/MBOAT7/AJUBA/LPIN1/KLB/AGAP2/DPM2/ENPP2/SLC44A5/GPAT3/FGF2/PIK3R5/ERBB2/SLC44A3/OSBPL10/PIK3R1/PLA2G7/DGKZ/LPCAT1/FGF18/PTDSS1/NRG1/NRG2/AGPAT3/NAPEPLD/…	97
GO:0016339	BP	GO:0016339	calcium-dependent cell-cell adhesion via plasma membrane cell adhesion molecules	19/3679	48/18493	0.00132563	0.0220422	0.0183778	CDH3/CDH19/CDH7/CDH20/CDH9/CDH6/PCDH12/AJUBA/DSG1/CDH11/CDH13/CDH18/CDH22/CDH8/CDH12/DCHS1/NLGN1/PCDHGC3/PCDHGB4	19
GO:0032414	BP	GO:0032414	positive regulation of ion transmembrane transporter activity	32/3679	96/18493	0.00133537	0.0221452	0.0184636	CFTR/ABCC8/CACNG3/ABCB1/FGF14/RGS9/SUMO1/KCNC1/CRACR2A/EPHB2/TRPC6/ATP1B1/CASQ1/STAC/ANK2/ANK3/CACNB2/KCNC2/HTR3A/CACNB3/PTAFR/GLRX/STAC3/TRDN/RELN/HTT/TCAF1/RYR2/STK39/NOS1AP/DMD/GSTM2	32
GO:0007601	BP	GO:0007601	visual perception	60/3679	209/18493	0.00135129	0.0223498	0.0186343	PAX6/SPATA7/USH2A/GUCA1A/COL11A1/CDH3/OAT/MYO3B/TYR/RIMS1/SEMA5B/MYO3A/ABLIM1/TIMP3/CACNA1F/POU6F2/RGS9/EYA4/EFEMP1/EPAS1/VAX2/ATF6/TGFBI/LRAT/OPN5/EML2/DLL4/NXNL2/ATP8A2/GNAT2/RAX/MYO7A/COL2A1/HMCN1/GLRA1/CACNA2D4/SLC24A2/PPEF2/CABP1/GJD2/CHRNB2/DHRS3/BBS5/ATXN7/ADGRV1/CACNB2/BEST1/SOX14/BFSP2/LAMB2/GRM8/BBS10/TACSTD2/SIX6/SLITRK6/EYS/NYX/MYO5A/RD3/RORB	60
GO:2000243	BP	GO:2000243	positive regulation of reproductive process	24/3679	66/18493	0.00135897	0.0224176	0.0186908	SEMA3A/CDC25B/CFAP69/LFNG/SMURF2/INHBA/AGO2/PRDM7/DMRT1/PDE5A/LHFPL2/GLRA1/PLB1/PRDM9/PTAFR/P2RY1/ZFPM2/PDE3A/MEIOC/OXTR/PLCB1/CCDC87/SRC/APELA	24
GO:0051480	BP	GO:0051480	regulation of cytosolic calcium ion concentration	93/3679	350/18493	0.0013691	0.0225026	0.0187616	CALCR/TSPOAP1/TAC1/GIPR/FYN/PTGER3/MCOLN3/ATG5/SCGN/PTPRC/ESR1/HTR2A/CEMIP/PIK3CG/IL2/CCKBR/CALCA/GLP1R/PDE4D/FASLG/FKBP1B/HCRTR1/CXCR4/PTGFR/PTGER2/HRC/TRPM4/DLG4/NMUR2/TRPC4/GNAT2/CCL21/HCRTR2/TRPC6/FGF2/TRPC3/XCL1/CASQ1/AGTR1/CAMK2D/ANK2/GPR6/ADM/DRD2/ITPR1/CACNA1C/EDNRA/GRM1/MCOLN2/GRIA1/CXCL13/ATP2B2/CACNA1D/PTH1R/GRIN2C/CACNB2/AVPR1A/RIC3/GALR1/CACNB3/PTGDR/GRM5/P2RY1/ADRA1B/PTGER4/BCL2/SYN…	93
GO:0070372	BP	GO:0070372	regulation of ERK1 and ERK2 cascade	87/3679	324/18493	0.00137132	0.0225026	0.0187616	CALCR/EPHA3/LMO3/ABCA7/FGFR2/FGF10/EPHA8/FGFR1/FGF20/PTPRC/SEMA6A/TYRO3/TIMP3/PDGFB/HTR2A/FLT1/NDRG4/NECAB2/VRK3/PRKD2/MET/EPHB6/CCL2/RAPGEF2/GCNT2/OPRM1/EPHA4/FGF23/HCRTR1/BTN2A2/BMP2/CCL25/EPHB2/EPHA7/GPNMB/DAB2IP/CCL21/EMILIN1/FGF2/IGF1R/SMAD4/ERBB2/APP/CYR61/XCL1/DUSP10/PDGFC/MFHAS1/NTRK2/DRD2/TIRAP/PTPRR/ANGPT1/PRKCA/FLCN/EPHB1/TIAM1/FGF18/FGF19/NEK10/RYK/SPRY1/MST1R/NPY5R/FRS2/AXL/NPNT/RGS1…	87
GO:0021510	BP	GO:0021510	spinal cord development	34/3679	104/18493	0.00140515	0.0229373	0.0191241	PAX6/PAX7/GLI2/PTPRS/PTN/GLI3/SUFU/DBX1/ZPR1/RFX4/MDGA1/LOXL3/PTBP2/SMO/DLL4/GDF11/MDGA2/ZIC1/WNT3A/GDPD5/PLXDC1/NKX6-1/INTU/PBX3/FOXB1/DAB1/OLIG3/NOG/ROBO2/DCC/RELN/DLL1/OLIG2/NEFL	34
GO:0032411	BP	GO:0032411	positive regulation of transporter activity	34/3679	104/18493	0.00140515	0.0229373	0.0191241	CFTR/ABCC8/CACNG3/ABCB1/FGF14/RGS9/SUMO1/KMT2A/SGK1/KCNC1/CRACR2A/EPHB2/TRPC6/ATP1B1/CASQ1/STAC/ANK2/ANK3/CACNB2/KCNC2/HTR3A/CACNB3/PTAFR/GLRX/STAC3/TRDN/RELN/HTT/TCAF1/RYR2/STK39/NOS1AP/DMD/GSTM2	34
GO:0055119	BP	GO:0055119	relaxation of cardiac muscle	9/3679	16/18493	0.00141107	0.022974	0.0191547	PDE4D/KCNJ2/HRC/PDE5A/ATP1B1/CAMK2D/SLC8A1/PDE4B/GSTM2	9
GO:0010460	BP	GO:0010460	positive regulation of heart rate	12/3679	25/18493	0.00145577	0.0235181	0.0196083	ADRB1/KCNQ1/SLC1A1/PDE4D/RGS4/HRC/TRPM4/ADM/AVPR1A/SCN3B/TACR3/RYR2	12
GO:0045956	BP	GO:0045956	positive regulation of calcium ion-dependent exocytosis	12/3679	25/18493	0.00145577	0.0235181	0.0196083	SYT7/SYT1/CACNA1I/STX1A/SYT10/SYT4/STXBP1/CACNA1D/KCNB1/CACNB2/NLGN1/SYT9	12
GO:2000311	BP	GO:2000311	regulation of AMPA receptor activity	12/3679	25/18493	0.00145577	0.0235181	0.0196083	CACNG3/CACNG5/MEF2C/CACNG7/CACNG8/CNIH3/SHANK2/NLGN1/CNIH2/SHISA6/RELN/SHISA9	12
GO:0044342	BP	GO:0044342	type B pancreatic cell proliferation	10/3679	19/18493	0.00150407	0.0240503	0.020052	PTPRN/IGFBP5/NR4A3/NR4A1/NR1D1/MEN1/NOV/SIDT2/WNT3A/NKX6-1	10
GO:0048268	BP	GO:0048268	clathrin coat assembly	10/3679	19/18493	0.00150407	0.0240503	0.020052	AP2B1/SNAP91/PICALM/EPS15/CLINT1/SGIP1/HIP1/FCHO1/HIP1R/NSG2	10
GO:0060004	BP	GO:0060004	reflex	10/3679	19/18493	0.00150407	0.0240503	0.020052	NR4A3/FOXP2/AFG3L2/GLRA1/DRD3/AUTS2/TMC1/NPNT/SATB1/SLITRK6	10
GO:0001759	BP	GO:0001759	organ induction	11/3679	22/18493	0.00150892	0.0240503	0.020052	FGF10/FGFR1/WNT2/BMP2/SIX1/WNT2B/WNT3A/SPRY1/FRS2/ROBO1/ROBO2	11
GO:0001956	BP	GO:0001956	positive regulation of neurotransmitter secretion	11/3679	22/18493	0.00150892	0.0240503	0.020052	SYT7/DTNBP1/SYT1/TACR2/STX1A/UNC13A/STXBP1/CACNA1D/CACNB2/NLGN1/SYT9	11
GO:0015872	BP	GO:0015872	dopamine transport	20/3679	52/18493	0.00151949	0.0240503	0.020052	SYT7/SYT13/DTNBP1/SYT1/FGF20/HTR2A/CXCL12/SYT10/SYT11/SYT4/SYT2/SLC22A3/DRD2/DRD3/CHRNB2/SYT9/KCNA2/NPY2R/PRKN/SYT3	20
GO:0021879	BP	GO:0021879	forebrain neuron differentiation	20/3679	52/18493	0.00151949	0.0240503	0.020052	ARX/PAX6/FGFR2/SEMA3A/LHX6/RAPGEF2/NRP2/SATB2/INHBA/BCL11B/TBR1/SLC4A10/SLIT2/DRD2/LHX8/ROBO1/DCLK2/OTP/ERBB4/ROBO2	20
GO:1990089	BP	GO:1990089	response to nerve growth factor	20/3679	52/18493	0.00151949	0.0240503	0.020052	TAC1/KIF1B/CDC5L/STMN2/PTN/SH3GL2/KAT2A/RAPGEF2/CALCA/FOXO3/KCNC1/NGF/KIDINS220/APP/TMEM108/NTRK2/KCNC2/PTEN/BDNF/MAGI2	20
GO:0090287	BP	GO:0090287	regulation of cellular response to growth factor stimulus	77/3679	282/18493	0.00152696	0.0240759	0.0200734	ITGA3/ADGRA2/LTBP1/DKK3/CYFIP2/HIPK2/FGFR2/NEO1/FGF10/EPN2/FGFR1/ITGA8/LRP2/SEMA6A/DOK5/CHRDL1/XIAP/FLT1/PRKD2/CAV2/SFRP4/ENG/MTMR4/SMURF2/VTN/SNX25/VEGFA/ONECUT2/ACVR2A/RUNX2/SNX6/MEN1/DAB2IP/EMILIN1/FGF2/TGFB1I1/MYOCD/RNF165/SMAD4/CYR61/TMEM108/SLIT2/SFRP2/PRDM14/CER1/VEGFC/FLCN/ADAMTS3/CXCL13/FGF18/CD109/SKI/LEMD2/SPRY1/FBN1/PRKCB/NPNT/ROBO1/ONECUT1/MMRN2/VWC2L/FAM89B/DAND5/CAV3/CCBE1/NOG/BCL9…	77
GO:0002063	BP	GO:0002063	chondrocyte development	18/3679	45/18493	0.00152881	0.0240759	0.0200734	COL11A1/PTHLH/COL12A1/MATN4/COL21A1/RUNX2/MATN3/MATN2/BMPR1B/SFRP2/SERPINH1/FGF18/VWA2/AXIN2/SHOX2/MEX3C/COL14A1/BMPR2	18
GO:0006874	BP	GO:0006874	cellular calcium ion homeostasis	115/3679	448/18493	0.00155043	0.024355	0.0203061	CALCR/MCUB/TSPOAP1/TAC1/GIPR/FYN/HEXB/PTGER3/MCOLN3/ATG5/SCGN/PSEN1/PTPRC/ESR1/HTR2A/CEMIP/PIK3CG/CXCL12/MICU1/IL2/CCKBR/CALCA/VDR/GLP1R/PDE4D/FASLG/SLC8A2/FKBP1B/EPHX2/HCRTR1/CXCR4/PTGFR/PTGER2/SLC25A23/TNNI3/HRC/TRPM4/DLG4/NMUR2/TRPC4/GNAT2/CCL21/HCRTR2/TRPC6/FGF2/TRPC3/AFG3L2/APP/ATP1B1/XCL1/CASQ1/AGTR1/CAMK2D/ANK2/GPR6/ADM/DRD2/ITPR1/CACNA1C/DRD3/EDNRA/GRM1/SLC25A27/MCOLN2/GRIA1/SLC24A2/CXCL1…	115
GO:0007492	BP	GO:0007492	endoderm development	26/3679	74/18493	0.00156236	0.0244809	0.0204111	COL11A1/LAMB1/MMP9/MMP15/VTN/COL12A1/ITGA4/INHBA/CDC73/COL4A2/ITGA7/SMAD4/COL8A1/SOX17/LEO1/ONECUT1/BPTF/SOX2/EXT1/NOG/ZFP36L1/LAMB3/CTR9/POU5F1/HSBP1/APELA	26
GO:0043523	BP	GO:0043523	regulation of neuron apoptotic process	58/3679	202/18493	0.00160037	0.0250138	0.0208553	CRLF1/FYN/HIPK2/SNCB/FGF20/PSEN1/MEF2C/KDM2B/TYRO3/TGFB2/CCL2/TRIM2/ZPR1/SOD2/CPEB4/FASLG/MYB/FOXO3/NR4A3/GRM4/PRKCG/SIX1/EGLN3/CASP9/CHL1/NGF/EPHA7/AGAP2/STXBP1/TFAP2A/MAP3K12/GABRB2/NTRK2/ADAM8/POU4F1/GRID2/NR4A2/ANGPT1/KCNB1/GRIK2/OXR1/AXL/BCL2L1/BCL2/FOXB1/NDNF/NMNAT1/LIG4/BDNF/F2R/PRKN/BACE1/SLC30A10/SYNGAP1/ITSN1/EGLN2/ARMCX5-GPRASP2/NEFL	58
GO:0051954	BP	GO:0051954	positive regulation of amine transport	15/3679	35/18493	0.0016395	0.0255615	0.021312	TACR2/PSEN1/STX1A/CXCL12/SYT4/STXBP1/DRD2/KCNB1/CHRNB2/CARTPT/AVPR1A/OXTR/NPY2R/CCK/SLC38A3	15
GO:0034330	BP	GO:0034330	cell junction organization	78/3679	287/18493	0.00164497	0.025583	0.0213299	ABCC8/PRKCH/MYOC/CTNNA1/EPHA3/ARHGAP6/CDH3/LIMCH1/CDH19/ACTN1/MPP5/ACTB/CAMSAP3/TNS1/CDH7/COL16A1/ITGA6/TGFB2/CDH20/NUMBL/RAPGEF2/VEGFA/CDH9/CDH6/VASP/AJUBA/NECTIN2/ITGB4/PATJ/DSG1/RDX/IQGAP1/CDH11/CDH13/IQSEC1/PHLDB2/ANK2/CDH18/SDK1/PARD3/CDH22/CDH8/PTPRO/GJA1/PTPRK/CDH12/PRKCA/FLCN/RUNX1/CADM3/XIRP2/CLDN1/INAVA/NFASC/ITGA2/DLC1/MICALL2/CLDN3/PLEKHA7/MAPRE2/FAM107A/LIMS1/CTNND2/BCL2/PTEN/TLN2/RH…	78
GO:0006939	BP	GO:0006939	smooth muscle contraction	34/3679	105/18493	0.00168718	0.0261743	0.0218229	PTGER3/CALCRL/PTGS2/TACR2/HTR2A/ACTA2/CALCA/PDE4D/CHRNB4/FKBP1B/DOCK4/TNNI3/NMUR2/CHRM3/SPX/MYOCD/DRD2/EDNRA/KCNMA1/CHRNB2/GUCY1A1/ITGA2/ARHGAP42/NPNT/PTAFR/TACR3/ADRA1B/ADORA2B/SSTR2/OXTR/F2R/KCNB2/SLC8A1/NPY2R	34
GO:0015800	BP	GO:0015800	acidic amino acid transport	21/3679	56/18493	0.00170238	0.0263448	0.0219651	SLC25A13/SYT1/SLC1A3/PSEN1/SLC17A6/SLC38A7/SLC17A7/SLC1A6/SLC1A1/SLC1A2/SLC25A12/SYT4/GLS2/STXBP1/NTRK2/NPY5R/AVPR1A/LRRC8D/SLC17A8/CCK/GRM7	21
GO:0086003	BP	GO:0086003	cardiac muscle cell contraction	24/3679	67/18493	0.00172373	0.0266092	0.0221856	NEDD4L/KCNQ1/KCNN2/PDE4D/FGF12/SUMO1/KCNJ8/KCNJ2/TRPM4/CAMK2D/ANK2/CACNA1C/KCNE4/GJA1/CACNA1D/KCNJ3/CACNB2/SCN3B/JUP/CAV3/SCN5A/PDE4B/RYR2/NOS1AP	24
GO:0045807	BP	GO:0045807	positive regulation of endocytosis	43/3679	141/18493	0.00174766	0.0269123	0.0224382	AP2B1/SLC11A1/NEDD4L/ABCA7/RAB27A/PICALM/RAB21/PTPRC/CBLL1/WASL/SFRP4/DNM1/CCL2/VTN/VEGFA/SGIP1/CLU/HIP1/HIP1R/TBC1D5/PPARG/SFTPD/DOCK2/CCL21/PPP3CA/DRD2/BICD1/ANGPT1/WNT3A/ABR/PTX3/ITGA2/TUB/AXL/NLGN1/ANO6/CAV3/CAMK1D/SFTPA2/MAGI2/MYO18A/DLL1/APELA	43
GO:0099054	BP	GO:0099054	presynapse assembly	17/3679	42/18493	0.00175825	0.0269478	0.0224679	MDGA1/PCDH17/SLITRK3/CLSTN3/APP/CNTN5/PTPRD/WNT3A/LRFN5/IL1RAPL1/NLGN1/PTEN/SLITRK1/NRXN1/IL1RAPL2/IL1RAP/NTNG2	17
GO:0060048	BP	GO:0060048	cardiac muscle contraction	41/3679	133/18493	0.00176178	0.0269478	0.0224679	MAP2K3/NEDD4L/KCNQ1/KCNN2/MYLK2/PIK3CG/MAP2K6/PDE4D/FGF12/SUMO1/TNNI3K/TNNT2/FKBP1B/KCNJ8/KCNJ2/TNNI3/HRC/TRPM4/PDE5A/ATP1B1/CAMK2D/ANK2/CACNA1C/KCNE4/GJA1/CACNA1D/KCNJ3/CACNB2/SCN3B/ADRA1B/GAA/JUP/CAV3/SLC8A1/SCN5A/PDE4B/SCN10A/RYR2/NOS1AP/DMD/GSTM2	41
GO:0007224	BP	GO:0007224	smoothened signaling pathway	40/3679	129/18493	0.00176394	0.0269478	0.0224679	PAX6/CTNNA1/CC2D2A/HHAT/HIPK2/FGFR2/RORA/FGF10/NDST1/EVC/GLI2/IFT52/GLI3/SUFU/RFX4/IFT57/PRRX1/IFT46/GORAB/RUNX2/SMO/FOXA1/SERPINE2/ARL3/RB1/ULK3/GPR161/BOC/TBC1D32/ZIC1/STK36/IHH/NKX6-1/INTU/IQUB/TCTN2/SHOX2/GAS1/DISP3/GPC2	40
GO:0051896	BP	GO:0051896	regulation of protein kinase B signaling	64/3679	228/18493	0.00176721	0.0269478	0.0224679	CALCR/FYN/MYOC/FGFR2/ARFGEF1/FGF10/MYDGF/FGFR1/FGF20/PHLPP1/OSBPL8/ESR1/PDGFB/PIK3CG/MET/ENG/GAB1/GCNT2/RTN4/IGFBP5/FGF23/BTN2A2/EREG/HIP1/KLB/TXN/CCL21/FGF2/PIK3R5/ERBB2/PIK3R1/MFHAS1/NTRK2/TCF7L2/DRD2/DRD3/ADAM8/BANK1/ANGPT1/FLCN/FGF18/NRG1/NRG2/LEMD2/FGF19/MST1R/FRS2/AXL/IRS1/PKHD1/MTM1/PIK3CD/PTEN/HPSE/BTC/ERBB4/PTPN11/TSPYL5/CAV3/TNFAIP8L3/IRS2/MAGI2/SRC/ITSN1	64
GO:1901019	BP	GO:1901019	regulation of calcium ion transmembrane transporter activity	29/3679	86/18493	0.00179715	0.0273376	0.0227929	CACNB1/GNB5/FGF14/PDE4D/SUMO1/FKBP1B/CRACR2A/HRC/DYSF/ATP1B1/CASQ1/STAC/CAMK2D/ANK2/DRD2/GEM/CACNB2/CACNB3/CACNB4/CAV3/PDE4B/STAC3/TRDN/HTT/MYO5A/RYR2/NOS1AP/DMD/GSTM2	29
GO:0099068	BP	GO:0099068	postsynapse assembly	14/3679	32/18493	0.00183437	0.0278361	0.0232085	PTPRS/NRXN2/LRFN1/EPHB2/GRID2/PTPRD/SHANK2/NLGN1/PTEN/GAP43/NRXN1/MAGI2/IL1RAP/NTNG2	14
GO:0043242	BP	GO:0043242	negative regulation of protein complex disassembly	25/3679	71/18493	0.00184058	0.0278627	0.0232307	SCIN/LIMA1/NAV3/SPTB/CAMSAP3/CARMIL1/IRAK3/SPEF1/STMN2/APC2/SPTBN1/ARHGEF2/CAMSAP2/FGF13/RDX/TMOD3/RUBCN/GSN/ADD3/EPS8/SPTBN4/LMOD1/HDGFL3/C16orf45/CAPZA2	25
GO:0051899	BP	GO:0051899	membrane depolarization	30/3679	90/18493	0.00185723	0.0280469	0.0233842	SCN4A/MYOC/NEDD4L/PTPN3/CACNA1I/FGF12/KCNJ2/TRPM4/SCN2A/SCN7A/CAMK2D/ANK2/CACNA1C/ANK3/CACNA1D/CHRNB2/CACNB2/SCN3B/CACNB3/SCN9A/BCL2/CACNB4/CAV3/SLC8A1/SCN5A/SCN10A/CCK/SRC/CACNA1E/MLLT11	30
GO:0003407	BP	GO:0003407	neural retina development	22/3679	60/18493	0.0018723	0.0282063	0.0235171	PROM1/HIPK2/PSEN1/TGFB2/SLC17A7/PTN/TSPAN12/NEUROD4/DLL4/ATP8A2/GNAT2/TFAP2A/SDK1/THRB/POU4F2/MEGF11/NEUROD1/IHH/HCN1/PTPRM/SLC17A8/RORB	22
GO:0034776	BP	GO:0034776	response to histamine	7/3679	11/18493	0.00189564	0.0284209	0.0236961	GABRA1/GABRG2/GABRB2/DRD2/DRD3/GABRB1/HRH1	7
GO:1902805	BP	GO:1902805	positive regulation of synaptic vesicle transport	7/3679	11/18493	0.00189564	0.0284209	0.0236961	SYT7/SYT1/MAP2/CACNA1D/CACNB2/NLGN1/SYT9	7
GO:0097061	BP	GO:0097061	dendritic spine organization	26/3679	75/18493	0.00194559	0.0291	0.0242623	ITGA3/ARHGAP44/FYN/MTMR2/LZTS3/ZMYND8/WASL/TANC1/EPHA4/DLG4/EPHB2/DOCK10/IGF1R/EPHB1/TIAM1/PPP1R9A/SHANK2/NLGN1/CTNND2/PTEN/CHRNA7/RELN/DNM3/ARMCX5-GPRASP2/GRIN2B/SRCIN1	26
GO:0046879	BP	GO:0046879	hormone secretion	82/3679	306/18493	0.00196445	0.029312	0.024439	CFTR/ICA1/ABCC8/TAC1/CACNA2D2/NADK/GIPR/SYT7/PTPRN/SREBF1/TACR2/FGFR1/OXCT1/REST/GNAS/SYTL4/STX4/STX1A/GHRHR/GLP1R/GPLD1/SNX4/HMGN3/MYB/SPP1/FGF23/FKBP1B/SERP1/INHBA/PFKFB2/NR1D1/TRPM4/ANXA1/NOV/PPP3CA/SMAD4/ILDR2/AGTR1/ILDR1/CRH/SYBU/CAMK2G/TCF7L2/ADM/DRD2/SIDT2/ITPR1/CACNA1C/BMP6/PRKCA/TIAM1/CACNA1D/KCNB1/NEUROD1/VSNL1/NKX6-1/SLC9B2/CARTPT/SLC30A8/KCNC2/GALR1/SCG5/IRS1/P2RY1/SYT9/KCNS3/ADCY5/RI…	82
GO:0007632	BP	GO:0007632	visual behavior	20/3679	53/18493	0.00199014	0.0294145	0.0245245	ABCC8/NDRG4/SLC1A2/HRH2/TANC1/PDE1B/LRRN4/DYNLRB1/MEIS2/APP/DRD2/DRD3/CHRNB2/RGS14/FOXB1/SYNPO/GRIN2A/CCK/HRH1/SYNGAP1	20
GO:0036092	BP	GO:0036092	phosphatidylinositol-3-phosphate biosynthetic process	20/3679	53/18493	0.00199014	0.0294145	0.0245245	FGFR2/FGF10/FGFR1/FGF20/PIK3CG/INPP4B/GAB1/FIG4/FGF23/KLB/FGF2/PIK3R1/FGF18/FGF19/FRS2/IRS1/PIK3CD/PTPN11/IRS2/PIK3R4	20
GO:0050879	BP	GO:0050879	multicellular organismal movement	20/3679	53/18493	0.00199014	0.0294145	0.0245245	HIPK2/MYH14/TNNT2/KCNJ2/TNNI3/ATP8A2/CHRNA1/CASQ1/ITPR1/VTI1A/DRD3/CHRNB1/GAA/SYNM/CAV3/STAC3/RCSD1/DMD/CHUK/GSTM2	20
GO:0050881	BP	GO:0050881	musculoskeletal movement	20/3679	53/18493	0.00199014	0.0294145	0.0245245	HIPK2/MYH14/TNNT2/KCNJ2/TNNI3/ATP8A2/CHRNA1/CASQ1/ITPR1/VTI1A/DRD3/CHRNB1/GAA/SYNM/CAV3/STAC3/RCSD1/DMD/CHUK/GSTM2	20
GO:0032970	BP	GO:0032970	regulation of actin filament-based process	98/3679	376/18493	0.00200288	0.029533	0.0246233	TAC1/ARHGAP44/SCIN/RHOBTB2/TENM1/MYOC/EPHA3/ARHGAP6/LIMA1/LIMCH1/ARFGEF1/SPTB/RHOBTB1/CARMIL1/MEF2C/ASAP3/MYLK2/HCK/RGCC/MET/WASL/LIMK1/CXCL12/RND2/PDE4D/SPTBN1/RND3/SUMO1/RGS4/TNNT2/FAM206A/RHOQ/WIPF3/CIT/KCNJ2/ARHGAP40/VASP/FGF13/ARPC1B/TRPM4/HIP1R/KANK4/ACTR3B/FHOD3/CCL21/RDX/TMOD3/MYLK3/SMAD4/TMEFF2/PHLDB2/SLIT2/CAMK2D/ANK2/PIK3R1/IQGAP2/ABRACL/GSN/ADD3/DIXDC1/CACNA1C/EPS8/GRHL3/PPP1R9A/SPTBN…	98
GO:2000826	BP	GO:2000826	regulation of heart morphogenesis	16/3679	39/18493	0.00201514	0.0296439	0.0247157	SEMA3C/TGFB2/JAG1/EYA1/ENG/TWIST1/BMP2/SIX1/SMO/PIM1/SMAD4/WNT3A/ROBO1/NOG/ROBO2/BMPR2	16
GO:1901880	BP	GO:1901880	negative regulation of protein depolymerization	23/3679	64/18493	0.00202802	0.0297415	0.0247971	SCIN/LIMA1/NAV3/SPTB/CAMSAP3/CARMIL1/SPEF1/STMN2/APC2/SPTBN1/ARHGEF2/CAMSAP2/FGF13/RDX/TMOD3/GSN/ADD3/EPS8/SPTBN4/LMOD1/HDGFL3/C16orf45/CAPZA2	23
GO:0021884	BP	GO:0021884	forebrain neuron development	13/3679	29/18493	0.00203129	0.0297415	0.0247971	ARX/FGFR2/SEMA3A/LHX6/RAPGEF2/NRP2/SLC4A10/SLIT2/DRD2/LHX8/ROBO1/DCLK2/ROBO2	13
GO:0055117	BP	GO:0055117	regulation of cardiac muscle contraction	27/3679	79/18493	0.00203886	0.0297826	0.0248314	KCNQ1/PIK3CG/PDE4D/SUMO1/TNNI3K/FKBP1B/KCNJ2/FGF13/TNNI3/HRC/TRPM4/PDE5A/ATP1B1/CAMK2D/ANK2/CACNA1C/ADRA1B/JUP/CAV3/SLC8A1/SCN5A/PDE4B/SCN10A/RYR2/NOS1AP/DMD/GSTM2	27
GO:1905330	BP	GO:1905330	regulation of morphogenesis of an epithelium	41/3679	134/18493	0.00205887	0.0300048	0.0250167	AP2B1/CELSR3/FGFR2/FGF10/FGFR1/ESR1/DAAM1/WNT2/SMURF2/VEGFA/FOXP1/STAT1/SIX1/SMO/HOXD13/WNT2B/SEC24B/PRICKLE1/PHLDB2/SFRP2/RSPO3/TIAM1/GRHL3/PRICKLE2/RYK/FZD6/DACT1/SIX2/PTEN/FZD2/CAV3/AP2A2/GPC6/ZNRF3/NOG/TACSTD2/ROR1/MAGI2/SMURF1/LGR4/HOXB7	41
GO:0001704	BP	GO:0001704	formation of primary germ layer	37/3679	118/18493	0.00206539	0.0300298	0.0250374	ITGA3/COL11A1/EYA2/FGFR2/FGFR1/ITGA8/LAMB1/MMP9/MMP15/EYA1/VTN/COL12A1/ITGA4/WLS/NR4A3/INHBA/ITGB4/CDC73/COL4A2/ITGA7/COL8A1/SFRP2/WNT3A/ITGA2/SOX17/LEO1/SIX2/SOX2/NOG/POFUT2/LAMB3/TXNRD1/CTR9/BMPR2/POU5F1/HSBP1/APELA	37
GO:0042476	BP	GO:0042476	odontogenesis	39/3679	126/18493	0.00207084	0.0300392	0.0250453	CTNNA1/FGFR2/FGF10/TP63/GLI2/GNAO1/LAMB1/ITGA6/TGFB2/GLI3/FAM20A/SDC1/INHBA/TWIST1/RUNX2/SSUH2/BMP2/BCL11B/SMO/ITGB4/EDAR/TFAP2A/MMP20/OSR1/RSPO2/ADM/FOXO1/ADAMTS5/LHX8/PITX2/ANKRD11/KLK4/AXIN2/CD34/ODAPH/SCN5A/SCN10A/SP6/MYO5A	39
GO:0006813	BP	GO:0006813	potassium ion transport	66/3679	238/18493	0.00210531	0.0304684	0.0254032	ABCC8/NEDD4L/KCNQ1/SLC12A2/ABCC9/SLC12A1/SLC1A3/KCNN2/KCNK2/REST/TMEM38B/KCNK10/NALCN/HTR2A/ATP4A/SUMO1/KCNQ4/RGS4/KCNIP2/KCNJ8/KCNJ2/KCNC1/KCNC3/ATP1A4/KCNK1/KCNH5/SLC12A6/ATP1B1/ANK2/SLC12A9/DRD2/ANK3/KCNJ1/KCNE4/KCNK13/SLC24A2/KCNMA1/CACNA1D/KCNJ6/KCNB1/KCNT2/KCNJ3/HCN1/KCNV1/KCNC2/KCNS3/KCNMB3/PTEN/DPP10/ANO6/KCNA2/KCNIP1/KCNA4/CAV3/KCNB2/KCNH8/KCNQ3/KCND2/KCNH7/SLC24A3/KCNQ5/KCNIP4/KCNMB2/ST…	66
GO:0045921	BP	GO:0045921	positive regulation of exocytosis	28/3679	83/18493	0.0021207	0.0305497	0.025471	FGR/CFTR/SYT7/RAB27B/SYT1/RAB27A/CADPS2/UNC13D/CACNA1I/SYTL4/STX4/STX1A/EXPH5/SYT10/SNX4/SDC1/CHMP2A/SYT4/STAM/STXBP1/CACNA1D/KCNB1/VSNL1/CACNB2/PTAFR/NLGN1/ADORA2B/SYT9	28
GO:0106027	BP	GO:0106027	neuron projection organization	28/3679	83/18493	0.0021207	0.0305497	0.025471	ITGA3/ARHGAP44/FYN/PSEN1/MTMR2/LZTS3/ZMYND8/WASL/TANC1/EPHA4/DLG4/EPHB2/DOCK10/IGF1R/APP/EPHB1/TIAM1/PPP1R9A/SHANK2/NLGN1/CTNND2/PTEN/CHRNA7/RELN/DNM3/ARMCX5-GPRASP2/GRIN2B/SRCIN1	28
GO:0098656	BP	GO:0098656	anion transmembrane transport	73/3679	268/18493	0.00212925	0.0306025	0.025515	CFTR/SLC25A13/SLC6A7/GABRA3/CLCA1/GABRA1/GOPC/SLC4A8/SLC12A2/SLC6A15/CLCN4/SLC12A1/ACACB/SLC1A3/SLC4A4/PSEN1/LRP2/ABCB1/SLC26A4/SLC17A6/SLC32A1/SLC35A2/SLC25A15/SLC38A7/SLC17A7/SLC1A6/SLC1A1/GABRA4/SLC1A2/SLC4A9/GABRG2/SLC25A12/SLC35D1/RGS4/SLC35A3/SLC35B3/SLC37A2/SLC12A6/OSR1/SLC4A10/GABRA6/GABRB2/GLRA1/SLC12A9/SLC5A12/SLC16A12/ANKH/SLC13A3/BSND/GABRG1/GABRB1/ABCA1/SLC6A5/SLC38A8/TTYH1/BEST1/GRM…	73
GO:0045332	BP	GO:0045332	phospholipid translocation	12/3679	26/18493	0.00221825	0.0317357	0.0264598	ABCB4/ATP9A/ABCA7/ATP8B1/ABCB1/ATP8B4/ATP10B/ATP8A1/ATP8A2/ATP10D/ABCA1/TMEM30B	12
GO:0051875	BP	GO:0051875	pigment granule localization	12/3679	26/18493	0.00221825	0.0317357	0.0264598	RAB27B/CDH3/RAB27A/RAB11A/MLPH/MREG/RAB17/MYO7A/SHROOM2/BBS5/VPS33B/MYO5A	12
GO:0040013	BP	GO:0040013	negative regulation of locomotion	100/3679	386/18493	0.00222415	0.0317475	0.0264696	KRIT1/ABCC8/CTNNA1/PTPRU/LIMCH1/NAV3/SEMA3A/SEMA3C/MEF2C/SEMA5B/OSBPL8/CD200/SEMA6A/SEMA4G/ZMYND8/JAG1/STK24/RGCC/NDRG4/PTN/WASL/MEOX2/C5/ENG/CXCL12/GTPBP4/CCL2/RIPOR2/IGFBP5/FOXO3/TNN/DLL4/CCL25/PPARG/TRIM5/SEMA4F/DAB2IP/NOV/CCL21/SEMA6D/EMILIN1/FGF2/ABHD2/MYOCD/DUSP10/TMEFF2/PTPRG/PHLDB2/SLIT2/SFRP2/DRD2/PTPRO/PTPRK/PTPRR/MIA3/WNT3A/FLCN/CXCL13/NRG1/ABR/ABHD6/RYK/DLC1/TP53INP1/C16orf45/PIP5KL1/…	100
GO:0044070	BP	GO:0044070	regulation of anion transport	30/3679	91/18493	0.00225191	0.0320705	0.0267389	CFTR/ABCB4/GOPC/ABCA7/FGFR1/PSEN1/ABCB1/SFRP4/MAP2K6/RGS4/FGF23/ATP8A1/SYT4/ATP8A2/STXBP1/PRKG2/OSR1/PLA2R1/NPY5R/AVPR1A/AHCYL1/GRM5/PRELID1/PTAFR/IRS2/CCK/SLC38A3/GRM7/TCAF1/STK39	30
GO:0043270	BP	GO:0043270	positive regulation of ion transport	71/3679	260/18493	0.0022629	0.0321537	0.0268083	CFTR/CALCR/ABCB4/ABCC8/CACNG3/CNTN1/KCNQ1/ABCA7/CAMK2A/TACR2/PSEN1/ABCB1/PDGFB/FGF14/CEMIP/CXCL12/RGS9/CCL2/MAP2K6/FGF12/SNX4/SUMO1/KCNJ2/ATP8A1/KCNC1/CRACR2A/LGALS3/SYT4/ATP8A2/EPHB2/STXBP1/TRPC6/TRPC3/ATP1B1/XCL1/CASQ1/STAC/ANK2/CRH/DRD2/ANK3/PLA2R1/CACNA1D/CHRNB2/CACNB2/KCNC2/AVPR1A/SCN3B/HTR3A/CACNB3/AHCYL1/PRELID1/PTAFR/P2RY1/GLRX/ANO6/F2R/SCN5A/NPY2R/STAC3/TRDN/CCK/SLC38A3/RELN/HTT/TCAF1/RY…	71
GO:0009214	BP	GO:0009214	cyclic nucleotide catabolic process	8/3679	14/18493	0.00230367	0.0323653	0.0269847	PDE4A/PDE4C/PDE10A/PDE4D/PDE5A/PDE7B/PDE4B/PDE2A	8
GO:0034349	BP	GO:0034349	glial cell apoptotic process	8/3679	14/18493	0.00230367	0.0323653	0.0269847	PRKCH/CCL2/CASP9/RB1/TP53/TNFRSF21/PRKCA/DLL1	8
GO:0036445	BP	GO:0036445	neuronal stem cell division	8/3679	14/18493	0.00230367	0.0323653	0.0269847	TEAD3/FGFR2/FGFR1/NUMBL/ARHGEF2/FGF13/SOX5/WNT3A	8
GO:0050930	BP	GO:0050930	induction of positive chemotaxis	8/3679	14/18493	0.00230367	0.0323653	0.0269847	FGF10/CXCL12/VEGFA/ARTN/VEGFC/CXCL8/SCG2/IL16	8
GO:0055057	BP	GO:0055057	neuroblast division	8/3679	14/18493	0.00230367	0.0323653	0.0269847	TEAD3/FGFR2/FGFR1/NUMBL/ARHGEF2/FGF13/SOX5/WNT3A	8
GO:0050885	BP	GO:0050885	neuromuscular process controlling balance	19/3679	50/18493	0.00232493	0.0324373	0.0270447	USH1C/HEXB/SLC1A3/HERC1/TNR/NR4A3/MYO7A/APP/PCDH15/POU4F2/POU4F1/ABR/GRIN2C/GAA/CAMTA1/ADCY5/NRXN1/GM2A/NEFL	19
GO:1903307	BP	GO:1903307	positive regulation of regulated secretory pathway	19/3679	50/18493	0.00232493	0.0324373	0.0270447	FGR/SYT7/SYT1/RAB27A/UNC13D/CACNA1I/STX4/STX1A/SYT10/SNX4/SYT4/STXBP1/CACNA1D/KCNB1/CACNB2/PTAFR/NLGN1/ADORA2B/SYT9	19
GO:0043524	BP	GO:0043524	negative regulation of neuron apoptotic process	44/3679	147/18493	0.00233159	0.0324373	0.0270447	CRLF1/FYN/HIPK2/SNCB/FGF20/PSEN1/MEF2C/KDM2B/TYRO3/CCL2/ZPR1/SOD2/CPEB4/NR4A3/PRKCG/SIX1/CHL1/NGF/AGAP2/STXBP1/MAP3K12/GABRB2/NTRK2/ADAM8/POU4F1/NR4A2/ANGPT1/GRIK2/OXR1/AXL/BCL2L1/BCL2/FOXB1/NDNF/NMNAT1/LIG4/BDNF/F2R/PRKN/SLC30A10/SYNGAP1/ITSN1/ARMCX5-GPRASP2/NEFL	44
GO:1901293	BP	GO:1901293	nucleoside phosphate biosynthetic process	91/3679	347/18493	0.00233243	0.0324373	0.0270447	PDK4/SLC25A13/UPP2/NADK/MLXIPL/AGPAT4/TBPL1/CTPS2/GUCA1A/ACSL4/GUCY2C/PTGS2/ACAT1/ACACB/TIGAR/ADCY2/AK6/PDPR/ATP5F1D/MTHFD1/HTR2A/CDADC1/PRKAG2/LHPP/GALK1/NUDT12/SLC25A12/KYNU/AMPD2/ELOVL4/ESRRB/ELOVL3/GPAM/PFKFB2/ACSL3/SLC35B3/PPCS/DUT/AMPD3/CMPK2/ALDOB/PARP9/GPAT3/PAPSS1/NME7/SCD5/PRPS1/ADM/DLAT/GUCY1A2/PANK1/PID1/AK5/FLCN/AK9/ADCY8/ADK/HK1/NMNAT2/FUK/ADPGK/AGPAT3/PRPSAP1/AK4/NPPC/CDS1/GUCY1A1/…	91
GO:0048568	BP	GO:0048568	embryonic organ development	108/3679	422/18493	0.00234448	0.0324373	0.0270447	WNT16/USH1C/PAX6/ERCC1/CC2D2A/COL11A1/HIPK2/NTN1/FGFR2/FGF10/NDST1/MYO3B/GLI2/RARB/FGFR1/ITGA8/PSEN1/TCF7/MEF2C/GNAS/KDM2B/MYO15A/TBX15/TGFB2/MYO3A/PDGFB/MTHFD1/IFT52/NDRG4/EYA1/WNT2/DNAJB6/COBL/GLI3/ENG/SUFU/RIPOR2/VEGFA/PCDH12/IFT57/EFEMP1/TPO/EPAS1/VAX2/ATP6V1B1/PRRX1/KCNQ4/KMT2A/TCF21/SATB2/RAD23B/NR4A3/TWIST1/NRK/RUNX2/OVOL2/SIX1/SMO/HOXD3/ALDH1A2/NES/ATP8A2/EPHB2/MICAL2/TRA2B/HLX/TFAP2A/MYO…	108
GO:0002691	BP	GO:0002691	regulation of cellular extravasation	11/3679	23/18493	0.00237608	0.0324373	0.0270447	CXCL12/RIPOR2/ITGA4/CCL25/CCL21/ADAM8/ABR/PTAFR/PDGFD/PTGER4/PLCB1	11
GO:0007413	BP	GO:0007413	axonal fasciculation	11/3679	23/18493	0.00237608	0.0324373	0.0270447	CELSR3/EPHA3/SEMA3A/NRCAM/CRTAC1/RTN4/EPHA4/EPHB2/CNTN4/TNFRSF21/NCAM2	11
GO:0015813	BP	GO:0015813	L-glutamate transmembrane transport	11/3679	23/18493	0.00237608	0.0324373	0.0270447	SLC25A13/SLC1A3/PSEN1/SLC17A6/SLC38A7/SLC17A7/SLC1A6/SLC1A1/SLC1A2/SLC25A12/SLC17A8	11
GO:0031645	BP	GO:0031645	negative regulation of neurological system process	11/3679	23/18493	0.00237608	0.0324373	0.0270447	MTMR2/CELF4/FIG4/NOV/GLRA1/TNFRSF21/AVPR1A/CACNB3/PTEN/NPY2R/S1PR2	11
GO:0086012	BP	GO:0086012	membrane depolarization during cardiac muscle cell action potential	11/3679	23/18493	0.00237608	0.0324373	0.0270447	KCNJ2/TRPM4/ANK2/CACNA1C/ANK3/CACNA1D/CACNB2/SCN3B/CAV3/SLC8A1/SCN5A	11
GO:0106030	BP	GO:0106030	neuron projection fasciculation	11/3679	23/18493	0.00237608	0.0324373	0.0270447	CELSR3/EPHA3/SEMA3A/NRCAM/CRTAC1/RTN4/EPHA4/EPHB2/CNTN4/TNFRSF21/NCAM2	11
GO:0007218	BP	GO:0007218	neuropeptide signaling pathway	33/3679	103/18493	0.00237624	0.0324373	0.0270447	TAC1/TENM1/NPFFR2/TYRO3/PROKR2/SORCS1/CPE/RAPGEF2/CALCA/OPRM1/PRLHR/HCRTR1/NPY/NMUR2/HCRTR2/SSTR1/PTH2/GLRA1/NPFFR1/MCHR2/SORCS3/NPY1R/NPY5R/CARTPT/GALR1/SCG5/NTSR2/PROKR1/GPR149/SSTR2/NPY2R/QRFPR/NMB	33
GO:0046545	BP	GO:0046545	development of primary female sexual characteristics	33/3679	103/18493	0.00237624	0.0324373	0.0270447	CTNNA1/PTPRN/MSH4/PGR/ESR1/LFNG/VEGFA/FOXO3/INHBA/EREG/AMHR2/BMPR1B/SMAD4/LHX9/SLIT2/LHFPL2/GAS2/ADAMTS1/LHX8/PTX3/ZFPM2/FSHR/BCL2L1/BCL2/GPR149/DMRTA1/ZFP42/FOXL2/SLIT3/IMMP2L/ROBO2/SRC/DACH1	33
GO:0046854	BP	GO:0046854	phosphatidylinositol phosphorylation	35/3679	111/18493	0.00241809	0.0329176	0.0274452	FYN/FGFR2/IP6K2/FGF10/FGFR1/FGF20/EFR3B/ESR1/PDGFB/PIK3CG/MET/PIP5K1B/GAB1/FGF23/EREG/KLB/FGF2/PIK3R5/ERBB2/PIK3R1/FGF18/NRG1/NRG2/FGF19/BPNT1/TTC7B/FRS2/PIP5KL1/IRS1/PIK3CD/BTC/ERBB4/PTPN11/IRS2/SRC	35
GO:0090092	BP	GO:0090092	regulation of transmembrane receptor protein serine/threonine kinase signaling pathway	65/3679	235/18493	0.00242196	0.0329176	0.0274452	ITGA3/WWTR1/LTBP1/DKK3/HIPK2/NEO1/FGF10/ITGA8/LRP2/TGFB2/CHRDL1/XIAP/CAV2/SFRP4/ENG/MTMR4/SMURF2/SNX25/SPTBN1/ONECUT2/ACVR2A/INHBA/BMP2/OVOL2/SNX6/MEN1/FST/GDF11/NOV/DMRT1/EMILIN1/INHBE/TGFB1I1/MYOCD/RNF165/SMAD4/CYR61/SFRP2/IGSF1/CER1/BMP3/BMP6/FLCN/GDF6/CD109/RBPMS/SKI/LEMD2/FBN1/NPNT/ONECUT1/VWC2L/FAM89B/DAND5/CAV3/NOG/BCL9L/TMPRSS6/MAGI2/TRIM33/SMURF1/BMPR2/SKOR2/PEG10/FOXD1	65
GO:0061318	BP	GO:0061318	renal filtration cell differentiation	9/3679	17/18493	0.0024716	0.0332597	0.0277304	PROM1/JAG1/PODXL/IQGAP1/PTPRO/MYO1E/LAMB2/BASP1/MAGI2	9
GO:0072112	BP	GO:0072112	glomerular visceral epithelial cell differentiation	9/3679	17/18493	0.0024716	0.0332597	0.0277304	PROM1/JAG1/PODXL/IQGAP1/PTPRO/MYO1E/LAMB2/BASP1/MAGI2	9
GO:0099170	BP	GO:0099170	postsynaptic modulation of chemical synaptic transmission	9/3679	17/18493	0.0024716	0.0332597	0.0277304	RNF19A/PPP3CA/DRD2/NRGN/GRM5/SYNPO/PLCB1/DCC/CYFIP1	9
GO:0097503	BP	GO:0097503	sialylation	10/3679	20/18493	0.00247519	0.0332597	0.0277304	ST3GAL1/ST6GAL1/ST8SIA5/ST8SIA4/ST6GALNAC5/ST8SIA2/ST6GAL2/ST8SIA6/ST8SIA3/ST6GALNAC3	10
GO:2000310	BP	GO:2000310	regulation of NMDA receptor activity	10/3679	20/18493	0.00247519	0.0332597	0.0277304	MEF2C/RGS9/OPRM1/DLG4/EPHB2/APP/CRH/NLGN1/CNIH2/RELN	10
GO:0001649	BP	GO:0001649	osteoblast differentiation	60/3679	214/18493	0.00247905	0.0332597	0.0277304	WWTR1/MYOC/FGFR2/TP63/GLI2/TP53INP2/MEF2C/REST/GNAS/PTHLH/SUCO/RASSF2/JAG1/CDK6/GLI3/SUFU/GTPBP4/AREG/IGFBP5/SPP1/FGF23/SATB2/TNN/ACVR2A/TWIST1/RUNX2/BMP2/SMO/GDPD2/TRPM4/RRAS2/HSD17B4/MEN1/GPNMB/BMPR1B/CYR61/SFRP2/RSPO2/BMP3/BMP6/WNT3A/SKI/PTH1R/NPPC/IHH/NELL1/AXIN2/NPNT/SHOX2/ID4/ZHX3/TMEM64/SOX2/NOG/SEMA4D/NBR1/RORB/BMPR2/LGR4/RDH14	60
GO:0097305	BP	GO:0097305	response to alcohol	64/3679	231/18493	0.0024917	0.0333578	0.0278122	CFTR/OSBPL7/FYN/BRCA1/CTNNA1/FGFR2/FECH/ADCY2/OXCT1/MAP4K1/AHR/ABCA2/IL2/BIRC2/OPRM1/GPLD1/RGS4/FOXO3/DNMT3A/PTGFR/INHBA/PTGER2/FOSB/GNAI1/SMO/PPARG/UNC79/CCL21/FDX1/SLIT2/GLRA1/CRH/GSN/DRD2/EPS8/LARP1/CHRNB2/NPPC/CLDN1/IGFBP7/HPGD/CA3/TP53INP1/ABCA1/CLDN3/KCNC2/AVPR1A/HTR3A/PTGDR/STAT3/CDK1/PTGER4/BCL2L1/PTEN/ADCY5/JUP/DYNAP/GRIN2A/SLIT3/EFNA5/GNG2/GRIN3A/GRIN2B/NEFL	64
GO:2000300	BP	GO:2000300	regulation of synaptic vesicle exocytosis	27/3679	80/18493	0.00250357	0.0334451	0.027885	SYT7/APBA2/DTNBP1/SYT1/CAMK2A/RIMS1/HTR2A/STX1A/RIMS3/PRKCG/SYT4/STXBP1/PPFIA2/CPLX2/DRD2/CACNA1D/DGKI/CHRNB2/CACNB2/PRKCB/NLGN1/P2RY1/ADORA2B/SYT9/RIMS2/BACE1/GRIN3A	27
GO:0072659	BP	GO:0072659	protein localization to plasma membrane	67/3679	244/18493	0.00255085	0.033938	0.0282959	ITGA3/ARHGAP44/PRKCH/LRRC7/EPHA3/GOPC/MPP5/PICALM/ACTB/EFR3B/TSPAN15/STX4/RAB11A/RAPGEF2/SPTBN1/BLZF1/RHOQ/PLS1/ACSL3/FGF13/LGALS3/EPHB2/PRAM1/MRAP2/MAP7/STXBP1/KIF13A/SYTL2/RDX/PRKG2/SKAP1/ATP1B1/STAC/ANK2/PIK3R1/LYPD1/ANK3/RAB3C/PID1/WNT3A/KCNB1/SPTBN4/CNST/NFASC/TTC7B/CACNB2/AMN/SCN3B/DCHS1/CACNB3/RAB31/TSPAN5/P2RY1/MRAP/BCL2L1/JUP/DPP10/RHOG/NECTIN3/CAV3/KCNB2/ZDHHC23/STAC3/KCNIP4/MYO5A/SMURF…	67
GO:0034121	BP	GO:0034121	regulation of toll-like receptor signaling pathway	23/3679	65/18493	0.00255675	0.033938	0.0282959	SARM1/BIRC3/IRAK3/ESR1/TYRO3/PTPRS/BIRC2/TNFAIP3/NR1D1/SMPDL3B/RSAD2/DAB2IP/IRF4/TLR2/MFHAS1/TIRAP/GFI1/IRF7/TLR5/HMGB1/NFKBIL1/LGR4/TICAM2	23
GO:0035418	BP	GO:0035418	protein localization to synapse	23/3679	65/18493	0.00255675	0.033938	0.0282959	CACNG3/ARHGAP44/LRRC7/RAB27B/RAB11A/CACNG7/LGI1/ASIC2/NRXN2/DLG4/MAPK8IP3/CLSTN3/SNAP47/DLG2/KIF5A/GRIN2C/KIF5C/NLGN1/NRXN1/GPC6/GRIN2A/PCLO/RELN	23
GO:0046777	BP	GO:0046777	protein autophosphorylation	63/3679	227/18493	0.00256281	0.0339464	0.0283029	FGR/FYN/DAPK2/EIF2AK2/FGFR2/CAMK2A/EPHA8/STK10/MARK3/FGFR1/PTPRC/STK17B/IRAK3/TYRO3/MYO3A/PDGFB/RASSF2/MYLK2/HCK/STK24/FLT1/MAP4K1/PRKD2/ENG/FRK/VEGFA/EPHA4/NEK2/TRIM24/PRKCG/STK33/EPHA7/TEC/GPNMB/PIM1/PRKG2/MAP3K12/IGF1R/ULK3/IQGAP1/ERBB2/MAP3K21/CAMK2D/PDGFC/NTRK2/VEGFC/UHMK1/EPHB1/NEK10/MELK/SIK2/PDGFD/ALK/TNK1/ATR/ERBB4/CLK3/FES/MEX3B/SRC/ENPP1/STK39/NME2	63
GO:0090183	BP	GO:0090183	regulation of kidney development	20/3679	54/18493	0.00257821	0.0340782	0.0284128	PROM1/WWTR1/PDGFB/VEGFA/STAT1/SIX1/SMO/WNT2B/MYC/OSR1/FLCN/SIX2/PDGFD/BASP1/NOG/TACSTD2/FAT4/LGR4/FOXD1/HOXB7	20
GO:0007204	BP	GO:0007204	positive regulation of cytosolic calcium ion concentration	82/3679	309/18493	0.00262859	0.0346707	0.0289068	CALCR/TAC1/GIPR/FYN/PTGER3/MCOLN3/ATG5/PTPRC/ESR1/HTR2A/CEMIP/PIK3CG/IL2/CCKBR/CALCA/GLP1R/PDE4D/FASLG/FKBP1B/CXCR4/PTGFR/PTGER2/HRC/TRPM4/DLG4/NMUR2/GNAT2/CCL21/TRPC6/FGF2/TRPC3/XCL1/CASQ1/AGTR1/CAMK2D/ANK2/GPR6/ADM/DRD2/ITPR1/CACNA1C/EDNRA/GRM1/MCOLN2/CXCL13/CACNA1D/PTH1R/GRIN2C/CACNB2/AVPR1A/RIC3/GALR1/CACNB3/PTGDR/P2RY1/ADRA1B/PTGER4/BCL2/SYNPO/ADCY5/OXTR/F2R/CAV3/SLC8A1/GRIN2A/NPY2R/TRDN/TPC…	82
GO:0045785	BP	GO:0045785	positive regulation of cell adhesion	102/3679	397/18493	0.00267287	0.0351806	0.029332	ITGA3/FYN/CD6/MYOC/PTPRU/TFE3/GLI2/CARMIL1/PTPRC/COL16A1/ITGA6/UNC13D/TGFB2/EPB41L4B/IL12RB1/GRAP2/TNFSF13B/OLFM4/STX4/IL7/RASAL3/PRKD2/JAK3/CDK6/PTN/GLI3/CXCL12/CCL2/VTN/IL2/IL23A/GCNT2/NEDD9/VEGFA/ITGA4/MYB/NR4A3/GPAM/CD274/BTN2A2/PODXL/FOXA1/CCL25/NINJ1/VAV3/ETS1/ANXA1/ADAM19/DYSF/HLX/CCL21/EMILIN1/PPP3CA/IQGAP1/ZFHX3/CDH13/SKAP1/ERBB2/CYR61/XCL1/DUSP10/COL8A1/SFRP2/PIK3R1/DOCK1/ANK3/ADAM8/UTR…	102
GO:1903524	BP	GO:1903524	positive regulation of blood circulation	24/3679	69/18493	0.00270833	0.0355679	0.0296549	ADRB1/KCNQ1/PTGS2/TGFB2/HTR2A/SLC1A1/PDE4D/HRH2/RGS4/PTGER2/HRC/TRPM4/ADM/AVPR1A/SCN3B/PTAFR/TACR3/ADRA1B/OXTR/F2R/HRH1/RYR2/NOS1AP/APELA	24
GO:0007528	BP	GO:0007528	neuromuscular junction development	18/3679	47/18493	0.00271368	0.0355679	0.0296549	CACNA2D2/CACNB1/PTN/SIX1/UNC13A/CHRNA1/AFG3L2/ERBB2/APP/ANK3/UTRN/SHANK2/CACNB2/CACNB3/LAMB2/F2R/CACNB4/COL4A1	18
GO:0019827	BP	GO:0019827	stem cell population maintenance	43/3679	144/18493	0.00272529	0.0356454	0.0297195	ELAVL1/FGF10/TP63/KDM2B/SALL4/JAG1/KDM4C/FOXP1/PRRX1/FOXO3/ESRRB/DPPA4/MMP24/SMO/CDC73/TET1/FGF2/SMAD4/MCPH1/PRDM14/FOXO1/SAV1/SKI/FANCC/IGF2BP1/MED27/VPS72/GNL3/LEO1/STAT3/SIX2/LIG4/ZHX2/MED14/SOX2/NOG/EIF4ENIF1/PBX1/BCL9L/DLL1/CTR9/POU5F1/TDGF1	43
GO:0007178	BP	GO:0007178	transmembrane receptor protein serine/threonine kinase signaling pathway	89/3679	340/18493	0.00273565	0.0356947	0.0297606	ITGA3/WWTR1/LTBP1/DKK3/HIPK2/NEO1/FGF10/ITGA8/LRP2/TGFB2/TAB1/CHRDL1/XIAP/CAV2/SFRP4/ENG/MTMR4/SMURF2/SNX25/GCNT2/SPTBN1/ONECUT2/LTBP2/SMAD9/ACVR2A/INHBA/USP9X/RUNX2/BMP2/OVOL2/SNX6/MEN1/FST/MAP3K7/AMHR2/GDF11/USP15/NOV/DMRT1/LRRC32/EMILIN1/BMPR1B/INHBE/TGFB1I1/MYOCD/RNF165/SMAD4/CYR61/SFRP2/IGSF1/CER1/PARD3/PDCD4/BTBD11/BMP3/PTPRK/BMP6/FLCN/GDF6/CD109/RBPMS/SKI/LEMD2/FSTL1/PPM1L/HPGD/FBN1/NPNT/O…	89
GO:0035315	BP	GO:0035315	hair cell differentiation	16/3679	40/18493	0.00274619	0.0356947	0.0297606	USH1C/USH2A/MCOLN3/FGFR1/JAG1/ESRP1/RIPOR2/MYCL/SPINK5/MYO7A/SEC24B/PITX2/TMC1/ATOH1/SLITRK6/DLL1	16
GO:0071526	BP	GO:0071526	semaphorin-plexin signaling pathway	16/3679	40/18493	0.00274619	0.0356947	0.0297606	SEMA3A/SEMA3C/PLXNA2/SEMA5B/SEMA6A/SEMA4G/MET/NRP2/SEMA4F/PLXNC1/SEMA6D/SEMA3E/SEMA4B/SEMA4D/SEMA4A/PLXNA4	16
GO:0030148	BP	GO:0030148	sphingolipid biosynthetic process	32/3679	100/18493	0.00280042	0.0363241	0.0302854	AGK/SPHK2/PLPP1/SPTLC1/CERS4/ST8SIA5/PRKD2/ST8SIA4/ST6GALNAC5/B4GALT6/ELOVL4/ELOVL3/GAL3ST1/LARGE1/ST8SIA2/CYR61/UGCG/ST8SIA6/SAMD8/SGPP2/PPM1L/SGMS2/ELOVL7/ELOVL6/CERS6/UGT8/ST8SIA3/ALOX12B/ST6GALNAC3/CERKL/HACD4/SPTSSB	32
GO:0031646	BP	GO:0031646	positive regulation of neurological system process	21/3679	58/18493	0.00280842	0.0363525	0.0303091	RIMS1/STX1A/SLC25A12/TNR/RGS4/CHRNB4/DLG4/PARD3/TENM4/SHANK2/ITGA2/CARTPT/CACNB3/PTAFR/NLGN1/PTEN/CHRNA7/RIMS2/NRXN1/CCK/RELN	21
GO:1901654	BP	GO:1901654	response to ketone	54/3679	190/18493	0.00288352	0.0372475	0.0310552	CFTR/ABCB4/CPS1/KIF1B/FECH/SREBF1/ADCY2/TFAP4/TGFB2/CDC5L/MAP4K1/PTN/AHR/CA9/NR3C1/FOXO3/SPP1/PTGFR/PTGER2/FOSB/GNAI1/FOXP2/HOXD13/PPARG/CASP9/DSG1/CCL21/TLR2/FDX1/NCOA2/ABHD2/SLIT2/CRH/FOXO1/LARP1/GABRB1/CLDN1/IGFBP7/AVPR1A/DDIT4/PTGDR/SIN3A/PTAFR/PTGER4/BCL2L1/ADCY5/OXTR/SLIT3/EFNA5/SMYD3/GNG2/SRC/NEFL/SRD5A2	54
GO:0060070	BP	GO:0060070	canonical Wnt signaling pathway	76/3679	284/18493	0.00290994	0.0375113	0.0312752	HECW1/WWTR1/DKK3/CDK14/PTPRU/WNT8A/CDH3/FGFR2/FGF10/WNT8B/PSEN1/TCF7/GSKIP/CHD8/TBL1X/XIAP/WNT2/SFRP4/GLI3/SMURF2/TBX18/APC2/SDC1/WLS/FOXO3/TNN/BMP2/TRPM4/KREMEN2/WNT2B/SCEL/DAB2IP/PRICKLE1/RBMS3/SFRP2/RSPO3/RSPO2/TCF7L2/DIXDC1/FOXO1/PTPRO/TCF7L1/NR4A2/WNT3A/DKK2/FRZB/RYK/SOX17/FZD6/DACT1/FRAT1/GPRC5B/AXIN2/CSNK1G1/CTNND2/USP47/MCC/PTEN/PPP1CA/JUP/RUVBL1/FZD2/TMEM64/SOX2/ZNRF3/NOG/KREMEN1/PRKN/BC…	76
GO:0010837	BP	GO:0010837	regulation of keratinocyte proliferation	13/3679	30/18493	0.00293878	0.037805	0.0315201	CDH3/FGF10/TP63/VDR/SRSF6/OVOL2/BCL11B/REG3G/PTPRK/CD109/INTU/SFN/ZFP36L1	13
GO:0050922	BP	GO:0050922	negative regulation of chemotaxis	22/3679	62/18493	0.00301481	0.0386526	0.0322268	SEMA3A/SEMA3C/SEMA5B/SEMA6A/SEMA4G/C5/CCL2/SEMA4F/NOV/SEMA6D/SLIT2/PTPRO/WNT3A/CXCL13/RYK/ROBO1/SEMA3E/PTPN2/ROBO2/SEMA4B/SEMA4D/SEMA4A	22
GO:0070302	BP	GO:0070302	regulation of stress-activated protein kinase signaling cascade	65/3679	237/18493	0.00301703	0.0386526	0.0322268	WNT16/SPAG9/MAP4K5/FAS/DTNBP1/EIF2AK2/HIPK2/SEMA3A/PHLPP1/ZMPSTE24/MECOM/MAP3K4/MAP3K20/TGFB2/RASSF2/MAP4K1/FKTN/TPD52L1/VEGFA/EPHA4/PKN1/NRK/BMP2/TNFRSF19/MEN1/ERN2/MDFIC/MAP3K7/EDAR/DAB2IP/MYC/CCL21/MAPK8IP3/MAP3K12/IGF1R/APP/MAP3K6/DUSP10/MAP3K21/SFRP2/FGD2/MFHAS1/TIRAP/PDCD4/FOXO1/SH3RF1/EPHB1/PPEF2/TIAM1/SH3RF2/GDF6/EMC10/FGF19/DUSP19/INAVA/GRIK2/DACT1/SH3RF3/RELL1/CAV3/PLCB1/PRKN/NBR1/HMGB1…	65
GO:0007163	BP	GO:0007163	establishment or maintenance of cell polarity	56/3679	199/18493	0.00309542	0.0395758	0.0329965	KRIT1/PAX6/LRRC7/CTNNA1/SDCCAG8/ARFGEF1/FGF10/MPP5/LLGL2/MARK3/CAMSAP3/MAP2/FAT1/LAMA1/SIPA1L3/FSCN3/LHX2/RND2/RIPOR2/UST/CAP2/WWC1/FRMD4B/RND3/PARD3B/MARK1/ARHGEF2/RHOQ/RHOJ/FOXJ1/FGF13/DOCK2/MAP7/NEK3/CDK5RAP2/CCL21/PARVG/MCPH1/GSN/PARD3/DLG2/FRMD4A/EPHB1/SPRY1/RHOBTB3/RND1/RHOD/FAM89B/RHOG/SHTN1/PARVB/MYO18A/HTT/SPN/SYNJ2BP/UBXN2B	56
GO:0014037	BP	GO:0014037	Schwann cell differentiation	15/3679	37/18493	0.003165	0.0403829	0.0336694	ADAM22/MYOC/MPP5/ADGRG6/EGR2/NAB1/NTRK2/PARD3/NRG1/SKI/NAB2/SH3TC2/CDK1/LAMB2/LAMA2	15
GO:0035265	BP	GO:0035265	organ growth	55/3679	195/18493	0.00317567	0.0403944	0.033679	ARX/CACNA2D2/FGFR2/FGF10/EVC/ACACB/RARB/FGFR1/FGF20/TP73/MEF2C/KCNK2/ZMPSTE24/ESR1/TGFB2/NDRG4/IL7/WNT2/COL12A1/WWC1/LEPR/RGS4/SERP1/MATN4/COL21A1/SMO/MATN3/MATN2/HLX/PIM1/FGF2/MEIS1/RSPO2/CER1/TENM4/WWC2/SAV1/NPPC/FXN/VWA2/THBS3/ZFPM2/CDK1/AKAP13/BCL2/PTEN/BNC2/BASP1/ERBB4/PTPN11/PLAG1/CAV3/NOG/COL14A1/DLL1	55
GO:0051588	BP	GO:0051588	regulation of neurotransmitter transport	42/3679	141/18493	0.00318529	0.0403944	0.033679	SYT7/APBA2/DTNBP1/SNCAIP/SYT1/CAMK2A/TACR2/RIMS1/PSEN1/MEF2C/HTR2A/STX1A/SNX4/RIMS3/RGS4/CHRNB4/PRKCG/UNC13A/SYT11/SYT4/STXBP1/PPFIA2/MCTP2/CPLX2/CRH/DRD2/DRD3/CACNA1D/DGKI/PPP1R9A/CHRNB2/CACNB2/PRKCB/NLGN1/P2RY1/ADORA2B/SYT9/MCTP1/RIMS2/PRKN/BACE1/GRIN3A	42
GO:0060041	BP	GO:0060041	retina development in camera-type eye	42/3679	141/18493	0.00318529	0.0403944	0.033679	PROM1/PAX6/HIPK2/PSEN1/TGFB2/CELF4/LAMA1/SLC17A7/PTN/TSPAN12/PAX4/LHX2/VAX2/TTLL5/NEUROD4/RHOJ/DLL4/ATP8A2/GNAT2/TFAP2A/BMPR1B/TBC1D32/SDK1/NTRK2/THRB/POU4F2/LPCAT1/MEGF11/SKI/NEUROD1/IHH/HCN1/TUB/LAMB2/PTPRM/NECTIN3/SLC17A8/COL4A1/RD3/DLL1/RORB/BMPR2	42
GO:0001578	BP	GO:0001578	microtubule bundle formation	29/3679	89/18493	0.00320596	0.0405743	0.033829	DNAH5/CC2D2A/MAP2/PLA2G3/SPAG1/CCSER2/IQCG/DNAH1/DNAH7/DNAL1/MAP1S/CLIP1/NAV1/CDK5RAP2/LRRC49/CCDC65/CFAP74/SPAG16/HYDIN/DRC1/TPPP3/DNAAF3/ARMC4/CCDC63/NCKAP5/FES/DNAJB13/CFAP44/CFAP206	29
GO:0003148	BP	GO:0003148	outflow tract septum morphogenesis	12/3679	27/18493	0.00327745	0.0412286	0.0343745	FGFR2/SEMA3C/RARB/LRP2/TGFB2/ENG/NRP2/SMAD4/ROBO1/ZFPM2/ROBO2/BMPR2	12
GO:0034204	BP	GO:0034204	lipid translocation	12/3679	27/18493	0.00327745	0.0412286	0.0343745	ABCB4/ATP9A/ABCA7/ATP8B1/ABCB1/ATP8B4/ATP10B/ATP8A1/ATP8A2/ATP10D/ABCA1/TMEM30B	12
GO:2000463	BP	GO:2000463	positive regulation of excitatory postsynaptic potential	12/3679	27/18493	0.00327745	0.0412286	0.0343745	RIMS1/STX1A/RGS4/DLG4/SHANK2/CACNB3/NLGN1/PTEN/CHRNA7/RIMS2/NRXN1/RELN	12
GO:0051047	BP	GO:0051047	positive regulation of secretion	103/3679	404/18493	0.0032993	0.0414202	0.0345342	FGR/CFTR/TAC1/SCIN/NADK/GIPR/SYT7/RAB27B/DTNBP1/ATG5/SYT1/RAB27A/TACR2/FGFR1/CADPS2/OXCT1/SNX5/UNC13D/TGFB2/CACNA1I/SYTL4/RGCC/STX4/STX1A/GHRHR/C5/CXCL12/MAP2K6/IL2/EXPH5/SYT10/GPLD1/SNX4/SPTBN1/SDC1/WLS/MYB/SPP1/CD274/SERP1/INHBA/TWIST1/PFKFB2/ACSL3/UNC13A/TRPM4/CHMP2A/NR1H2/SYT4/STAM/STXBP1/TLR2/SYTL2/SMAD4/ILDR1/TSLP/CRH/SYBU/TCF7L2/DRD2/VEGFC/DRD3/ADAM8/BMP6/PLA2R1/HK1/CACNA1D/KCNB1/CHRNB2/VS…	103
GO:0010927	BP	GO:0010927	cellular component assembly involved in morphogenesis	33/3679	105/18493	0.00335029	0.0419759	0.0349976	PHLDB1/TBPL1/MYOM2/MPP5/NEBL/MEF2C/MYBPC2/MTMR2/PLA2G3/PMP22/FIG4/TNNT2/LDB3/CCDC136/NECTIN2/FHOD3/TLR2/TMOD3/MYLK3/SMAD4/CASQ1/ACTA1/PHLDB2/ANK2/TENM4/OBSCN/LMOD1/IHH/NFASC/AKAP13/UGT8/CAV3/MYBPC1	33
GO:0009914	BP	GO:0009914	hormone transport	83/3679	316/18493	0.0033642	0.0420659	0.0350726	CFTR/ICA1/ABCC8/TAC1/CACNA2D2/NADK/GIPR/SYT7/PTPRN/SREBF1/TACR2/FGFR1/OXCT1/REST/GNAS/SYTL4/CRYM/STX4/STX1A/GHRHR/GLP1R/GPLD1/SNX4/HMGN3/MYB/SPP1/FGF23/FKBP1B/SERP1/INHBA/PFKFB2/NR1D1/TRPM4/ANXA1/NOV/PPP3CA/SMAD4/ILDR2/AGTR1/ILDR1/CRH/SYBU/CAMK2G/TCF7L2/ADM/DRD2/SIDT2/ITPR1/CACNA1C/BMP6/PRKCA/TIAM1/CACNA1D/KCNB1/NEUROD1/VSNL1/NKX6-1/SLC9B2/CARTPT/SLC30A8/KCNC2/GALR1/SCG5/IRS1/P2RY1/SYT9/KCNS3/ADC…	83
GO:0006665	BP	GO:0006665	sphingolipid metabolic process	45/3679	154/18493	0.00349159	0.0435717	0.0363281	AGK/HEXB/SPHK2/PLPP1/GBA2/SPTLC1/CERS4/ARSA/ST8SIA5/PLA2G15/PRKD2/ITGB8/ALDH5A1/ST8SIA4/ST6GALNAC5/B4GALT6/ELOVL4/ELOVL3/GAL3ST1/SMPDL3B/LARGE1/TEX2/ST8SIA2/CYR61/SUMF1/UGCG/ST8SIA6/SAMD8/SGPP2/PPM1L/SGMS2/ELOVL7/SERINC2/B3GALNT1/ELOVL6/CERS6/UGT8/ST8SIA3/ALOX12B/ENPP7/ST6GALNAC3/CERKL/HACD4/SPTSSB/GM2A	45
GO:0008542	BP	GO:0008542	visual learning	18/3679	48/18493	0.0035465	0.0441129	0.0367793	ABCC8/NDRG4/HRH2/TANC1/PDE1B/LRRN4/MEIS2/APP/DRD2/DRD3/CHRNB2/RGS14/FOXB1/SYNPO/GRIN2A/CCK/HRH1/SYNGAP1	18
GO:0006687	BP	GO:0006687	glycosphingolipid metabolic process	21/3679	59/18493	0.00355612	0.0441129	0.0367793	HEXB/GBA2/ARSA/ST8SIA5/ITGB8/ALDH5A1/ST8SIA4/ST6GALNAC5/B4GALT6/GAL3ST1/LARGE1/ST8SIA2/SUMF1/UGCG/ST8SIA6/B3GALNT1/UGT8/ST8SIA3/ENPP7/ST6GALNAC3/GM2A	21
GO:0046847	BP	GO:0046847	filopodium assembly	21/3679	59/18493	0.00355612	0.0441129	0.0367793	TENM1/ITGA6/ZMYND8/WASL/PPP1R9B/RIPOR2/PLPPR5/FAM206A/RHOQ/RAB17/CCL21/TENM2/FGD2/PPP1R9A/TTYH1/NLGN1/GAP43/ARAP1/ESPN/DNM3/S1PR2	21
GO:0007254	BP	GO:0007254	JNK cascade	59/3679	213/18493	0.00359451	0.0443746	0.0369975	WNT16/SPAG9/MAP4K3/MAP4K5/DTNBP1/HIPK2/SEMA3A/PHLPP1/MECOM/MAP3K4/MAP3K20/SH2D3C/TAB1/RASSF2/MAP4K1/FKTN/MAPK10/TPD52L1/EPHA4/PKN1/NRK/SH2D3A/TNFRSF19/MEN1/ERN2/MDFIC/MAP3K7/EDAR/DAB2IP/CCL21/MAPK8IP3/MAP3K12/IGF1R/APP/MAP3K6/DUSP10/MAP3K21/SFRP2/FGD2/MFHAS1/TIRAP/PDCD4/SH3RF1/EPHB1/PPEF2/TIAM1/SH3RF2/FGF19/DUSP19/GRIK2/DACT1/ADORA2B/PTGER4/SH3RF3/TRIB1/PLCB1/PRKN/HMGB1/MAP3K5	59
GO:0021904	BP	GO:0021904	dorsal/ventral neural tube patterning	11/3679	24/18493	0.00360562	0.0443746	0.0369975	PAX7/GLI2/PSEN1/GLI3/SUFU/GORAB/SMO/FOXA1/GPR161/TBC1D32/WNT3A	11
GO:0046058	BP	GO:0046058	cAMP metabolic process	11/3679	24/18493	0.00360562	0.0443746	0.0369975	PDE4A/ADCY2/PTHLH/PDE4C/PDE10A/PDE4D/ADM/ADCY8/PDE7B/ADCY5/PDE4B	11
GO:0051905	BP	GO:0051905	establishment of pigment granule localization	11/3679	24/18493	0.00360562	0.0443746	0.0369975	RAB27B/CDH3/RAB27A/RAB11A/MLPH/MREG/RAB17/MYO7A/SHROOM2/BBS5/MYO5A	11
GO:0014047	BP	GO:0014047	glutamate secretion	14/3679	34/18493	0.00363374	0.0446329	0.0372129	SYT1/SLC1A3/SLC17A7/SLC1A6/SLC1A1/SLC1A2/SYT4/GLS2/STXBP1/NTRK2/NPY5R/AVPR1A/CCK/GRM7	14
GO:0062013	BP	GO:0062013	positive regulation of small molecule metabolic process	42/3679	142/18493	0.00366943	0.0449829	0.0375047	MLXIPL/GUCA1A/SREBF1/PTGS2/PDGFB/HTR2A/KAT2A/GPLD1/SLC25A12/NR4A3/ESRRB/TWIST1/LPGAT1/PFKFB2/NR1D1/ARPP19/NR1H2/PPARG/ANXA1/LHCGR/PMAIP1/FOXO1/BMP6/PID1/ABCG1/PTH1R/AVPR1A/STAT3/IRS1/PTAFR/P2RY1/CDK1/ADORA2B/PTPN2/BEND3/ZBTB20/IRS2/HMGB1/HRH1/SRC/PPP1R3G/MTCO2P12	42
GO:0003009	BP	GO:0003009	skeletal muscle contraction	16/3679	41/18493	0.00368368	0.0450692	0.0375767	MYH14/TNNT2/KCNJ2/TNNI3/ATP8A2/CHRNA1/CASQ1/CHRNB1/GAA/SYNM/CAV3/STAC3/RCSD1/DMD/CHUK/GSTM2	16
GO:0010810	BP	GO:0010810	regulation of cell-substrate adhesion	58/3679	209/18493	0.00369786	0.0451543	0.0376476	ITGA3/MYOC/EPHA3/ARHGAP6/LIMCH1/ATXN3/CAMSAP3/CARMIL1/COL16A1/ITGA6/UNC13D/JAG1/OLFM4/CDK6/PTN/VTN/GCNT2/NEDD9/VEGFA/ONECUT2/CCL25/NINJ1/MEN1/CCL21/EMILIN1/IQGAP1/CDH13/SKAP1/CYR61/COL8A1/PHLDB2/PIK3R1/CDKN2A/DOCK1/PTPRO/SPOCK1/UTRN/COL26A1/FBLN2/EDIL3/DLC1/FAM107A/NPNT/LIMS1/ONECUT1/SEMA3E/BCL2/PTEN/RHOD/MMRN2/NDNF/JUP/TACSTD2/EFNA5/NPY2R/SRC/EMP2/FMN1	58
GO:0033523	BP	GO:0033523	histone H2B ubiquitination	7/3679	12/18493	0.00376977	0.0457643	0.0381562	WDR70/RNF40/CDC73/DTX3L/LEO1/UBE2E1/CTR9	7
GO:0045161	BP	GO:0045161	neuronal ion channel clustering	7/3679	12/18493	0.00376977	0.0457643	0.0381562	MYOC/NRCAM/KCNIP2/SPTBN4/NFASC/CNTNAP2/GLDN	7
GO:0072310	BP	GO:0072310	glomerular epithelial cell development	7/3679	12/18493	0.00376977	0.0457643	0.0381562	JAG1/PODXL/FOXJ1/IQGAP1/MYO1E/LAMB2/MAGI2	7
GO:0006029	BP	GO:0006029	proteoglycan metabolic process	28/3679	86/18493	0.00378551	0.0458663	0.0382412	B4GALT7/HEXB/COL11A1/NDST1/UST/B3GAT2/SLC35D1/BMP2/NDST4/BMPR1B/COL2A1/CHST7/CSGALNACT1/TCF7L2/CHST9/IHH/NDST3/HPSE/NDNF/CHST15/EXT1/HS3ST4/HS6ST3/SPOCK3/GAL3ST4/CHSY3/BMPR2/HS3ST5	28
GO:0032872	BP	GO:0032872	regulation of stress-activated MAPK cascade	64/3679	235/18493	0.00385281	0.0465915	0.0388458	WNT16/SPAG9/MAP4K5/FAS/DTNBP1/EIF2AK2/HIPK2/SEMA3A/PHLPP1/MECOM/MAP3K4/MAP3K20/TGFB2/RASSF2/MAP4K1/FKTN/TPD52L1/VEGFA/EPHA4/PKN1/NRK/BMP2/TNFRSF19/MEN1/ERN2/MDFIC/MAP3K7/EDAR/DAB2IP/MYC/CCL21/MAPK8IP3/MAP3K12/IGF1R/APP/MAP3K6/DUSP10/MAP3K21/SFRP2/FGD2/MFHAS1/TIRAP/PDCD4/FOXO1/SH3RF1/EPHB1/PPEF2/TIAM1/SH3RF2/GDF6/EMC10/FGF19/DUSP19/INAVA/GRIK2/DACT1/SH3RF3/RELL1/CAV3/PLCB1/PRKN/NBR1/HMGB1/MAP3K5	64
GO:0030728	BP	GO:0030728	ovulation	10/3679	21/18493	0.00389016	0.0468232	0.039039	PTGS2/PGR/FOXO3/INHBA/EREG/GAS2/ADAMTS1/HPGD/GPR149/IMMP2L	10
GO:0048641	BP	GO:0048641	regulation of skeletal muscle tissue development	19/3679	52/18493	0.00389085	0.0468232	0.039039	HDAC9/MEF2C/TLL2/RBM24/TWIST1/NLN/SIX1/MYOCD/MEGF10/WNT3A/EPHB1/SOX17/SHOX2/MTM1/BCL2/USP19/AKIRIN1/NR1D2/DLL1	19
GO:0009165	BP	GO:0009165	nucleotide biosynthetic process	89/3679	344/18493	0.00389444	0.0468232	0.039039	PDK4/SLC25A13/UPP2/NADK/MLXIPL/AGPAT4/TBPL1/CTPS2/GUCA1A/ACSL4/GUCY2C/PTGS2/ACAT1/ACACB/TIGAR/ADCY2/AK6/PDPR/ATP5F1D/MTHFD1/HTR2A/CDADC1/PRKAG2/GALK1/NUDT12/SLC25A12/KYNU/AMPD2/ELOVL4/ESRRB/ELOVL3/GPAM/PFKFB2/ACSL3/SLC35B3/PPCS/DUT/AMPD3/CMPK2/ALDOB/PARP9/GPAT3/PAPSS1/NME7/SCD5/PRPS1/ADM/DLAT/GUCY1A2/PANK1/PID1/AK5/FLCN/AK9/ADCY8/ADK/HK1/NMNAT2/FUK/ADPGK/AGPAT3/PRPSAP1/AK4/NPPC/CDS1/GUCY1A1/ELOVL…	89
GO:0008585	BP	GO:0008585	female gonad development	31/3679	98/18493	0.00392564	0.0471076	0.0392762	CTNNA1/PTPRN/MSH4/PGR/ESR1/LFNG/VEGFA/FOXO3/INHBA/EREG/AMHR2/BMPR1B/SMAD4/LHX9/SLIT2/GAS2/ADAMTS1/LHX8/PTX3/ZFPM2/FSHR/BCL2L1/BCL2/GPR149/DMRTA1/ZFP42/FOXL2/SLIT3/IMMP2L/ROBO2/SRC	31
GO:0015711	BP	GO:0015711	organic anion transport	115/3679	460/18493	0.00396661	0.0475081	0.0396101	CFTR/SLC25A13/CROT/ABCB4/SLC6A13/SLC6A7/SLC7A14/SLC11A1/OSBPL5/SLC4A8/ATP9A/ABCA7/SYT1/ACSL4/SLC6A15/ACACB/SLC1A3/SLC4A4/PSEN1/LRP2/ATP8B1/SLCO1A2/ABCB1/OSBPL8/SLC26A4/SLC17A6/PLA2G3/SLC32A1/SLC35A2/SLC25A15/SLC38A7/ATP8B4/SLC17A7/SLC1A6/SLC1A1/CA9/MAP2K6/SLC2A9/MFSD10/SLC1A2/SLC4A9/SLC27A6/SLC25A12/SLC35D1/PLA2G4A/RGS4/SLC35A3/ATP10B/ABCC11/ACSL3/ATP8A1/SLC35B3/SLC10A2/SLC25A23/RTBDN/SLC6A11/PPA…	115
GO:1901214	BP	GO:1901214	regulation of neuron death	78/3679	296/18493	0.00399377	0.0477419	0.039805	SARM1/CRLF1/AP2B1/FYN/HIPK2/PICALM/SNCB/TIGAR/FGF20/PSEN1/MEF2C/KDM2B/CD200/TYRO3/TGFB2/CCL2/TRIM2/ZPR1/NCOA7/SOD2/CPEB4/FASLG/MYB/FOXO3/NR4A3/CLU/GRM4/PRKCG/SIX1/EGLN3/CASP9/RRAS2/CHL1/NGF/EPHA7/AGAP2/GPNMB/STXBP1/TFAP2A/SORL1/MAP3K12/GABRB2/NTRK2/ADAM8/POU4F1/GRID2/NR4A2/ANGPT1/WNT3A/EPHB1/KCNB1/GRIK2/OXR1/AXL/DDIT4/STAT3/BCL2L1/BCL2/FOXB1/NDNF/NMNAT1/CD34/LIG4/CHRNA7/BDNF/F2R/TBK1/PRKN/BACE1/D…	78
GO:0055001	BP	GO:0055001	muscle cell development	50/3679	176/18493	0.00405897	0.0481287	0.0401275	CACNA2D2/MYOM2/HDAC9/ATG5/NEBL/MEF2C/ZMPSTE24/MYBPC2/NFATC4/NFATC2/CAV2/ENG/RIPOR2/VEGFA/SDC1/RGS4/TNNT2/LDB3/SMO/FHOD3/DYSF/TMOD3/PPP3CA/MYLK3/AFG3L2/SMAD4/CASQ1/ACTA1/ANK2/MEGF10/BIN3/ADM/OBSCN/SKI/LMOD1/SHOX2/CHRNB1/CDK1/AKAP13/BCL2/NKX2-6/CAV3/SLC8A1/SGCZ/SMYD3/STAC3/DNER/MYBPC1/RYR1/DMD	50
GO:1901861	BP	GO:1901861	regulation of muscle tissue development	44/3679	151/18493	0.00406735	0.0481287	0.0401275	HDAC9/FGFR2/FGFR1/FGF20/TP73/MEF2C/KCNK2/TLL2/WNT2/KAT2A/SOX6/RBM24/IGFBP5/RGS4/CENPF/TWIST1/NLN/BMP2/SIX1/PIM1/FGF2/MYOCD/SMAD4/MEIS1/MEGF10/SAV1/WNT3A/EPHB1/NRG1/SOX17/FRS2/SHOX2/ZFPM2/CDK1/MTM1/BCL2/PTEN/USP19/AKIRIN1/NR1D2/ERBB4/CAV3/NOG/DLL1	44
GO:0071625	BP	GO:0071625	vocalization behavior	9/3679	18/18493	0.0040769	0.0481287	0.0401275	NRXN3/BRINP1/MYH14/NRXN2/FOXP2/AUTS2/SHANK2/CNTNAP2/NRXN1	9
GO:0097107	BP	GO:0097107	postsynaptic density assembly	9/3679	18/18493	0.0040769	0.0481287	0.0401275	PTPRS/NRXN2/LRFN1/GRID2/PTPRD/SHANK2/PTEN/NRXN1/IL1RAP	9
GO:0007638	BP	GO:0007638	mechanosensory behavior	8/3679	15/18493	0.00408001	0.0481287	0.0401275	SLC1A3/NRXN2/FOXP2/DRD2/CNTNAP2/NRXN1/SLITRK6/HTT	8
GO:0048569	BP	GO:0048569	post-embryonic animal organ development	8/3679	15/18493	0.00408001	0.0481287	0.0401275	ERCC1/VEGFA/EFEMP1/BCL11B/MYO7A/MYO1E/FBN1/HMGN1	8
GO:2001224	BP	GO:2001224	positive regulation of neuron migration	8/3679	15/18493	0.00408001	0.0481287	0.0401275	SEMA3A/SEMA6A/RAPGEF2/ARHGEF2/DAB2IP/ZNF609/SHTN1/RELN	8
GO:0072503	BP	GO:0072503	cellular divalent inorganic cation homeostasis	120/3679	483/18493	0.00411688	0.0482144	0.040199	CALCR/MCUB/TSPOAP1/TAC1/GIPR/FYN/SLC11A1/HEXB/PTGER3/MCOLN3/ATG5/SCGN/PSEN1/PTPRC/ESR1/HTR2A/CEMIP/PIK3CG/CXCL12/MICU1/IL2/CCKBR/CALCA/VDR/GLP1R/PDE4D/FASLG/SLC8A2/FKBP1B/EPHX2/HCRTR1/CXCR4/PTGFR/PTGER2/SLC25A23/TNNI3/HRC/TRPM4/DLG4/NMUR2/TRPC4/GNAT2/CCL21/HCRTR2/TRPC6/FGF2/TRPC3/SLC39A8/AFG3L2/APP/ATP1B1/XCL1/CASQ1/AGTR1/CAMK2D/ANK2/GPR6/ADM/DRD2/ITPR1/CACNA1C/DRD3/EDNRA/GRM1/SLC25A27/MCOLN2/GRI…	120
GO:0098727	BP	GO:0098727	maintenance of cell number	43/3679	147/18493	0.00414257	0.0482144	0.040199	ELAVL1/FGF10/TP63/KDM2B/SALL4/JAG1/KDM4C/FOXP1/PRRX1/FOXO3/ESRRB/DPPA4/MMP24/SMO/CDC73/TET1/FGF2/SMAD4/MCPH1/PRDM14/FOXO1/SAV1/SKI/FANCC/IGF2BP1/MED27/VPS72/GNL3/LEO1/STAT3/SIX2/LIG4/ZHX2/MED14/SOX2/NOG/EIF4ENIF1/PBX1/BCL9L/DLL1/CTR9/POU5F1/TDGF1	43
GO:0007190	BP	GO:0007190	activation of adenylate cyclase activity	13/3679	31/18493	0.00415095	0.0482144	0.040199	GIPR/ADRB1/GHRHR/CALCA/GLP1R/CAP2/LHCGR/EDNRA/TSHR/ADORA2B/FSHR/RXFP1/LGR4	13
GO:0033363	BP	GO:0033363	secretory granule organization	13/3679	31/18493	0.00415095	0.0482144	0.040199	TBPL1/DTNBP1/PTPRN/PLA2G3/RAB38/CCDC136/NECTIN2/SYT4/SERPINE2/ZNF385A/ABCA1/F2R/VPS33B	13
GO:0043552	BP	GO:0043552	positive regulation of phosphatidylinositol 3-kinase activity	13/3679	31/18493	0.00415095	0.0482144	0.040199	FGR/EPHA8/PDGFB/FLT1/ATG14/VAV3/AGAP2/CCL21/FGF2/IRS1/TNFAIP8L3/PIK3R4/SRC	13
GO:0048741	BP	GO:0048741	skeletal muscle fiber development	13/3679	31/18493	0.00415095	0.0482144	0.040199	HDAC9/CAV2/RIPOR2/SMO/PPP3CA/ACTA1/BIN3/SKI/SHOX2/BCL2/STAC3/DNER/RYR1	13
GO:0051968	BP	GO:0051968	positive regulation of synaptic transmission, glutamatergic	13/3679	31/18493	0.00415095	0.0482144	0.040199	CACNG3/PTGS2/CACNG5/CACNG7/CUBN/TNR/STXBP1/CACNG8/SHANK2/NLGN1/NRXN1/OXTR/RELN	13
GO:0090075	BP	GO:0090075	relaxation of muscle	13/3679	31/18493	0.00415095	0.0482144	0.040199	ABCC8/PDE4D/KCNJ2/HRC/PDE5A/ATP1B1/CAMK2D/GUCY1A1/P2RY1/ADORA2B/SLC8A1/PDE4B/GSTM2	13
GO:0051932	BP	GO:0051932	synaptic transmission, GABAergic	17/3679	45/18493	0.00415668	0.0482144	0.040199	TAC1/GABRA3/GABRA1/GABRA4/GABRG2/STXBP1/CLSTN3/GABRA6/GABRB2/DRD2/PLCL2/GABRG1/NPY5R/NLGN1/PTEN/OXTR/SYN3	17
GO:0016050	BP	GO:0016050	vesicle organization	82/3679	314/18493	0.00417652	0.0483548	0.040316	VPS41/VTA1/SYT7/TBPL1/DTNBP1/PTPRN/GNAI3/SYT1/RAB27A/PICALM/SEC31B/EPS15/HOOK2/PLA2G3/TRIM9/SEC23A/SRPX/EEA1/STX4/RAB11A/SLC17A7/BET1/CAV2/STX1A/WASL/DNM1/TYRP1/AREG/CTSC/STX2/SDC1/FASLG/SEC16B/RAB38/STX16/CCDC136/NECTIN2/UNC13A/CHMP2A/DLG4/SYT4/VAV3/HOOK1/ANXA1/STX11/DYSF/SERPINE2/STAM/STXBP1/KIF13A/MYO7A/SCARB2/SEC24B/VPS37B/SNAP47/CNIH3/CPLX2/SHROOM2/VTI1A/SAR1B/MIA3/GRIA1/ZNF385A/CHMP4C/ABCA1…	82
GO:0001541	BP	GO:0001541	ovarian follicle development	20/3679	56/18493	0.00419609	0.0484021	0.0403555	CTNNA1/MSH4/ESR1/LFNG/VEGFA/FOXO3/INHBA/EREG/BMPR1B/SMAD4/GAS2/PTX3/FSHR/BCL2L1/BCL2/GPR149/DMRTA1/FOXL2/IMMP2L/SRC	20
GO:0086002	BP	GO:0086002	cardiac muscle cell action potential involved in contraction	20/3679	56/18493	0.00419609	0.0484021	0.0403555	NEDD4L/KCNQ1/KCNN2/FGF12/KCNJ8/KCNJ2/TRPM4/ANK2/CACNA1C/KCNE4/GJA1/CACNA1D/KCNJ3/CACNB2/SCN3B/JUP/CAV3/SCN5A/RYR2/NOS1AP	20
GO:0045823	BP	GO:0045823	positive regulation of heart contraction	15/3679	38/18493	0.00428098	0.0492904	0.041096	ADRB1/KCNQ1/TGFB2/SLC1A1/PDE4D/RGS4/HRC/TRPM4/ADM/AVPR1A/SCN3B/TACR3/RYR2/NOS1AP/APELA	15
GO:0097060	CC	GO:0097060	synaptic membrane	196/3856	431/19659	7.58495e-35	5.65079e-32	4.22362e-32	ITGA3/CACNG3/ADAM22/SYT7/GABRA3/CNTN1/GABRA1/LRRC7/ADRB1/DTNBP1/GOPC/HOMER3/LZTS1/SNCAIP/CTNNA2/SYT1/CAMK2A/PICALM/CACNG5/ITGA8/RIMS1/PSEN1/CADPS2/MTMR2/LZTS3/NRCAM/HTR2A/STX4/SLC1A6/PTPRS/CACNG7/STX1A/DNM1/CPEB3/RGS9/MPP2/GABRA4/CPE/CRYAB/SLC1A2/STX2/OPRM1/CDH9/GABRG2/CPEB4/TANC1/EPHA4/DLGAP3/RIMS3/APH1A/PLPPR4/CHRNB4/NRP2/PCDH17/GRIA2/SLITRK3/SSPN/GRM4/GRIA3/PRKCG/HIP1/LRFN1/KCNC1/UNC13A/HIP1R/…	196
GO:0045211	CC	GO:0045211	postsynaptic membrane	147/3856	322/19659	1.2954e-26	4.82535e-24	3.60666e-24	CACNG3/ADAM22/GABRA3/CNTN1/GABRA1/LRRC7/ADRB1/DTNBP1/GOPC/HOMER3/LZTS1/CTNNA2/CAMK2A/PICALM/CACNG5/CADPS2/LZTS3/NRCAM/HTR2A/PTPRS/CACNG7/DNM1/CPEB3/RGS9/GABRA4/OPRM1/CDH9/GABRG2/CPEB4/TANC1/EPHA4/DLGAP3/PLPPR4/CHRNB4/NRP2/PCDH17/GRIA2/SLITRK3/SSPN/GRIA3/HIP1/LRFN1/KCNC1/SYNE1/PRR7/PDLIM4/SLC6A11/DLG4/CHRM3/EPHB2/DAGLA/EPHA7/SEMA4F/PCDH8/GABBR2/FXYD6/CHRNA1/CLSTN3/CACNG8/CNIH3/TMEM108/ANK2/GABRA6/…	147
GO:0099240	CC	GO:0099240	intrinsic component of synaptic membrane	84/3856	166/19659	3.07508e-19	7.63644e-17	5.70778e-17	CACNG3/ADAM22/SYT7/GABRA3/CNTN1/GABRA1/ADRB1/CACNG5/PSEN1/NRCAM/HTR2A/SLC1A6/PTPRS/CACNG7/STX1A/GABRA4/SLC1A2/OPRM1/CDH9/EPHA4/APH1A/PLPPR4/NRP2/PCDH17/SLITRK3/LRFN1/KCNC1/SLC6A11/PTPRA/SYT11/CHRM3/EPHB2/CNTN6/DAGLA/EPHA7/PCDH8/SCN2A/FXYD6/CHRNA1/CLSTN3/GABRB2/GLRA1/LRRC4C/DRD2/GRIK4/CNTN5/PTPRO/DRD3/GRID2/GRIA1/ADCY8/SORCS3/HTR5A/CACNA1D/CHRNB2/NTNG1/CADM3/NCSTN/KCNJ3/ABHD6/LRFN5/SLC6A5/HTR3A/NL…	84
GO:0099699	CC	GO:0099699	integral component of synaptic membrane	78/3856	154/19659	5.37082e-18	8.71721e-16	6.51559e-16	CACNG3/ADAM22/SYT7/GABRA3/GABRA1/ADRB1/CACNG5/PSEN1/NRCAM/HTR2A/SLC1A6/PTPRS/CACNG7/STX1A/GABRA4/SLC1A2/OPRM1/CDH9/EPHA4/APH1A/PLPPR4/NRP2/PCDH17/SLITRK3/LRFN1/KCNC1/SLC6A11/PTPRA/SYT11/CHRM3/EPHB2/DAGLA/EPHA7/PCDH8/SCN2A/FXYD6/CHRNA1/CLSTN3/GABRB2/GLRA1/LRRC4C/DRD2/GRIK4/PTPRO/DRD3/GRID2/GRIA1/ADCY8/SORCS3/HTR5A/CACNA1D/CHRNB2/CADM3/NCSTN/KCNJ3/ABHD6/LRFN5/SLC6A5/HTR3A/NLGN1/P2RY1/CHRNB1/CNIH2/K…	78
GO:0099572	CC	GO:0099572	postsynaptic specialization	135/3856	340/19659	5.85048e-18	8.71721e-16	6.51559e-16	CACNG3/ARHGAP44/ADAM22/FYN/GABRA3/GABRA1/LRRC7/ADRB1/DTNBP1/GOPC/HOMER3/LZTS1/CTNNA2/CAMK2A/CACNG5/ITGA8/MAP2/DLGAP4/MTMR2/LZTS3/RPL6/NRCAM/PLCB4/PTPRS/CACNG7/STX1A/DNM1/CPEB3/RGS9/PPP1R9B/MPP2/GABRA4/CRYAB/CAP2/CPEB4/TANC1/SPTBN1/RTN4/SOS1/EPHA4/DLGAP3/ARHGEF2/DNAJC6/PLPPR4/SLITRK3/PRKCG/LRFN1/HIP1R/PRR7/DLG4/SYT11/CHRM3/DCLK1/EPHA7/CHRNA1/CLSTN3/CACNG8/TMEM108/GABRB2/GLRA1/RPL7/NTRK2/ADD3/LRRC4…	135
GO:0098984	CC	GO:0098984	neuron to neuron synapse	134/3856	342/19659	2.87237e-17	3.50489e-15	2.61969e-15	CACNG3/ARHGAP44/ADAM22/FYN/SYT7/LRRC7/RNF19A/ADRB1/DTNBP1/GOPC/HOMER3/LZTS1/CTNNA2/SYT1/CAMK2A/CACNG5/ITGA8/MAP2/MTMR2/LZTS3/RPL6/NRCAM/PLCB4/PTPRS/CACNG7/STX1A/DNM1/SH3GL2/CPEB3/RGS9/PPP1R9B/MPP2/CRYAB/CAP2/CPEB4/TANC1/SPTBN1/RTN4/SOS1/EPHA4/DLGAP3/ARHGEF2/DNAJC6/PLPPR4/AKAP7/SLITRK3/PRKCG/LRFN1/HIP1R/PRR7/DLG4/SYT11/CHRM3/DCLK1/EPHA7/CLSTN3/CACNG8/TMEM108/RPL7/NTRK2/ADD3/LRRC4C/DGKZ/DRD2/GRIK4/…	134
GO:0034702	CC	GO:0034702	ion channel complex	122/3856	301/19659	3.54873e-17	3.50489e-15	2.61969e-15	CFTR/MCUB/ABCC8/CACNG3/SCN4A/CACNA2D2/GABRA3/GABRA1/LRRC7/KCNQ1/CACNB1/ABCC9/CACNG5/KCNK2/CATSPERG/CACNA1I/CACNA1F/CACNG7/STX1A/CUBN/MICU1/GABRA4/GABRG2/PDE4D/SUMO1/KCNQ4/CHRNB4/OLFM3/FKBP1B/KCNIP2/GRIA2/KCNJ8/KCNJ2/GRIA3/KCNC1/TRPM4/KCNC3/DLG4/TRPC4/KCNK1/SCN2A/SCN7A/TRPC6/CHRNA1/TRPC3/CACNG8/CNIH3/GABRA6/GABRB2/GLRA1/GRIK4/DLG2/CACNA2D4/CACNA1C/EPS8/KCNJ1/KCNE4/GRID2/GRIA4/GRIA1/KCNMA1/CACNA1D/…	122
GO:0098978	CC	GO:0098978	glutamatergic synapse	136/3856	350/19659	3.76364e-17	3.50489e-15	2.61969e-15	TSPOAP1/CACNG3/AP2B1/ARHGAP44/ADAM22/FYN/SYT7/RNF19A/DTNBP1/ELAVL1/SYT1/ACTN1/CACNG5/ACTB/CTTNBP2/DLGAP4/CADPS2/EPS15/NRCAM/PACSIN2/PLCB4/HTR2A/STX4/RAB11A/SLC1A6/PTPRS/CACNG7/STX1A/DNM1/SH3GL2/LGI1/RGS9/SLC1A2/PPM1H/SPTBN1/EPHA4/TNR/DLGAP3/ARHGEF2/PLPPR4/NRP2/PCDH17/HIP1/UNC13A/PRR7/SYT4/CHRM3/EPHB2/EPHA7/PCDH8/DGKB/SCN2A/STXBP1/FXYD6/PPP3CA/CLSTN3/PPFIA2/CDH11/SNAP47/CPLX2/LRRC4C/DGKZ/DRD2/CNKS…	136
GO:0098793	CC	GO:0098793	presynapse	171/3856	482/19659	1.22097e-16	1.01069e-14	7.5543e-15	ICA1/TSPOAP1/ABCC8/ARHGAP44/SYT7/CNTN1/SYT13/APBA2/RAB27B/DTNBP1/PTPRN/SNCAIP/CTNNA2/SYT1/GNB5/PICALM/SNCB/ACTB/CTTNBP2/SCGN/RIMS1/PSEN1/CADPS2/KCNK2/NUFIP1/MTMR2/TMEM230/WDR7/SLC17A6/TRIM9/SLC32A1/EEA1/HTR2A/STX4/RNF40/SLC17A7/SLC1A6/PTPRS/PTN/STX1A/CRHR2/DNM1/SH3GL2/NRXN2/SLC1A2/CALCA/SYT10/STX2/OPRM1/SLC29A1/CDH9/OTOF/TANC1/SLC5A7/ATP6V1B1/EPHA4/DNAJC6/RIMS3/APH1A/PCDH17/TNN/GRM4/LAMP5/PRKCG/H…	171
GO:0034703	CC	GO:0034703	cation channel complex	96/3856	219/19659	2.0904e-16	1.55735e-14	1.16403e-14	MCUB/ABCC8/CACNG3/SCN4A/CACNA2D2/KCNQ1/CACNB1/ABCC9/CACNG5/KCNK2/CATSPERG/CACNA1I/CACNA1F/CACNG7/STX1A/MICU1/PDE4D/SUMO1/KCNQ4/OLFM3/FKBP1B/KCNIP2/GRIA2/KCNJ8/KCNJ2/GRIA3/KCNC1/TRPM4/KCNC3/DLG4/TRPC4/KCNK1/SCN2A/SCN7A/TRPC6/TRPC3/CACNG8/CNIH3/GRIK4/DLG2/CACNA2D4/CACNA1C/EPS8/KCNJ1/KCNE4/GRIA4/GRIA1/KCNMA1/CACNA1D/CACNA2D3/KCNJ6/KCNB1/CACHD1/GRIN2C/KCNJ3/ABHD6/GRIK2/HCN1/KCNV1/CACNB2/KCNC2/SCN3B/H…	96
GO:1990351	CC	GO:1990351	transporter complex	129/3856	333/19659	3.25038e-16	2.2014e-14	1.64541e-14	CFTR/MCUB/ABCC8/CACNG3/SCN4A/CACNA2D2/GABRA3/GABRA1/LRRC7/KCNQ1/ABCA7/CACNB1/ABCC9/CACNG5/KCNK2/CATSPERG/CACNA1I/TIMM9/CACNA1F/CACNG7/STX1A/ABCA2/CUBN/MICU1/PEX12/GABRA4/GABRG2/PDE4D/SUMO1/KCNQ4/CHRNB4/OLFM3/FKBP1B/KCNIP2/GRIA2/KCNJ8/KCNJ2/GRIA3/KCNC1/TRPM4/KCNC3/DLG4/ATP1A4/TRPC4/KCNK1/SCN2A/SCN7A/TRPC6/CHRNA1/TRPC3/CACNG8/ATP1B1/CNIH3/GABRA6/GABRB2/GLRA1/GRIK4/DLG2/CACNA2D4/CACNA1C/EPS8/KCNJ1/K…	129
GO:0014069	CC	GO:0014069	postsynaptic density	124/3856	316/19659	3.86059e-16	2.39679e-14	1.79145e-14	CACNG3/ARHGAP44/ADAM22/FYN/LRRC7/ADRB1/DTNBP1/GOPC/HOMER3/LZTS1/CTNNA2/CAMK2A/CACNG5/ITGA8/MAP2/MTMR2/LZTS3/RPL6/NRCAM/PLCB4/PTPRS/CACNG7/STX1A/DNM1/CPEB3/RGS9/PPP1R9B/MPP2/CRYAB/CAP2/CPEB4/TANC1/SPTBN1/RTN4/SOS1/EPHA4/DLGAP3/ARHGEF2/DNAJC6/PLPPR4/SLITRK3/PRKCG/LRFN1/HIP1R/PRR7/DLG4/SYT11/CHRM3/DCLK1/EPHA7/CLSTN3/CACNG8/TMEM108/RPL7/NTRK2/ADD3/LRRC4C/DGKZ/DRD2/CNKSR2/DLG2/ITPR1/CACNA1C/PTPRO/EPS8…	124
GO:0032279	CC	GO:0032279	asymmetric synapse	125/3856	320/19659	4.43439e-16	2.54125e-14	1.89943e-14	CACNG3/ARHGAP44/ADAM22/FYN/LRRC7/ADRB1/DTNBP1/GOPC/HOMER3/LZTS1/CTNNA2/CAMK2A/CACNG5/ITGA8/MAP2/MTMR2/LZTS3/RPL6/NRCAM/PLCB4/PTPRS/CACNG7/STX1A/DNM1/CPEB3/RGS9/PPP1R9B/MPP2/CRYAB/CAP2/CPEB4/TANC1/SPTBN1/RTN4/SOS1/EPHA4/DLGAP3/ARHGEF2/DNAJC6/PLPPR4/SLITRK3/PRKCG/LRFN1/HIP1R/PRR7/DLG4/SYT11/CHRM3/DCLK1/EPHA7/CLSTN3/CACNG8/TMEM108/RPL7/NTRK2/ADD3/LRRC4C/DGKZ/DRD2/CNKSR2/DLG2/ITPR1/CACNA1C/PTPRO/EPS8…	125
GO:1902495	CC	GO:1902495	transmembrane transporter complex	126/3856	325/19659	6.70586e-16	3.56848e-14	2.66722e-14	CFTR/MCUB/ABCC8/CACNG3/SCN4A/CACNA2D2/GABRA3/GABRA1/LRRC7/KCNQ1/ABCA7/CACNB1/ABCC9/CACNG5/KCNK2/CATSPERG/CACNA1I/CACNA1F/CACNG7/STX1A/ABCA2/CUBN/MICU1/GABRA4/GABRG2/PDE4D/SUMO1/KCNQ4/CHRNB4/OLFM3/FKBP1B/KCNIP2/GRIA2/KCNJ8/KCNJ2/GRIA3/KCNC1/TRPM4/KCNC3/DLG4/ATP1A4/TRPC4/KCNK1/SCN2A/SCN7A/TRPC6/CHRNA1/TRPC3/CACNG8/ATP1B1/CNIH3/GABRA6/GABRB2/GLRA1/GRIK4/DLG2/CACNA2D4/CACNA1C/EPS8/KCNJ1/KCNE4/GRID2/G…	126
GO:0042734	CC	GO:0042734	presynaptic membrane	75/3856	161/19659	7.87961e-15	3.91354e-13	2.92513e-13	SYT7/CNTN1/SNCAIP/CTNNA2/SYT1/PICALM/RIMS1/PSEN1/CADPS2/HTR2A/STX4/SLC1A6/PTPRS/STX1A/DNM1/SLC1A2/STX2/OPRM1/CDH9/EPHA4/RIMS3/APH1A/PCDH17/GRM4/HIP1/KCNC1/UNC13A/KCNC3/SLC6A11/SYT11/CHRM3/EPHB2/CNTN6/STX11/PCDH8/SCN2A/GAD2/STXBP1/FXYD6/GLRA1/DRD2/GRIK4/CNTN5/ADCY8/CACNA1D/DGKI/CHRNB2/NTNG1/CADM3/NCSTN/KCNJ3/GRIK2/SLC6A5/KCNC2/APBB1/HTR3A/P2RY1/GRIK1/RIMS2/KCNA2/ERBB4/KCTD12/GRM8/NRXN1/GRIN2A/KCTD…	75
GO:0099634	CC	GO:0099634	postsynaptic specialization membrane	55/3856	102/19659	1.30319e-14	6.06799e-13	4.53546e-13	CACNG3/ADAM22/GABRA3/GABRA1/ADRB1/CACNG5/NRCAM/PTPRS/CACNG7/RGS9/GABRA4/PLPPR4/SLITRK3/LRFN1/DLG4/CHRM3/EPHA7/CHRNA1/CLSTN3/CACNG8/GABRB2/GLRA1/LRRC4C/CNKSR2/DLG2/PTPRO/DRD3/GRID2/GRM1/GRIA1/TIAM1/SORCS3/ATP2B2/HTR5A/DGKI/CHRNB2/GRIN2C/LRFN5/GRM5/NLGN1/CHRNB1/CNIH2/NECTIN3/SLITRK1/ERBB4/KPNA2/GRID1/GRIN2A/KCND2/RGS7BP/DCC/SHISA6/SYNJ2BP/SHISA9/GRIN2B	55
GO:0098936	CC	GO:0098936	intrinsic component of postsynaptic membrane	61/3856	122/19659	4.66242e-14	2.04324e-12	1.5272e-12	CACNG3/ADAM22/GABRA3/CNTN1/GABRA1/ADRB1/CACNG5/NRCAM/HTR2A/PTPRS/CACNG7/GABRA4/OPRM1/CDH9/EPHA4/PLPPR4/NRP2/PCDH17/SLITRK3/LRFN1/KCNC1/SLC6A11/CHRM3/EPHB2/DAGLA/EPHA7/PCDH8/FXYD6/CHRNA1/CLSTN3/GABRB2/GLRA1/LRRC4C/DRD2/GRIK4/PTPRO/DRD3/GRID2/GRIA1/SORCS3/HTR5A/CHRNB2/ABHD6/LRFN5/HTR3A/NLGN1/CHRNB1/CNIH2/NECTIN3/SLITRK1/ERBB4/GRID1/SLC8A1/GRIN2A/KCND2/RGS7BP/DCC/SHISA6/SLC6A9/GRM3/SHISA9	61
GO:0099055	CC	GO:0099055	integral component of postsynaptic membrane	59/3856	117/19659	7.46238e-14	3.08859e-12	2.30854e-12	CACNG3/ADAM22/GABRA3/GABRA1/ADRB1/CACNG5/NRCAM/HTR2A/PTPRS/CACNG7/GABRA4/OPRM1/CDH9/EPHA4/PLPPR4/NRP2/PCDH17/SLITRK3/LRFN1/KCNC1/SLC6A11/CHRM3/EPHB2/DAGLA/EPHA7/PCDH8/FXYD6/CHRNA1/CLSTN3/GABRB2/GLRA1/LRRC4C/DRD2/GRIK4/PTPRO/DRD3/GRID2/GRIA1/SORCS3/HTR5A/CHRNB2/ABHD6/LRFN5/HTR3A/NLGN1/CHRNB1/CNIH2/NECTIN3/SLITRK1/ERBB4/GRID1/SLC8A1/GRIN2A/KCND2/DCC/SHISA6/SLC6A9/GRM3/SHISA9	59
GO:0098839	CC	GO:0098839	postsynaptic density membrane	43/3856	75/19659	5.86643e-13	2.30026e-11	1.7193e-11	CACNG3/ADAM22/ADRB1/CACNG5/NRCAM/PTPRS/CACNG7/RGS9/PLPPR4/SLITRK3/LRFN1/DLG4/CHRM3/EPHA7/CLSTN3/CACNG8/LRRC4C/CNKSR2/DLG2/PTPRO/DRD3/GRID2/GRM1/GRIA1/TIAM1/SORCS3/ATP2B2/DGKI/GRIN2C/LRFN5/GRM5/CNIH2/NECTIN3/SLITRK1/ERBB4/GRID1/GRIN2A/RGS7BP/DCC/SHISA6/SYNJ2BP/SHISA9/GRIN2B	43
GO:0031252	CC	GO:0031252	cell leading edge	131/3856	390/19659	3.74208e-11	1.39392e-09	1.04187e-09	FGR/ARHGAP44/GABRA3/GABRA1/PLEKHO1/SNX1/ARHGAP31/USH2A/CTNNA1/LIMA1/BCAR1/SYNE2/ABCA7/PDE4A/CTNNA2/ACTN1/ITGA8/CARMIL1/FAT1/ASAP3/SNX5/ABLIM1/PACSIN2/STX4/STMN2/CDK6/COBL/WASL/LIMK1/CUBN/ACTA2/PPP1R9B/MPP2/GABRA4/SLC1A2/STX2/NEDD9/RIPOR2/OPRM1/GABRG2/WWC1/FRMD4B/ARHGEF26/NRBP1/APC2/SPTBN1/ARHGEF2/WLS/SSX2IP/FAM206A/CXCR4/PSD4/VASP/LAMP5/SGCE/PODXL/MKLN1/PALLD/KCNC1/AJUBA/GDPD2/CLIP1/HIP1R/EPS8L1/…	131
GO:0098889	CC	GO:0098889	intrinsic component of presynaptic membrane	43/3856	84/19659	9.32489e-11	3.30812e-09	2.47262e-09	SYT7/CNTN1/PSEN1/HTR2A/SLC1A6/PTPRS/STX1A/SLC1A2/OPRM1/CDH9/EPHA4/APH1A/PCDH17/KCNC1/SLC6A11/SYT11/CHRM3/EPHB2/CNTN6/SCN2A/FXYD6/GLRA1/DRD2/GRIK4/CNTN5/ADCY8/CACNA1D/CHRNB2/NTNG1/CADM3/NCSTN/KCNJ3/SLC6A5/HTR3A/P2RY1/KCNA2/ERBB4/NRXN1/SCN10A/RGS7BP/NTNG2/SLC6A9/GRM3	43
GO:0098878	CC	GO:0098878	neurotransmitter receptor complex	32/3856	54/19659	1.63443e-10	5.53477e-09	4.13691e-09	CACNG3/LRRC7/CACNG5/CACNG7/CUBN/OLFM3/GRIA2/GRIA3/DLG4/CACNG8/CNIH3/GRIK4/DLG2/EPS8/GRID2/GRIA4/GRIA1/GRIN2C/SHANK2/ABHD6/GRIK2/HTR3A/NLGN1/GRIK1/VWC2L/CNIH2/GRIN2A/SHISA6/GRIN3A/SYNJ2BP/SHISA9/GRIN2B	32
GO:0099060	CC	GO:0099060	integral component of postsynaptic specialization membrane	39/3856	74/19659	2.2328e-10	7.23232e-09	5.40572e-09	CACNG3/ADAM22/GABRA3/GABRA1/ADRB1/NRCAM/PTPRS/CACNG7/GABRA4/PLPPR4/SLITRK3/LRFN1/CHRM3/EPHA7/CHRNA1/CLSTN3/GABRB2/GLRA1/LRRC4C/PTPRO/DRD3/GRID2/GRIA1/SORCS3/HTR5A/CHRNB2/LRFN5/NLGN1/CHRNB1/CNIH2/NECTIN3/SLITRK1/ERBB4/GRID1/GRIN2A/KCND2/DCC/SHISA6/SHISA9	39
GO:0098948	CC	GO:0098948	intrinsic component of postsynaptic specialization membrane	40/3856	77/19659	2.34311e-10	7.2734e-09	5.43642e-09	CACNG3/ADAM22/GABRA3/GABRA1/ADRB1/NRCAM/PTPRS/CACNG7/GABRA4/PLPPR4/SLITRK3/LRFN1/CHRM3/EPHA7/CHRNA1/CLSTN3/GABRB2/GLRA1/LRRC4C/PTPRO/DRD3/GRID2/GRIA1/SORCS3/HTR5A/CHRNB2/LRFN5/NLGN1/CHRNB1/CNIH2/NECTIN3/SLITRK1/ERBB4/GRID1/GRIN2A/KCND2/RGS7BP/DCC/SHISA6/SHISA9	40
GO:0008328	CC	GO:0008328	ionotropic glutamate receptor complex	31/3856	52/19659	2.55261e-10	7.60679e-09	5.68561e-09	CACNG3/LRRC7/CACNG5/CACNG7/CUBN/OLFM3/GRIA2/GRIA3/DLG4/CACNG8/CNIH3/GRIK4/DLG2/EPS8/GRID2/GRIA4/GRIA1/GRIN2C/SHANK2/ABHD6/GRIK2/NLGN1/GRIK1/VWC2L/CNIH2/GRIN2A/SHISA6/GRIN3A/SYNJ2BP/SHISA9/GRIN2B	31
GO:0043235	CC	GO:0043235	receptor complex	126/3856	396/19659	4.09829e-09	1.17432e-07	8.77731e-08	CALCR/ITGA3/ITGA2B/CRLF1/CACNG3/GABRA3/CD6/GABRA1/LRRC7/EPHA3/CALCRL/FGFR2/EPHA8/CACNG5/PLXNA2/FGFR1/ITGA8/LRP2/IL12RB2/ITGA6/TYRO3/IL12RB1/FLT1/CACNG7/ITGB8/MET/EPHB6/AHR/ENG/CUBN/GABRA4/BIRC2/VDR/GABRG2/ITGA4/EPHA4/LEPR/CR2/CHRNB4/NRP2/OLFM3/GRIA2/ACVR2A/GRIA3/BMP2/ITGB4/DLG4/PTPRA/EPHB2/EPHA7/AMHR2/ITGA7/PLXNC1/GABBR2/TLR2/EMILIN1/LOXL4/CHRNA1/BMPR1B/IGF1R/SKAP1/ERBB2/APP/CACNG8/CNIH3/GABRA6/G…	126
GO:0044309	CC	GO:0044309	neuron spine	65/3856	166/19659	4.26262e-09	1.17617e-07	8.79113e-08	ARHGAP44/APBA2/DTNBP1/LZTS1/CAMK2A/CTTNBP2/ITGA8/KCNN2/MTMR2/ZMYND8/EEA1/STX4/DNM1/ASIC2/PPP1R9B/MPP2/CRYAB/OPRM1/CPEB4/EPHA4/SLC8A2/GRIA2/KCNJ2/NR1D1/HIP1R/KCNC3/PDLIM4/DLG4/SYT11/DOCK10/PPP3CA/APP/TENM2/NTRK2/DRD2/PTPRO/GRID2/GRIA4/FARP1/NRGN/GRIA1/TIAM1/DGKI/PPP1R9A/IGF2BP1/SHANK2/APBB1/RGS14/NLGN1/FRMPD4/PTEN/SYNPO/PPP1CA/CNIH2/KCNA4/SLC8A1/KCND2/PDE4B/ANKS1B/SHISA6/LAMA2/DNM3/GRM3/SHISA9/CYF…	65
GO:0043197	CC	GO:0043197	dendritic spine	64/3856	164/19659	6.54033e-09	1.7402e-07	1.30069e-07	ARHGAP44/APBA2/DTNBP1/LZTS1/CAMK2A/CTTNBP2/ITGA8/KCNN2/MTMR2/ZMYND8/STX4/DNM1/ASIC2/PPP1R9B/MPP2/CRYAB/OPRM1/CPEB4/EPHA4/SLC8A2/GRIA2/KCNJ2/NR1D1/HIP1R/KCNC3/PDLIM4/DLG4/SYT11/DOCK10/PPP3CA/APP/TENM2/NTRK2/DRD2/PTPRO/GRID2/GRIA4/FARP1/NRGN/GRIA1/TIAM1/DGKI/PPP1R9A/IGF2BP1/SHANK2/APBB1/RGS14/NLGN1/FRMPD4/PTEN/SYNPO/PPP1CA/CNIH2/KCNA4/SLC8A1/KCND2/PDE4B/ANKS1B/SHISA6/LAMA2/DNM3/GRM3/SHISA9/CYFIP1	64
GO:0099056	CC	GO:0099056	integral component of presynaptic membrane	37/3856	75/19659	6.99066e-09	1.79588e-07	1.34231e-07	SYT7/PSEN1/HTR2A/SLC1A6/PTPRS/STX1A/SLC1A2/OPRM1/CDH9/EPHA4/APH1A/PCDH17/KCNC1/SLC6A11/SYT11/CHRM3/EPHB2/SCN2A/FXYD6/GLRA1/DRD2/GRIK4/ADCY8/CACNA1D/CHRNB2/CADM3/NCSTN/KCNJ3/SLC6A5/HTR3A/P2RY1/KCNA2/ERBB4/NRXN1/SCN10A/SLC6A9/GRM3	37
GO:0099061	CC	GO:0099061	integral component of postsynaptic density membrane	28/3856	51/19659	2.37037e-08	5.88642e-07	4.39974e-07	CACNG3/ADAM22/ADRB1/NRCAM/PTPRS/CACNG7/PLPPR4/SLITRK3/LRFN1/CHRM3/EPHA7/CLSTN3/LRRC4C/PTPRO/DRD3/GRID2/GRIA1/SORCS3/LRFN5/CNIH2/NECTIN3/SLITRK1/ERBB4/GRID1/GRIN2A/DCC/SHISA6/SHISA9	28
GO:0099146	CC	GO:0099146	intrinsic component of postsynaptic density membrane	29/3856	54/19659	2.59428e-08	6.23464e-07	4.66001e-07	CACNG3/ADAM22/ADRB1/NRCAM/PTPRS/CACNG7/PLPPR4/SLITRK3/LRFN1/CHRM3/EPHA7/CLSTN3/LRRC4C/PTPRO/DRD3/GRID2/GRIA1/SORCS3/LRFN5/CNIH2/NECTIN3/SLITRK1/ERBB4/GRID1/GRIN2A/RGS7BP/DCC/SHISA6/SHISA9	29
GO:0098858	CC	GO:0098858	actin-based cell projection	71/3856	198/19659	6.09904e-08	1.41993e-06	1.06131e-06	ITGA3/USH1C/PROM1/ACPP/CLCA1/ADGRA2/USH2A/SYNE2/MYO3B/MAP2/ATP8B1/FAT1/ITGA6/MYO15A/MYO3A/CA9/ACTA2/PPP1R9B/RIPOR2/ATP6V1B1/EPHA4/FAM206A/SLC10A2/VASP/DOCK4/PODXL/MYO1B/NGDN/FOXA1/FGF13/LCP1/MYO7A/RDX/APP/SYTL1/ACTA1/IQGAP2/TENM2/TIAM2/PCDH15/EPS8/FARP1/UTRN/ANGPT1/EPHB1/FMN2/PPP1R9A/IGF2BP1/NFASC/ADGRV1/TMC1/APBB1/TTYH1/ANTXR1/NLGN1/MYO7B/MTM1/GAP43/OXTR/ENPP7/ESPN/SHTN1/SPN/MYO5A/MYO1C/KIF13B/D…	71
GO:0015629	CC	GO:0015629	actin cytoskeleton	143/3856	483/19659	6.68022e-08	1.50811e-06	1.12722e-06	FGR/LASP1/ABCB4/SCIN/FYN/MYOM2/MYO16/CTNNA1/ARHGAP6/LIMA1/BCAR1/NPFFR2/CROCC/LIMCH1/CTNNA2/SPTB/MYO3B/ACTN1/LLGL2/ACTB/KLHL20/CTTNBP2/NEBL/MYH7B/CARMIL1/STK17B/MYBPC2/MYO15A/MYO3A/ABLIM1/MYO9B/DAAM1/HCK/FLT1/CORO2B/MYH14/SIPA1L3/COBL/STX1A/WASL/FSCN3/ACTA2/NPM3/ARHGAP21/SH3PXD2A/PPP1R9B/CRYAB/GYS2/CAP2/APC2/SPTBN1/MLPH/ARHGEF2/TNNT2/FILIP1/ONECUT2/RHOQ/PLS1/WIPF3/CALD1/VASP/HIP1/SPECC1/MYO1B/MYO5…	143
GO:0032589	CC	GO:0032589	neuron projection membrane	29/3856	57/19659	1.24438e-07	2.72665e-06	2.038e-06	GABRA3/GABRA1/USH2A/ITGA8/CUBN/MPP2/GABRA4/SLC1A2/RIPOR2/OPRM1/GABRG2/SPTBN1/WLS/LAMP5/SGCE/KCNC1/KCNC3/GABRA6/GRIA1/KCNB1/GABRG1/KCNC2/TACR3/CNTNAP2/MYO1D/ROBO2/SHISA6/MYO1C/SHISA9	29
GO:0005604	CC	GO:0005604	basement membrane	40/3856	92/19659	1.48853e-07	3.16845e-06	2.36822e-06	USH2A/NTN1/COL4A4/NID2/P3H2/LAMB4/LAMB1/ITGA6/TIMP3/LAMA1/APLP1/PTN/VTN/LAMA4/TGFBI/MATN2/COL4A2/COL2A1/HSPG2/HMCN1/COL8A1/HMCN2/FREM2/ADAMTS1/LAD1/FREM1/VWA2/FBN1/NPNT/COL4A3/LAMB2/EFEMP2/MMRN2/FREM3/EFNA5/COL4A1/LAMA2/LAMB3/COL15A1/COL28A1	40
GO:0042383	CC	GO:0042383	sarcolemma	52/3856	133/19659	1.539e-07	3.18487e-06	2.3805e-06	ABCC8/DTNBP1/CACNB1/ABCC9/PRX/CACNG7/CAV2/GHRHR/OPRM1/SLC27A6/KCNJ8/SSPN/KCNJ2/SGCE/POPDC3/DTNA/ANXA1/DYSF/SCN2A/RDX/PPP3CA/CACNG8/ATP1B1/CASQ1/STAC/CAMK2D/ANK2/CACNA1C/ANK3/UTRN/OBSCN/CACNA1D/KCNB1/KCNJ3/CACNB2/CACNB3/CAVIN4/SNTB1/SNTG2/TRIM72/SYNM/CAV3/SLC8A1/SCN5A/SGCZ/STAC3/CLCN1/RYR1/LAMA2/RYR2/NOS1AP/DMD	52
GO:0033267	CC	GO:0033267	axon part	114/3856	373/19659	2.40053e-07	4.83351e-06	3.61275e-06	FKBP4/TSPOAP1/ITGA3/SYT7/LRRC7/MYOC/RAB27B/DTNBP1/PTPRN/KIF1B/MAP2/RAB21/PSEN1/KCNK2/NRCAM/CRTAC1/NIN/SLC32A1/EEA1/RNF40/STMN2/MYH14/COBL/CRHR2/DNM1/ZPR1/SLC1A2/CALCA/CPEB4/TANC1/ITGA4/SPTBN1/EPHA4/KIF21B/PTBP2/FAM206A/TNN/USP9X/LAMP5/PRKCG/GAD1/PALLD/KCNC1/FGF13/UNC13A/DLG4/SYT11/CHRM3/NAV1/DAGLA/SCN2A/MGARP/MAPK8IP3/MAP3K12/IQGAP1/APP/BOC/TMEM108/ANK2/GLRA1/CPLX2/TENM2/TIAM2/CRH/SYBU/NTRK2/PARD…	114
GO:0098802	CC	GO:0098802	plasma membrane receptor complex	65/3856	184/19659	4.03725e-07	7.91514e-06	5.91608e-06	CALCR/ITGA3/ITGA2B/CACNG3/CD6/LRRC7/CALCRL/CACNG5/ITGA8/ITGA6/IL12RB1/CACNG7/ITGB8/CUBN/BIRC2/ITGA4/CHRNB4/OLFM3/GRIA2/ACVR2A/GRIA3/BMP2/ITGB4/DLG4/ITGA7/GABBR2/TLR2/EMILIN1/CHRNA1/BMPR1B/IGF1R/SKAP1/CACNG8/CNIH3/GRIK4/DLG2/EPS8/GRID2/GRIA4/GRM1/GRIA1/CHRNB2/GRIN2C/SHANK2/ABHD6/ITGA2/GRIK2/HTR3A/NPNT/IRS1/NLGN1/CHRNB1/GRIK1/VWC2L/CNIH2/CHRNA7/GRIN2A/SHISA6/GRIN3A/CD247/CHUK/SYNJ2BP/SHISA9/IL10RB/…	65
GO:0019897	CC	GO:0019897	extrinsic component of plasma membrane	59/3856	162/19659	4.22187e-07	8.06485e-06	6.02798e-06	FGR/FYN/CTNNA1/STYK1/CDH3/GNAI3/CTNNA2/CDH19/CDH7/GNAO1/GNAS/GNA11/SNX5/HCK/CDH20/EEA1/CAV2/WNT2/CUBN/FRK/CDH9/CDH6/APC2/TGM3/GNGT1/HIP1/GNAI1/DLG4/GNAT2/DTNA/ANXA1/SERPINE2/SYTL2/IQGAP1/CDH11/CDH13/SYTL1/STAC/CDH18/CDH22/CNKSR2/CDH8/FARP1/CDH12/TIAM1/DGKI/GNGT2/GNG8/GNG4/JUP/GRAMD2A/KCNIP1/KPNA2/FES/STAC3/GNG2/SRC/TDGF1/MYZAP	59
GO:0034705	CC	GO:0034705	potassium channel complex	41/3856	99/19659	5.15614e-07	9.6033e-06	7.17788e-06	ABCC8/KCNQ1/ABCC9/KCNK2/STX1A/SUMO1/KCNQ4/KCNIP2/KCNJ8/KCNJ2/KCNC1/KCNC3/DLG4/KCNK1/GRIK4/DLG2/KCNJ1/KCNE4/KCNMA1/KCNJ6/KCNB1/KCNJ3/GRIK2/HCN1/KCNV1/KCNC2/KCNS3/KCNMB3/GRIK1/CNTNAP2/DPP10/KCNA2/KCNIP1/KCNA4/KCNB2/KCNQ3/KCND2/KCNQ5/KCNIP4/KCNMB2/NOS1AP	41
GO:0031256	CC	GO:0031256	leading edge membrane	60/3856	167/19659	5.77495e-07	1.04362e-05	7.80039e-06	FGR/ARHGAP44/GABRA3/GABRA1/PLEKHO1/USH2A/SYNE2/ABCA7/PDE4A/ITGA8/PACSIN2/CUBN/PPP1R9B/MPP2/GABRA4/SLC1A2/RIPOR2/OPRM1/GABRG2/WWC1/APC2/SPTBN1/ARHGEF2/WLS/PSD4/VASP/LAMP5/SGCE/KCNC1/HIP1R/EPS8L1/KCNC3/LCP1/KSR1/GABRA6/FGD2/TIRAP/EPS8/IFIT5/PTPRK/GRIA1/PSD3/TIAM1/EEF1A1/KCNB1/GABRG1/DLC1/KCNC2/FAM107A/ANTXR1/TACR3/CNTNAP2/MYO1D/KCNA2/ROBO2/SHISA6/SRC/DPP4/MYO1C/SHISA9	60
GO:0070382	CC	GO:0070382	exocytic vesicle	68/3856	197/19659	5.88347e-07	1.04362e-05	7.80039e-06	ICA1/ABCC8/SYT7/SYT13/APBA2/RAB27B/DTNBP1/SNCAIP/SYT1/RAB27A/PICALM/CTTNBP2/MTMR2/TMEM230/WDR7/SLC17A6/UNC13D/TRIM9/SLC32A1/SYTL4/STX4/SLC17A7/PTPRS/STX1A/DNM1/SH3GL2/SYT10/STX2/OTOF/ATP6V1B1/LAMP5/UNC13A/DLG4/SYT11/SYT4/NGF/STX11/GAD2/SYTL2/SLC40A1/STON2/MCTP2/SYTL1/SNAP47/SYT2/DRD2/VTI1A/TMEM163/RAB3C/GRIA1/DGKI/SYNPR/SLC9B2/SVOP/RAB4A/SYT9/BCL2L1/MCTP1/BDNF/SLC17A8/GRIN2A/PDE4B/SYN3/ZNRF1/BACE…	68
GO:0030175	CC	GO:0030175	filopodium	41/3856	100/19659	7.09354e-07	1.229e-05	9.18601e-06	ITGA3/ACPP/ADGRA2/SYNE2/MAP2/FAT1/ITGA6/MYO3A/ACTA2/PPP1R9B/RIPOR2/EPHA4/FAM206A/VASP/PODXL/MYO1B/NGDN/FGF13/LCP1/RDX/APP/ACTA1/IQGAP2/TENM2/TIAM2/FARP1/UTRN/EPHB1/PPP1R9A/IGF2BP1/APBB1/TTYH1/ANTXR1/NLGN1/MTM1/GAP43/SHTN1/MYO5A/DMD/CYFIP1/SRCIN1	41
GO:0031901	CC	GO:0031901	early endosome membrane	53/3856	143/19659	8.57467e-07	1.45185e-05	1.08517e-05	CFTR/SNX1/ATP9A/MCOLN3/ABCA7/EPHA8/SNX13/CLCN4/RAB21/EPS15/MTMR2/SNX5/GGA1/EEA1/SNX8/MTMR4/FIG4/SNX4/EPHA4/WLS/CD274/GGA3/LAMP5/STEAP4/SNX6/RBSN/PDLIM4/KREMEN2/ANXA1/GPNMB/STAM/MARCH1/FGD2/CLVS2/NTRK2/TMEM163/WNT3A/RABGEF1/EPHB1/GRIA1/NAPEPLD/DTX3L/RAB4A/RAB31/NSG2/MARCH3/TMEM9B/CLVS1/VPS33B/LITAF/SNX2/HLA-A/TICAM2	53
GO:0044304	CC	GO:0044304	main axon	31/3856	68/19659	1.05001e-06	1.73835e-05	1.29931e-05	LRRC7/MYOC/MAP2/NRCAM/DNM1/SLC1A2/SPTBN1/KCNC1/DLG4/NAV1/DAGLA/SCN2A/APP/ANK2/CRH/PARD3/DLG2/ANK3/SPOCK1/TIAM1/SPTBN4/NFASC/KCNC2/APBB1/CNTNAP2/MYO1D/KCNA2/KCNQ3/ROBO2/CCK/KIF13B	31
GO:0005911	CC	GO:0005911	cell-cell junction	128/3856	442/19659	1.18258e-06	1.91527e-05	1.43155e-05	KRIT1/ABCB4/LRRC7/CTNNA1/SDCCAG8/PTPRU/CDH3/CTNNA2/CDH19/ACTN1/MPP5/CAMSAP3/CDH7/FAT1/ITGA6/EPB41L4B/PACSIN2/SGSM3/CDH20/LAMA1/SIPA1L3/CLDN15/PDLIM1/PMP22/RAPGEF2/CDH9/CDH6/PCDH12/CLDN16/FRMD4B/PARD3B/ARHGEF2/SSX2IP/TJP2/EPCAM/KCNJ2/VASP/SYMPK/PRKCG/PODXL/CGNL1/AJUBA/FGF13/NECTIN2/PATJ/TRPC4/PDZD2/DSG1/CLDN10/ANXA1/SCN2A/NOV/TJAP1/TRPC6/TRIM29/RDX/TMOD3/PPP3CA/IQGAP1/CDH11/CDH13/SKAP1/APP/ATP1B1/…	128
GO:0060076	CC	GO:0060076	excitatory synapse	24/3856	48/19659	2.25497e-06	3.57436e-05	2.67162e-05	ITGA3/CACNG3/CTNNA2/FGFR2/SYT1/CADPS2/SLC17A6/PLCB4/SLC17A7/GRIA2/GRIA3/DLG4/SYT11/CNTN6/GRID2/DGKI/CADM3/KCNJ3/NLGN1/SLC17A8/PDE4B/SHISA6/SLC6A9/CYFIP1	24
GO:0005891	CC	GO:0005891	voltage-gated calcium channel complex	22/3856	43/19659	3.64433e-06	5.65631e-05	4.22775e-05	CACNG3/CACNA2D2/CACNB1/CATSPERG/CACNA1I/CACNA1F/CACNG7/PDE4D/CACNG8/CACNA2D4/CACNA1C/CACNA1D/CACNA2D3/CACHD1/CACNB2/CACNB3/CACNB4/PDE4B/STAC3/RYR1/CACNA1E/NOS1AP	22
GO:0098982	CC	GO:0098982	GABA-ergic synapse	32/3856	75/19659	4.16391e-06	6.33084e-05	4.73192e-05	SYT7/GABRA3/GABRA1/SLC32A1/GABRA4/MDGA1/GABRG2/PCDH17/SLITRK3/SLC6A11/CLSTN3/CDH13/GABRB2/DRD2/CNTN5/PTPRO/DRD3/ATP2B2/NRG1/GABRB1/ABHD6/GUCY1A1/LRFN5/GAP43/CTBP2/SLITRK1/ERBB4/NRXN1/PLCB1/EFNA5/KCND2/ERC2	32
GO:0043025	CC	GO:0043025	neuronal cell body	135/3856	483/19659	4.82802e-06	7.19375e-05	5.37689e-05	FKBP4/TAC1/SYT7/GLRX2/SLC4A8/PTPRN/SNCAIP/ACSL4/PICALM/ITGA8/MAP2/BRINP1/SLC1A3/KCNN2/PSEN1/KCNK2/APOB/CD200/TGFB2/CACNA1F/HTR2A/SLC38A7/STMN2/PTPRS/CACNG7/COBL/SH3GL2/ASIC2/CPE/RAPGEF2/CRYAB/ZPR1/CALCA/OPRM1/PDE10A/TANC1/ITGA4/RTN4/SLC5A7/SOS1/EPHA4/ARHGEF2/PTBP2/SLC8A2/CNNM1/TNN/CIT/PDE1B/KCNJ2/RAB17/KCNC1/MAP1S/TRPM4/ATXN10/HIP1R/KCNC3/SYT4/EPHB2/EPHA7/KCNK1/DAB2IP/NOV/BMPR1B/PMM2/RPTOR/PTPRF/…	135
GO:0048786	CC	GO:0048786	presynaptic active zone	30/3856	69/19659	5.19468e-06	7.58831e-05	5.6718e-05	ARHGAP44/CTNNA2/RIMS1/NUFIP1/SLC32A1/STX4/SLC17A7/STX1A/STX2/RIMS3/GAD1/UNC13A/SYT11/STX11/STXBP1/PPFIA2/APP/PPFIA4/CACNA1D/DGKI/NTNG1/P2RY1/CTBP2/RIMS2/PPFIA3/NRXN1/PCLO/ERC2/GRM7/NTNG2	30
GO:0008076	CC	GO:0008076	voltage-gated potassium channel complex	36/3856	90/19659	6.50061e-06	9.11022e-05	6.80933e-05	KCNQ1/KCNK2/STX1A/SUMO1/KCNQ4/KCNIP2/KCNJ8/KCNJ2/KCNC1/KCNC3/DLG4/KCNK1/DLG2/KCNJ1/KCNE4/KCNMA1/KCNJ6/KCNB1/KCNJ3/HCN1/KCNV1/KCNC2/KCNS3/KCNMB3/CNTNAP2/DPP10/KCNA2/KCNIP1/KCNA4/KCNB2/KCNQ3/KCND2/KCNQ5/KCNIP4/KCNMB2/NOS1AP	36
GO:0032281	CC	GO:0032281	AMPA glutamate receptor complex	16/3856	27/19659	6.58326e-06	9.11022e-05	6.80933e-05	CACNG3/CACNG5/CACNG7/OLFM3/GRIA2/GRIA3/DLG4/CACNG8/CNIH3/GRIA4/GRIA1/ABHD6/VWC2L/CNIH2/SHISA6/SHISA9	16
GO:0031012	CC	GO:0031012	extracellular matrix	136/3856	490/19659	6.60338e-06	9.11022e-05	6.80933e-05	MYOC/USH2A/LTBP1/COL11A1/WNT8A/NTN1/FGFR2/FGF10/COL4A4/COL16A1/ADAMTS2/NID2/P3H2/LAMB4/LAMB1/ITGA6/TGFB2/TFIP11/TIMP3/PDGFB/CHADL/MMP9/LAMA1/MMP15/IL7/APLP1/TFPI2/PTN/WNT2/PTPRZ1/VTN/CTSC/COL12A1/COL9A1/GPLD1/VEGFA/LAMA4/LOX/EFEMP1/TNR/LTBP2/TNN/TGFBI/CLU/ITIH5/MATN4/F13A1/COL21A1/MMP24/LRRC17/LGALS3/RTBDN/MATN3/MATN2/COL4A2/ANXA1/ADAM19/SERPINE2/NOV/LRRC32/MMP20/EMILIN1/COL2A1/FBLN5/HAPLN3/TGFB1…	136
GO:0030133	CC	GO:0030133	transport vesicle	110/3856	381/19659	7.53904e-06	0.00010212	7.63283e-05	ICA1/ABCC8/SYT7/SYT13/APBA2/RAB27B/DTNBP1/GOPC/PTPRN/SNCAIP/SYT1/RAB27A/SREBF1/PICALM/SEC31B/CTTNBP2/SCGN/MTMR2/TMEM230/WDR7/SLC17A6/UNC13D/ARCN1/TRIM9/SEC23A/HCK/SLC32A1/SYTL4/STX4/RAB11A/SCG3/SLC17A7/PTPRS/KDELR1/BET1/CAV2/STX1A/DNM1/SH3GL2/AREG/CPE/SYT10/STX2/SCAP/OTOF/ATP6V1B1/SEC16B/COPA/SSPN/LAMP5/UNC13A/GALNT15/DLG4/SYT11/SYT4/ERG28/NGF/SPX/STX11/GAD2/SYTL2/SLC40A1/SEC24B/STON2/MCTP2/SYTL1…	110
GO:0099568	CC	GO:0099568	cytoplasmic region	133/3856	479/19659	8.13139e-06	0.000108176	8.08553e-05	LASP1/SCIN/PHLDB1/DNAH5/RAI14/RAB27B/SPATA7/DTNBP1/KIF1B/ATG5/CTNNA2/FGFR2/SPTB/LLGL2/FRY/GLI2/CTTNBP2/SPAG6/MAP2/RIMS1/RAB21/PSEN1/MYO9B/SPEF1/RASAL3/COBL/WASL/GLI3/RND2/GYS2/NEDD9/OPRM1/CAP2/EXOC2/IFT57/DNAH1/NEK4/NRBP1/SPTBN1/MLPH/RND3/PARD3B/WLS/RIMS3/CENPF/DNAH7/DNAL1/RHOQ/PLS1/WIPF3/CALD1/TRIP10/DYNLRB1/ATG14/RHOJ/HIP1/GNAI1/MKLN1/GAD1/UNC13A/HIP1R/KCNC3/DLG4/TRPC4/SPINK5/MGARP/MYO7A/RDX/MA…	133
GO:0098685	CC	GO:0098685	Schaffer collateral - CA1 synapse	33/3856	82/19659	1.336e-05	0.000174617	0.000130516	CACNG3/FYN/APBA2/ADRB1/DTNBP1/CAMK2A/RAB11A/PTPRS/SH3GL2/EPHA4/TNR/PTPRA/SYT11/EPHA7/DGKB/PPP3CA/CDH11/LRRC4C/ITPR1/GRM1/ADCY8/LRFN2/DGKI/ABR/NTNG1/STAT3/GRM5/ADORA2B/SYNPO/NRXN1/DCC/NTNG2/NEFL	33
GO:0032590	CC	GO:0032590	dendrite membrane	20/3856	40/19659	1.57045e-05	0.000201721	0.000150774	GABRA3/GABRA1/ITGA8/MPP2/GABRA4/OPRM1/GABRG2/WLS/LAMP5/SGCE/KCNC1/KCNC3/GABRA6/GRIA1/KCNB1/GABRG1/KCNC2/TACR3/SHISA6/SHISA9	20
GO:0005769	CC	GO:0005769	early endosome	99/3856	341/19659	1.64077e-05	0.000207182	0.000154856	CFTR/VPS41/SNX1/ADRB1/EPHA3/KCNQ1/ATP9A/MCOLN3/ABCA7/EPHA8/SNX13/CLCN4/PICALM/RAB21/APOB/EPS15/MTMR2/SNX5/TMEM230/GGA1/PACSIN2/EEA1/CACNG7/SNX8/SH3GL2/MTMR4/RND2/FIG4/SNX4/EPHA4/WLS/CD274/WASHC3/CXCR4/RAB38/RAB17/GGA3/LAMP5/STEAP4/MYO1B/SNX6/RBSN/PDLIM4/KREMEN2/ANXA1/DYSF/GPNMB/RPS6KC1/STAM/ECPAS/SORL1/RASGEF1B/ST8SIA2/APP/TMEM108/RUBCN/ANK2/MARCH1/FGD2/CLVS2/NTRK2/ASTN2/GPR107/RABGAP1L/TMEM163/W…	99
GO:0008021	CC	GO:0008021	synaptic vesicle	59/3856	180/19659	1.93528e-05	0.000239147	0.000178748	ICA1/ABCC8/SYT7/APBA2/RAB27B/DTNBP1/SNCAIP/SYT1/CTTNBP2/MTMR2/TMEM230/WDR7/SLC17A6/TRIM9/SLC32A1/STX4/SLC17A7/PTPRS/STX1A/DNM1/SH3GL2/STX2/OTOF/ATP6V1B1/LAMP5/UNC13A/DLG4/SYT11/SYT4/NGF/STX11/GAD2/SLC40A1/STON2/MCTP2/SNAP47/SYT2/DRD2/VTI1A/TMEM163/RAB3C/GRIA1/DGKI/SYNPR/SLC9B2/SVOP/RAB4A/SYT9/BCL2L1/MCTP1/BDNF/SLC17A8/GRIN2A/PDE4B/SYN3/ZNRF1/BACE1/SLC6A9/MME	59
GO:0031253	CC	GO:0031253	cell projection membrane	97/3856	334/19659	1.95812e-05	0.000239147	0.000178748	FGR/ITGA3/PROM1/GABRA3/GABRA1/PLEKHO1/PHLPP2/USH2A/GUCA1A/LIMA1/SYNE2/ABCA7/PDE4A/EVC/ITGA8/LRP2/PHLPP1/EPS15/SLC26A4/PACSIN2/NDRG4/ATP6V0A4/CA9/CUBN/RGS9/PPP1R9B/MPP2/GABRA4/MFSD10/SLC1A2/RIPOR2/OPRM1/GABRG2/WWC1/APC2/SPTBN1/ARHGEF2/WLS/TRPM6/PSD4/VASP/LAMP5/GNGT1/SGCE/PODXL/SMO/KCNC1/HIP1R/EPS8L1/KCNC3/GNAT2/KCNK1/LCP1/KSR1/SYTL1/GPR161/GABRA6/FGD2/CDHR1/DRD2/TIRAP/EPS8/IFIT5/UTRN/GRIA1/PSD3/TI…	97
GO:0009898	CC	GO:0009898	cytoplasmic side of plasma membrane	50/3856	149/19659	4.05811e-05	0.000476609	0.000356236	FGR/FYN/STYK1/GNAI3/PTPN3/SPTB/RAB21/PTPRC/GNAO1/GNAS/PTPN4/GNA11/SNX5/HCK/CAV2/BIRC2/PRMT8/FRK/TGM3/GNGT1/HIP1/GNAI1/DLG4/GNAT2/DSG1/DTNA/PPP3CA/IQGAP1/STAC/FARP1/TIAM1/SHROOM4/EPB41/GEM/GNGT2/GNG8/GNG4/PTEN/JUP/GRAMD2A/KCNIP1/CACNB4/FES/STAC3/GNG2/LITAF/GM2A/SRC/CHUK/MYZAP	50
GO:0030658	CC	GO:0030658	transport vesicle membrane	64/3856	204/19659	4.09379e-05	0.000476609	0.000356236	ICA1/ABCC8/SYT7/RAB27B/DTNBP1/PTPRN/SYT1/SREBF1/SEC31B/SCGN/SLC17A6/SEC23A/SLC32A1/SYTL4/SCG3/SLC17A7/PTPRS/STX1A/SH3GL2/AREG/CPE/SYT10/SCAP/OTOF/ATP6V1B1/SEC16B/LAMP5/UNC13A/SYT11/SYT4/GAD2/SEC24B/MCTP2/SNAP47/CNIH3/SYT2/DRD2/ITPR1/VTI1A/TMEM163/SAR1B/RAB3C/NRGN/GRIA1/VMA21/SYNPR/SLC9B2/SLC30A8/SVOP/RAB4A/SYT9/BCL2L1/CNIH2/MCTP1/SEC24C/SLC17A8/SYN3/ZNRF1/SLC6A9/HLA-A/SYT3/HLA-DPB1/HLA-DPA1/CRYZL…	64
GO:0034704	CC	GO:0034704	calcium channel complex	27/3856	65/19659	4.09436e-05	0.000476609	0.000356236	MCUB/CACNG3/CACNA2D2/CACNB1/CATSPERG/CACNA1I/CACNA1F/CACNG7/MICU1/PDE4D/FKBP1B/TRPC4/CACNG8/CACNA2D4/CACNA1C/CACNA1D/CACNA2D3/CACHD1/CACNB2/CACNB3/CACNB4/PDE4B/STAC3/RYR1/CACNA1E/RYR2/NOS1AP	27
GO:0150034	CC	GO:0150034	distal axon	82/3856	280/19659	6.03253e-05	0.000691421	0.000516795	FKBP4/TSPOAP1/ITGA3/SYT7/DTNBP1/PTPRN/MAP2/PSEN1/KCNK2/CRTAC1/NIN/SLC32A1/RNF40/STMN2/MYH14/COBL/CRHR2/ZPR1/CALCA/CPEB4/TANC1/ITGA4/EPHA4/KIF21B/PTBP2/FAM206A/TNN/USP9X/LAMP5/PRKCG/GAD1/PALLD/KCNC1/FGF13/UNC13A/SYT11/CHRM3/MAPK8IP3/MAP3K12/IQGAP1/APP/BOC/GLRA1/CPLX2/TENM2/TIAM2/NTRK2/PARD3/DRD2/CDH8/PTPRO/EPS8/UTRN/TIAM1/DGKI/AUTS2/PPP1R9A/GDPD5/IGF2BP1/TBC1D24/SHANK2/APBB2/ITGA2/GRIK2/KCNC2/APBB…	82
GO:0005913	CC	GO:0005913	cell-cell adherens junction	39/3856	110/19659	7.18633e-05	0.000811184	0.000606311	LRRC7/CTNNA1/CDH3/CTNNA2/CDH19/ACTN1/MPP5/CAMSAP3/CDH7/ITGA6/CDH20/PDLIM1/CDH9/CDH6/PARD3B/SSX2IP/NECTIN2/ANXA1/TRIM29/RDX/TMOD3/CDH11/CDH13/HMCN1/CDH18/SHROOM2/PARD3/CDH22/CDH8/CDH12/FRS2/PLEKHA7/CTNND2/PPP1CA/PTPRM/JUP/NECTIN3/OXTR/BMPR2	39
GO:0045177	CC	GO:0045177	apical part of cell	103/3856	373/19659	0.00010245	0.00113919	0.000851474	CFTR/ABCB4/USH1C/PROM1/MGST1/RAB27B/USH2A/SLC12A2/RAB27A/SLC12A1/ITGA8/LRP2/ATP8B1/KCNK2/FAT1/ABCB1/EPS15/GNAS/SLC26A4/EPB41L4B/NIN/JAG1/SIPA1L3/ATP6V0A4/SLC1A1/CUBN/SLC2A9/RAPGEF2/UPK2/RIPOR2/SLC29A1/SLC4A9/PDE4D/LCT/ATP6V1B1/PARD3B/PAPPA2/MREG/TRPM6/EPCAM/RAB17/SLC10A2/PODXL/MYO1B/HIP1R/PATJ/CHL1/DSG1/ANXA1/KCNK1/EDAR/LMO7/MYO7A/RDX/PRKG2/ERBB2/APP/ATP1B1/CPO/ANK2/SHROOM2/MAL2/PARD3/SLC5A12/PTP…	103
GO:0016342	CC	GO:0016342	catenin complex	15/3856	29/19659	0.0001111	0.0012172	0.000909783	CTNNA1/CDH3/CDH19/CDH7/CDH20/CDH9/CDH6/APC2/CDH11/CDH13/CDH18/CDH22/CDH8/CDH12/JUP	15
GO:0030672	CC	GO:0030672	synaptic vesicle membrane	36/3856	102/19659	0.000148602	0.00158154	0.00118211	ICA1/ABCC8/SYT7/RAB27B/DTNBP1/SYT1/SLC17A6/SLC32A1/SLC17A7/PTPRS/STX1A/SH3GL2/OTOF/ATP6V1B1/LAMP5/UNC13A/SYT11/SYT4/GAD2/MCTP2/SNAP47/SYT2/DRD2/TMEM163/RAB3C/SYNPR/SLC9B2/SVOP/RAB4A/SYT9/BCL2L1/MCTP1/SLC17A8/SYN3/ZNRF1/SLC6A9	36
GO:0099501	CC	GO:0099501	exocytic vesicle membrane	36/3856	102/19659	0.000148602	0.00158154	0.00118211	ICA1/ABCC8/SYT7/RAB27B/DTNBP1/SYT1/SLC17A6/SLC32A1/SLC17A7/PTPRS/STX1A/SH3GL2/OTOF/ATP6V1B1/LAMP5/UNC13A/SYT11/SYT4/GAD2/MCTP2/SNAP47/SYT2/DRD2/TMEM163/RAB3C/SYNPR/SLC9B2/SVOP/RAB4A/SYT9/BCL2L1/MCTP1/SLC17A8/SYN3/ZNRF1/SLC6A9	36
GO:0030027	CC	GO:0030027	lamellipodium	58/3856	188/19659	0.000152111	0.00159609	0.00119298	SNX1/ARHGAP31/CTNNA1/BCAR1/SYNE2/CTNNA2/CARMIL1/FAT1/ABLIM1/STX4/STMN2/WASL/LIMK1/ACTA2/PPP1R9B/STX2/NEDD9/NRBP1/APC2/FAM206A/VASP/PODXL/PALLD/AJUBA/GDPD2/PDLIM4/DYSF/RDX/PSTPIP1/APP/ACTA1/IQGAP2/FGD2/TIAM2/GSN/DGKZ/PTPRO/SH3RF1/PPP1R9A/IGF2BP1/APBB2/APBB1/ANTXR1/MCC/ABLIM3/PTPRM/FAM89B/KCNA2/SHTN1/NHS/PARVB/DPP4/SNX2/ITSN1/ARPIN/NME2/CYFIP1/SRCIN1	58
GO:0005938	CC	GO:0005938	cell cortex	83/3856	292/19659	0.000166021	0.00171786	0.001284	LASP1/SCIN/PHLDB1/RAI14/CTNNA2/FGFR2/SPTB/LLGL2/FRY/CTTNBP2/RIMS1/PSEN1/MYO9B/RASAL3/COBL/WASL/RND2/GYS2/NEDD9/CAP2/EXOC2/NRBP1/SPTBN1/MLPH/RND3/PARD3B/RIMS3/RHOQ/PLS1/WIPF3/CALD1/TRIP10/RHOJ/HIP1/GNAI1/MKLN1/GAD1/UNC13A/HIP1R/KCNC3/DLG4/TRPC4/SPINK5/MYO7A/RDX/HMCN1/PHLDB2/SHROOM2/GSN/ASTN2/HMCN2/PARD3/ADD3/EPS8/UTRN/FMN2/EEF1A1/CABP1/SHROOM4/PPP1R9A/EPB41/GPSM1/SPTBN4/CAPN2/RHOBTB3/DLC1/MELK/AKA…	83
GO:0044420	CC	GO:0044420	extracellular matrix component	21/3856	49/19659	0.000168798	0.00172267	0.00128759	LTBP1/COL11A1/COL4A4/LAMB1/LAMA1/PTPRZ1/COL12A1/TNR/COL4A2/EMILIN1/COL2A1/FBLN5/COL8A1/FBN1/COL4A3/LAMB2/COL4A1/THSD4/COL14A1/LAMB3/COL15A1	21
GO:0005884	CC	GO:0005884	actin filament	35/3856	99/19659	0.00017563	0.00176816	0.0013216	FYN/ARHGAP6/ACTN1/CARMIL1/MYO3A/MYO9B/HCK/COBL/WASL/APC2/RHOQ/PLS1/WIPF3/SPECC1/MYO1B/PALLD/GDPD2/PDLIM4/ANXA1/LCP1/PSTPIP1/IQGAP1/TPM3/ACTA1/BIN3/GAS2/SHROOM4/LMOD1/AKAP13/ESPN/SRC/MYO5A/MYO1C/RCSD1/FMN1	35
GO:0030018	CC	GO:0030018	Z disc	42/3856	126/19659	0.000190395	0.00189125	0.0014136	MYOM2/SYNE2/ACTN1/NEBL/KCNN2/MYBPC2/DNAJB6/PDLIM1/CRYAB/FKBP1B/LDB3/PALLD/HRC/FHOD3/PPP3CA/CASQ1/ANK2/CACNA1C/ANK3/OBSCN/CACNA1D/XIRP2/MYOZ3/SCN3B/SYNPO2L/CAVIN4/SYNPO/SYNPO2/JUP/KY/CAV3/SLC8A1/FHL3/SCN5A/PDE4B/PARVB/MYBPC1/RYR1/RYR2/NOS1AP/DMD/MYZAP	42
GO:0062023	CC	GO:0062023	collagen-containing extracellular matrix	92/3856	332/19659	0.000204251	0.00200219	0.00149652	USH2A/LTBP1/COL11A1/WNT8A/NTN1/COL4A4/COL16A1/ADAMTS2/NID2/P3H2/LAMB4/LAMB1/ITGA6/TGFB2/TIMP3/PDGFB/CHADL/MMP9/LAMA1/IL7/APLP1/PTN/PTPRZ1/VTN/CTSC/COL12A1/LAMA4/EFEMP1/TNR/LTBP2/TGFBI/CLU/ITIH5/F13A1/COL21A1/LGALS3/RTBDN/MATN2/COL4A2/ANXA1/ADAM19/SERPINE2/NOV/EMILIN1/COL2A1/FBLN5/TGFB1I1/CDH13/HSPG2/HMCN1/COL8A1/SFRP2/HAPLN1/HMCN2/SERPINH1/FREM2/ADAMTS1/ADAMTS5/ADAMTS3/LAD1/IGFBP7/FBLN2/PF4/EDIL3…	92
GO:0030128	CC	GO:0030128	clathrin coat of endocytic vesicle	10/3856	16/19659	0.000207587	0.00200847	0.00150121	AP2B1/EPN2/PICALM/EPS15/SGIP1/HIP1/FCHO1/HIP1R/TBC1D5/AP2A2	10
GO:0031234	CC	GO:0031234	extrinsic component of cytoplasmic side of plasma membrane	32/3856	89/19659	0.000229623	0.00219319	0.00163928	FGR/FYN/STYK1/GNAI3/GNAO1/GNAS/GNA11/SNX5/HCK/CAV2/FRK/TGM3/GNGT1/HIP1/GNAI1/DLG4/GNAT2/DTNA/IQGAP1/STAC/FARP1/TIAM1/GNGT2/GNG8/GNG4/GRAMD2A/KCNIP1/FES/STAC3/GNG2/SRC/MYZAP	32
GO:0016324	CC	GO:0016324	apical plasma membrane	86/3856	308/19659	0.000246173	0.0023215	0.00173518	CFTR/ABCB4/PROM1/RAB27B/USH2A/SLC12A2/RAB27A/SLC12A1/LRP2/ATP8B1/KCNK2/FAT1/ABCB1/EPS15/GNAS/SLC26A4/JAG1/SIPA1L3/ATP6V0A4/SLC1A1/CUBN/SLC2A9/RAPGEF2/UPK2/RIPOR2/SLC29A1/PDE4D/LCT/ATP6V1B1/PARD3B/PAPPA2/MREG/TRPM6/EPCAM/RAB17/SLC10A2/PODXL/HIP1R/PATJ/DSG1/ANXA1/KCNK1/LMO7/MYO7A/RDX/PRKG2/ERBB2/ATP1B1/CPO/ANK2/SHROOM2/MAL2/PARD3/SLC5A12/PTPRO/KCNE4/KCNMA1/SHROOM4/PTH1R/SHANK2/CLDN1/PLB1/SLC9B2/SLC…	86
GO:0098562	CC	GO:0098562	cytoplasmic side of membrane	53/3856	172/19659	0.000295235	0.00274937	0.00205499	FGR/FYN/STYK1/GNAI3/PTPN3/SPTB/RAB21/PTPRC/GNAO1/GNAS/PTPN4/GNA11/SNX5/HCK/RASAL3/CAV2/BIRC2/PRMT8/FRK/TGM3/GNGT1/HIP1/GNAI1/DLG4/GNAT2/DSG1/DTNA/PPP3CA/IQGAP1/STAC/FARP1/TIAM1/EEF1A1/SHROOM4/EPB41/GEM/GNGT2/GNG8/GNG4/PTEN/JUP/GRAMD2A/KCNIP1/CACNB4/FES/STAC3/GNG2/LITAF/GM2A/SRC/RPS26/CHUK/MYZAP	53
GO:0030315	CC	GO:0030315	T-tubule	21/3856	51/19659	0.000329962	0.00303484	0.00226836	PRX/CACNG7/KCNJ2/DYSF/SCN2A/RDX/CACNG8/CASQ1/STAC/ANK2/CACNA1C/ANK3/CACNA1D/KCNJ3/CACNB2/CACNB3/CAV3/SLC8A1/SCN5A/RYR1/NOS1AP	21
GO:0043198	CC	GO:0043198	dendritic shaft	16/3856	35/19659	0.000412299	0.00374589	0.00279982	MAP2/PSEN1/ZMYND8/HTR2A/MPP2/EPHA4/ARHGEF2/APP/CNIH3/KIRREL3/NLGN1/CNIH2/SLC8A1/KIRREL1/GRM7/SYNGAP1	16
GO:0098686	CC	GO:0098686	hippocampal mossy fiber to CA3 synapse	15/3856	32/19659	0.000445886	0.00400223	0.00299142	SYT7/RNF19A/DTNBP1/CTNNA2/SYT1/SH3GL2/AKAP7/EPHA7/GRIK4/ADCY8/GRIK2/SYT9/NECTIN3/BACE1/SLC6A9	15
GO:0030135	CC	GO:0030135	coated vesicle	78/3856	280/19659	0.000501614	0.00444884	0.00332524	CFTR/ABCB4/AP2B1/VPS41/RAB27B/GOPC/SNAP91/SYT1/RAB27A/EPN2/SREBF1/PICALM/SEC31B/LRP2/APOB/EPS15/NECAP1/UNC13D/ARCN1/SEC23A/SLC32A1/CEMIP/SLC17A7/KDELR1/TYRP1/SH3GL2/CUBN/AREG/CTSC/CLINT1/SCAP/ECE1/SGIP1/SEC16B/COPA/HIP1/GAD1/FCHO1/HIP1R/TBC1D5/SFTPD/GAD2/ECPAS/SCARB2/SEC24B/STON2/APP/CNIH3/SYT2/CLVS2/ASTN2/GPR107/VTI1A/ASTN1/SAR1B/NRGN/GRIA1/STEAP2/MYO1E/VMA21/YIF1B/SYT9/CNIH2/SEC24C/CLVS1/FZD2/A…	78
GO:0030016	CC	GO:0030016	myofibril	63/3856	218/19659	0.00059595	0.00522333	0.00390412	MYOM2/SYNE2/ABCC9/ACTN1/NEBL/MYH7B/KCNN2/MYBPC2/SMPX/MYLK2/DNAJB6/PDLIM1/CRYAB/SPTBN1/TNNT2/FKBP1B/KCNJ8/LDB3/CALD1/PALLD/TNNI3/HRC/SYNE1/FHOD3/TMOD3/PPP3CA/CASQ1/TPM3/ACTA1/ANK2/CACNA1C/ANK3/OBSCN/CACNA1D/XIRP2/LMOD1/CMYA5/MYOZ3/SCN3B/SYNPO2L/CAVIN4/MTM1/SYNPO/SYNPO2/JUP/ABRA/KY/PDE4DIP/SYNM/CAV3/SLC8A1/FHL3/SCN5A/PDE4B/NBR1/PARVB/MYBPC1/RYR1/SVIL/RYR2/NOS1AP/DMD/MYZAP	63
GO:0030426	CC	GO:0030426	growth cone	50/3856	165/19659	0.000659034	0.00570907	0.00426719	FKBP4/ITGA3/DTNBP1/MAP2/PSEN1/CRTAC1/NIN/STMN2/MYH14/COBL/ZPR1/CPEB4/ITGA4/EPHA4/KIF21B/PTBP2/FAM206A/USP9X/LAMP5/PALLD/FGF13/MAPK8IP3/MAP3K12/IQGAP1/APP/BOC/TENM2/TIAM2/PARD3/PTPRO/EPS8/UTRN/TIAM1/AUTS2/PPP1R9A/GDPD5/IGF2BP1/SHANK2/APBB2/APBB1/KIF5C/GAP43/BASP1/TRAK1/SHTN1/ERC2/MYO5A/PCDHGB1/CYFIP1/NEFL	50
GO:0030122	CC	GO:0030122	AP-2 adaptor complex	9/3856	15/19659	0.00067194	0.00575397	0.00430074	AP2B1/PICALM/EPS15/SGIP1/HIP1/FCHO1/HIP1R/TBC1D5/AP2A2	9
GO:0031674	CC	GO:0031674	I band	43/3856	137/19659	0.000687605	0.0058212	0.00435099	MYOM2/SYNE2/ACTN1/NEBL/KCNN2/MYBPC2/DNAJB6/PDLIM1/CRYAB/FKBP1B/LDB3/PALLD/HRC/FHOD3/PPP3CA/CASQ1/ANK2/CACNA1C/ANK3/OBSCN/CACNA1D/XIRP2/MYOZ3/SCN3B/SYNPO2L/CAVIN4/MTM1/SYNPO/SYNPO2/JUP/KY/CAV3/SLC8A1/FHL3/SCN5A/PDE4B/PARVB/MYBPC1/RYR1/RYR2/NOS1AP/DMD/MYZAP	43
GO:0005874	CC	GO:0005874	microtubule	108/3856	414/19659	0.000719479	0.00602261	0.00450153	KRIT1/SARM1/FKBP4/DNAH5/STAU2/KIF1B/NAV3/CAMSAP3/SPAG6/DYNC1I2/MAP2/KIF3C/WDR47/DPYSL2/HOOK2/CEP170B/NIN/RAB11A/DNM1/DNAH1/APC2/ARHGEF2/KIF21B/CCDC181/NEK2/CAMSAP2/DNAH7/DNAL1/TTLL5/SERP1/ENKD1/TEKT3/EML2/DYNLRB1/TUBA4A/MTUS1/FGF13/MAP1S/CLIP1/TTLL9/REEP2/MTUS2/NAV1/HOOK1/TPGS2/MAP7/DYSF/CDK5RAP2/KIF12/DCTN3/KLC4/KIF13A/KIF23/HAUS2/LRRC49/TUBGCP4/KIF11/ARL3/GAS2L3/IQGAP1/SKAP1/NICN1/SHROOM2/SYBU/…	108
GO:0035253	CC	GO:0035253	ciliary rootlet	7/3856	10/19659	0.000760787	0.00629763	0.00470709	CROCC/PSEN1/NEK4/APP/KIF5A/RAB28/KIF5C	7
GO:0043292	CC	GO:0043292	contractile fiber	65/3856	229/19659	0.000830081	0.00679571	0.00507938	MYOM2/SYNE2/ABCC9/ACTN1/NEBL/MYH7B/KCNN2/MYBPC2/SMPX/MYLK2/DNAJB6/PDLIM1/ACTA2/CRYAB/SPTBN1/TNNT2/FKBP1B/KCNJ8/LDB3/CALD1/PALLD/TNNI3/HRC/SYNE1/FHOD3/TMOD3/PPP3CA/CASQ1/TPM3/ACTA1/ANK2/CACNA1C/ANK3/OBSCN/CACNA1D/XIRP2/LMOD1/CMYA5/MYOZ3/SCN3B/SYNPO2L/NPNT/CAVIN4/MTM1/SYNPO/SYNPO2/JUP/ABRA/KY/PDE4DIP/SYNM/CAV3/SLC8A1/FHL3/SCN5A/PDE4B/NBR1/PARVB/MYBPC1/RYR1/SVIL/RYR2/NOS1AP/DMD/MYZAP	65
GO:0031594	CC	GO:0031594	neuromuscular junction	27/3856	76/19659	0.000847704	0.00686456	0.00513084	PSEN1/DLGAP4/PTN/SLC5A7/EPHA4/DLGAP3/UNC13A/DLG4/EPHA7/SERPINE2/CHRNA1/APP/DLG2/ANK3/SPOCK1/UTRN/NRG1/PPP1R9A/TBC1D24/CHRNB1/LAMB2/F2R/CAV3/LAMA2/FCHSD1/SYNJ2BP/NEFL	27
GO:0030427	CC	GO:0030427	site of polarized growth	50/3856	167/19659	0.000888599	0.00711835	0.00532053	FKBP4/ITGA3/DTNBP1/MAP2/PSEN1/CRTAC1/NIN/STMN2/MYH14/COBL/ZPR1/CPEB4/ITGA4/EPHA4/KIF21B/PTBP2/FAM206A/USP9X/LAMP5/PALLD/FGF13/MAPK8IP3/MAP3K12/IQGAP1/APP/BOC/TENM2/TIAM2/PARD3/PTPRO/EPS8/UTRN/TIAM1/AUTS2/PPP1R9A/GDPD5/IGF2BP1/SHANK2/APBB2/APBB1/KIF5C/GAP43/BASP1/TRAK1/SHTN1/ERC2/MYO5A/PCDHGB1/CYFIP1/NEFL	50
GO:0016323	CC	GO:0016323	basolateral plasma membrane	61/3856	213/19659	0.000924457	0.00732681	0.00547634	ITGA3/LRRC7/KCNQ1/CA11/CTNNA2/SLC4A4/EPS15/ITGA6/PDGFB/NDRG4/STX4/MET/CA9/SLC2A9/STX2/SLC29A1/OTOF/ATP6V1B1/LEPR/KCNQ4/SLC8A2/EPCAM/RAB17/CHRM3/TRPC4/ANXA1/MAP7/SLC40A1/SLC12A6/ERBB2/ATP1B1/SLC4A10/ANK2/DLG2/ANK3/MEGF11/SHROOM4/PTH1R/BSND/CLDN1/SLC9B2/HPGD/TSHR/KCNC2/BEST1/P2RY1/AQP4/SLCO4C1/CD34/MYO1D/ERBB4/CLDN7/CADM1/TACSTD2/SLC38A3/GM2A/ENPP1/MYO1C/STK39/BMPR2/SYNJ2BP	61
GO:0030136	CC	GO:0030136	clathrin-coated vesicle	53/3856	180/19659	0.000973098	0.00761587	0.0056924	CFTR/ABCB4/AP2B1/VPS41/RAB27B/GOPC/SNAP91/SYT1/RAB27A/EPN2/PICALM/LRP2/APOB/EPS15/NECAP1/UNC13D/SLC32A1/CEMIP/SLC17A7/TYRP1/SH3GL2/CLINT1/ECE1/SGIP1/HIP1/GAD1/FCHO1/HIP1R/TBC1D5/SFTPD/GAD2/SCARB2/STON2/SYT2/CLVS2/ASTN2/GPR107/VTI1A/ASTN1/NRGN/STEAP2/MYO1E/SYT9/CLVS1/FZD2/AP2A2/VPS33B/TMED9/SFTPA2/DENND1C/DENND1B/HLA-DPB1/HLA-DPA1	53
GO:0010008	CC	GO:0010008	endosome membrane	118/3856	462/19659	0.000981373	0.00761587	0.0056924	CFTR/AP2B1/VPS41/VTA1/SLC11A1/SNX1/RAB27B/DTNBP1/ATP9A/MCOLN3/ABCA7/LAPTM4A/RAB27A/EPHA8/SNX13/ACAP1/CLCN4/RAB21/APOB/EPS15/MTMR2/SNX5/TSPAN15/GGA1/PACSIN2/TAB1/EEA1/NDFIP2/RAB11A/ZDHHC2/ATP6V0A4/SNX8/TMEM106B/TYRP1/ABCA2/CUBN/MTMR4/SNX25/FIG4/SNX4/STEAP3/PLEKHB2/EPHA4/WLS/ECE1/CD274/RAB17/GGA3/LAMP5/STEAP4/MYO1B/SNX6/CHMP2A/TBC1D5/RBSN/PDLIM4/KREMEN2/LAMTOR5/ANXA1/MAP3K7/GPNMB/STAM/KIF13A/SORL1/…	118
GO:0030017	CC	GO:0030017	sarcomere	57/3856	197/19659	0.00102156	0.00784597	0.00586439	MYOM2/SYNE2/ABCC9/ACTN1/NEBL/KCNN2/MYBPC2/SMPX/MYLK2/DNAJB6/PDLIM1/CRYAB/SPTBN1/TNNT2/FKBP1B/LDB3/PALLD/TNNI3/HRC/SYNE1/FHOD3/TMOD3/PPP3CA/CASQ1/TPM3/ACTA1/ANK2/CACNA1C/ANK3/OBSCN/CACNA1D/XIRP2/LMOD1/CMYA5/MYOZ3/SCN3B/SYNPO2L/CAVIN4/MTM1/SYNPO/SYNPO2/JUP/ABRA/KY/CAV3/SLC8A1/FHL3/SCN5A/PDE4B/NBR1/PARVB/MYBPC1/RYR1/RYR2/NOS1AP/DMD/MYZAP	57
GO:0044449	CC	GO:0044449	contractile fiber part	61/3856	214/19659	0.00104974	0.00798017	0.00596469	MYOM2/SYNE2/ABCC9/ACTN1/NEBL/KCNN2/MYBPC2/SMPX/MYLK2/DNAJB6/PDLIM1/ACTA2/CRYAB/SPTBN1/TNNT2/FKBP1B/LDB3/PALLD/TNNI3/HRC/SYNE1/FHOD3/TMOD3/PPP3CA/CASQ1/TPM3/ACTA1/ANK2/CACNA1C/ANK3/OBSCN/CACNA1D/XIRP2/LMOD1/CMYA5/MYOZ3/SCN3B/SYNPO2L/NPNT/CAVIN4/MTM1/SYNPO/SYNPO2/JUP/ABRA/KY/SYNM/CAV3/SLC8A1/FHL3/SCN5A/PDE4B/NBR1/PARVB/MYBPC1/RYR1/SVIL/RYR2/NOS1AP/DMD/MYZAP	61
GO:0019898	CC	GO:0019898	extrinsic component of membrane	78/3856	287/19659	0.00109611	0.0082485	0.00616525	FGR/SARM1/FYN/CTNNA1/STYK1/CDH3/GNAI3/CTNNA2/ATG2B/CDH19/CDH7/GNAO1/GNAS/GNA11/SNX5/PACSIN2/SEC23A/HCK/CDH20/EEA1/SYTL4/RNF40/PIK3CG/CAV2/WNT2/CUBN/FRK/CDH9/CDH6/APC2/ATP6V1B1/TGM3/ATG14/GNGT1/HIP1/GNAI1/DLG4/GNAT2/DTNA/ANXA1/SERPINE2/SYTL2/IQGAP1/CDH11/CDH13/PIK3R5/SYTL1/OSR1/STAC/CDH18/PIK3R1/CDH22/CNKSR2/CDH8/GFRA1/FARP1/CDH12/TIAM1/DGKI/ZFYVE1/GNGT2/COQ4/GNG8/GNG4/PIK3CD/JUP/GRAMD2A/KCNIP1/KP…	78
GO:0001725	CC	GO:0001725	stress fiber	22/3856	59/19659	0.00120072	0.00885679	0.00661991	LIMA1/LIMCH1/ACTN1/NEBL/ABLIM1/DAAM1/MYH14/SIPA1L3/PDLIM4/LCP1/TPM3/ACTA1/SHROOM4/XIRP2/MST1R/MICALL2/FAM107A/SYNPO/SYNPO2/ABLIM3/FHL3/ROR1	22
GO:0097517	CC	GO:0097517	contractile actin filament bundle	22/3856	59/19659	0.00120072	0.00885679	0.00661991	LIMA1/LIMCH1/ACTN1/NEBL/ABLIM1/DAAM1/MYH14/SIPA1L3/PDLIM4/LCP1/TPM3/ACTA1/SHROOM4/XIRP2/MST1R/MICALL2/FAM107A/SYNPO/SYNPO2/ABLIM3/FHL3/ROR1	22
GO:0005788	CC	GO:0005788	endoplasmic reticulum lumen	81/3856	301/19659	0.00121704	0.0088892	0.00664413	CP/H6PD/LTBP1/COL11A1/PDIA5/P4HA2/PTGS2/MYDGF/ANO8/DNAJC10/COL4A4/APLP2/COL16A1/APOB/CHGB/P3H2/LAMB1/ARSA/PDGFB/CHRDL1/SCG3/MINPP1/VTN/CTSC/IL23A/COL12A1/COL9A1/EVA1A/IGFBP5/TXNDC12/SPP1/FGF23/COL21A1/DNAJB9/COLGALT1/HRC/MATN3/MEN1/COL4A2/ADAMTS7/COL2A1/ESD/SLC27A2/ARSG/FKBP10/APP/CYR61/CASQ1/SUMF1/COL8A1/PDGFC/SERPINH1/P4HA3/PRSS23/MIA3/WNT3A/ADAMTS5/COL26A1/FSTL1/IGFBP7/GPX8/FBN1/CERCAM/COL4A3/…	81
GO:0098688	CC	GO:0098688	parallel fiber to Purkinje cell synapse	9/3856	16/19659	0.00126896	0.00909018	0.00679436	CTNNA2/CADPS2/PLCB4/GRIA3/CNTN6/GRID2/CADM3/KCNJ3/SLC6A9	9
GO:0098831	CC	GO:0098831	presynaptic active zone cytoplasmic component	9/3856	16/19659	0.00126896	0.00909018	0.00679436	CTNNA2/RIMS1/RIMS3/UNC13A/CTBP2/RIMS2/PPFIA3/PCLO/ERC2	9
GO:0043194	CC	GO:0043194	axon initial segment	10/3856	19/19659	0.00134201	0.00952191	0.00711705	LRRC7/MAP2/NRCAM/NAV1/ANK2/ANK3/SPTBN4/NFASC/KCNQ3/CCK	10
GO:0032432	CC	GO:0032432	actin filament bundle	24/3856	67/19659	0.00140988	0.00990907	0.00740642	LIMA1/LIMCH1/ACTN1/NEBL/ABLIM1/DAAM1/MYH14/SIPA1L3/CRYAB/PLS1/PDLIM4/LCP1/TPM3/ACTA1/SHROOM4/XIRP2/MST1R/MICALL2/FAM107A/SYNPO/SYNPO2/ABLIM3/FHL3/ROR1	24
GO:0042641	CC	GO:0042641	actomyosin	25/3856	71/19659	0.00149905	0.0104373	0.00780126	LIMA1/LIMCH1/ACTN1/NEBL/ABLIM1/DAAM1/MYH14/SIPA1L3/STX1A/PDLIM4/LCP1/TPM3/ACTA1/SHROOM4/XIRP2/MST1R/MICALL2/FAM107A/SYNPO/SYNPO2/ABLIM3/FHL3/ROR1/MYO18A/MYO5A	25
GO:0030863	CC	GO:0030863	cortical cytoskeleton	33/3856	102/19659	0.00156108	0.0107685	0.00804883	LASP1/SPTB/LLGL2/RIMS1/WASL/GYS2/CAP2/SPTBN1/MLPH/RIMS3/PLS1/WIPF3/CALD1/HIP1/HIP1R/DLG4/TRPC4/RDX/SHROOM2/GSN/UTRN/EEF1A1/SHROOM4/PPP1R9A/EPB41/SPTBN4/CAPN2/DLC1/AKAP13/RIMS2/PCLO/CAPZA2/MYZAP	33
GO:0030864	CC	GO:0030864	cortical actin cytoskeleton	26/3856	75/19659	0.00157786	0.0107844	0.00806072	LASP1/SPTB/LLGL2/WASL/GYS2/CAP2/SPTBN1/MLPH/PLS1/WIPF3/CALD1/HIP1/HIP1R/RDX/SHROOM2/GSN/UTRN/EEF1A1/SHROOM4/PPP1R9A/SPTBN4/CAPN2/DLC1/AKAP13/CAPZA2/MYZAP	26
GO:0042622	CC	GO:0042622	photoreceptor outer segment membrane	8/3856	14/19659	0.00209425	0.0141607	0.0105843	PROM1/PHLPP2/PHLPP1/GNAT2/CDHR1/NAPEPLD/DHRS3/LRRC30	8
GO:0034706	CC	GO:0034706	sodium channel complex	11/3856	23/19659	0.00210985	0.0141607	0.0105843	SCN4A/TRPM4/SCN2A/SCN7A/GRIK4/GRIK2/SCN3B/SCN9A/GRIK1/SCN5A/SCN10A	11
GO:0098857	CC	GO:0098857	membrane microdomain	80/3856	305/19659	0.00278873	0.0185432	0.0138599	ABCB4/FYN/CNTN1/BIRC3/FAS/CTNNA1/KCNQ1/GNAI3/PTGS2/PAG1/ADCY2/LIPE/PSEN1/PTPRC/PACSIN2/HCK/HTR2A/CAV2/SMURF2/BIRC2/OPRM1/TNR/FASLG/RHOQ/PODXL/SMO/TRPC4/LAMTOR5/DYSF/TLR2/IQGAP1/CDH13/SKAP1/APP/EFHD2/ATP1B1/ANK2/MAL2/ADD3/SERPINH1/RIT2/GJA1/ANGPT1/EPHB1/KCNMA1/HK1/CHRNB2/CAPN2/DLC1/ABCA1/INPP5D/IRS1/ADRA1B/CAVIN4/HPSE/OLR1/GLIPR1L1/RGMB/CHRNA7/MYO1D/SLC38A9/CAVIN1/F2R/CAV3/KIRREL1/SCN5A/EFNA5/KCND…	80
GO:0001726	CC	GO:0001726	ruffle	48/3856	167/19659	0.0028126	0.0185432	0.0138599	FGR/PLEKHO1/LIMA1/BCAR1/ABCA7/PDE4A/ACTN1/ASAP3/SNX5/PACSIN2/CDK6/COBL/PPP1R9B/WWC1/FRMD4B/ARHGEF26/ARHGEF2/PSD4/PODXL/MKLN1/PALLD/CLIP1/HIP1R/EPS8L1/LCP1/RDX/IQGAP1/KSR1/SKAP1/FGD2/GSN/TIRAP/EPS8/IFIT5/PSD3/TIAM1/EEF1A1/DLC1/FAM107A/MTSS1/MTM1/TLN2/SRC/MYO5A/MYO1C/LAYN/NME2/CYFIP1	48
GO:0030139	CC	GO:0030139	endocytic vesicle	77/3856	293/19659	0.00312947	0.0204514	0.0152862	CACNG3/AP2B1/SYT7/SLC11A1/MSR1/ATG5/CAMK2A/EPN2/PICALM/LRP2/APOB/EPS15/STX4/RAB11A/CEMIP/ATP6V0A4/WASL/TYRP1/SH3GL2/CUBN/RAPGEF2/UNC93B1/WLS/SGIP1/GRIA2/RAB38/RAB17/GRIA3/ATG14/HIP1/SMO/FCHO1/HIP1R/TBC1D5/DLG4/SYT11/SFTPD/DYSF/STAB2/ECPAS/DAB2IP/STXBP1/TLR2/CACNG8/GPR161/CAMK2D/SH3KBP1/GSN/CAMK2G/DRD2/TIRAP/DRD3/ADAM8/GRIA4/WNT3A/GRIA1/MYO1E/SCGB3A2/ABCA1/AMN/TAP1/RAB31/RAB24/MTSS1/GOLIM4/FZD2/AP…	77
GO:0044441	CC	GO:0044441	ciliary part	110/3856	441/19659	0.00326884	0.0211764	0.0158281	USH1C/PROM1/DNAH5/PHLPP2/SPATA7/USH2A/CC2D2A/GUCA1A/ATG5/CROCC/SPA17/RAB27A/EVC/GLI2/TACR2/SPAG6/PSEN1/PHLPP1/KIF3C/EPS15/GNA11/CATSPERG/CDKL1/NIN/DAAM1/CEP128/IFT52/SPEF1/CACNA1F/CFAP69/GLI3/SUFU/RGS9/CEP164/CEP126/PACRG/IFT57/DNAH1/NEK4/SSX2IP/CENPF/IFT46/DNAH7/CNTRL/IFT43/DNAL1/ODF2L/PEX6/TCP11/DYNLRB1/ATG14/GNGT1/IFT22/SMO/SPATA6/ATP8A2/FOPNL/GNAT2/ARMC9/MYO7A/ARL3/CCDC65/ULK3/APP/CFAP74/GPR1…	110
GO:1990454	CC	GO:1990454	L-type voltage-gated calcium channel complex	7/3856	12/19659	0.00346457	0.0222509	0.0166312	CACNG7/CACNG8/CACNA1C/CACNA1D/CACNB2/CACNB3/NOS1AP	7
GO:0032420	CC	GO:0032420	stereocilium	17/3856	45/19659	0.00356918	0.0227268	0.0169869	USH1C/USH2A/MYO3B/ATP8B1/MYO15A/MYO3A/RIPOR2/DOCK4/MYO7A/RDX/PCDH15/EPS8/ADGRV1/TMC1/ESPN/MYO1C/GRXCR2	17
GO:0098862	CC	GO:0098862	cluster of actin-based cell projections	42/3856	144/19659	0.00372211	0.0231912	0.017334	USH1C/SCIN/USH2A/LIMA1/MYO3B/ACTN1/LRP2/ATP8B1/SNX5/SLC26A4/MYO15A/MYO3A/MYH14/ATP6V0A4/CUBN/MFSD10/RIPOR2/TRPM6/PLS1/DOCK4/MYO1B/KCNK1/MYO7A/RDX/ADD3/PCDH15/EPS8/MYO1E/PTH1R/SHANK2/PLB1/ADGRV1/TMC1/AMN/MYO7B/DAB1/MYO1D/ESPN/MME/MYO1C/CAPZA2/GRXCR2	42
GO:0030117	CC	GO:0030117	membrane coat	31/3856	99/19659	0.00373549	0.0231912	0.017334	AP2B1/VPS41/EPN2/PICALM/SEC31B/AP4E1/EPS15/NECAP1/ARCN1/GGA1/SEC23A/DNM1/SGIP1/COPA/GGA3/HIP1/FCHO1/CHMP2A/HIP1R/TBC1D5/SEC24B/AP1S3/SAR1B/AP3S2/VPS39/SEC24C/AP2A2/VPS33B/SCN10A/KCNQ5/AP5Z1	31
GO:0048475	CC	GO:0048475	coated membrane	31/3856	99/19659	0.00373549	0.0231912	0.017334	AP2B1/VPS41/EPN2/PICALM/SEC31B/AP4E1/EPS15/NECAP1/ARCN1/GGA1/SEC23A/DNM1/SGIP1/COPA/GGA3/HIP1/FCHO1/CHMP2A/HIP1R/TBC1D5/SEC24B/AP1S3/SAR1B/AP3S2/VPS39/SEC24C/AP2A2/VPS33B/SCN10A/KCNQ5/AP5Z1	31
GO:0045121	CC	GO:0045121	membrane raft	79/3856	304/19659	0.00383263	0.0235976	0.0176378	ABCB4/FYN/CNTN1/BIRC3/FAS/CTNNA1/KCNQ1/GNAI3/PTGS2/PAG1/ADCY2/LIPE/PSEN1/PTPRC/PACSIN2/HCK/HTR2A/CAV2/SMURF2/BIRC2/OPRM1/TNR/FASLG/RHOQ/PODXL/SMO/TRPC4/LAMTOR5/TLR2/IQGAP1/CDH13/SKAP1/APP/EFHD2/ATP1B1/ANK2/MAL2/ADD3/SERPINH1/RIT2/GJA1/ANGPT1/EPHB1/KCNMA1/HK1/CHRNB2/CAPN2/DLC1/ABCA1/INPP5D/IRS1/ADRA1B/CAVIN4/HPSE/OLR1/GLIPR1L1/RGMB/CHRNA7/MYO1D/SLC38A9/CAVIN1/F2R/CAV3/KIRREL1/SCN5A/EFNA5/KCND2/BAC…	79
GO:0016459	CC	GO:0016459	myosin complex	22/3856	65/19659	0.00485987	0.029677	0.0221818	MYOM2/MYO16/LIMCH1/MYO3B/MYH7B/MYBPC2/MYO15A/MYO3A/MYO9B/MYH14/MYO1B/MYO5C/CGNL1/MYO7A/MYO1E/MYO7B/MYO1D/MYBPC1/MYO18A/MYO5A/MYO1C/DYNLL2	22
GO:0030666	CC	GO:0030666	endocytic vesicle membrane	46/3856	163/19659	0.00495262	0.0299975	0.0224213	CACNG3/AP2B1/SYT7/SLC11A1/MSR1/ATG5/CAMK2A/EPN2/PICALM/APOB/EPS15/STX4/ATP6V0A4/WASL/TYRP1/SH3GL2/CUBN/WLS/SGIP1/GRIA2/RAB38/GRIA3/HIP1/SMO/FCHO1/HIP1R/TBC1D5/DLG4/STAB2/TLR2/CACNG8/GPR161/CAMK2D/CAMK2G/GRIA4/WNT3A/GRIA1/TAP1/RAB31/FZD2/AP2A2/PIK3R4/ENTPD7/HLA-A/HLA-DPB1/HLA-DPA1	46
GO:0098589	CC	GO:0098589	membrane region	81/3856	316/19659	0.00505697	0.0303826	0.0227091	ABCB4/FYN/CNTN1/BIRC3/FAS/CTNNA1/KCNQ1/GNAI3/PTGS2/PAG1/ADCY2/LIPE/PSEN1/PTPRC/PACSIN2/HCK/HTR2A/CAV2/SMURF2/BIRC2/OPRM1/TNR/FASLG/RHOQ/EQTN/PODXL/SMO/TRPC4/LAMTOR5/DYSF/TLR2/IQGAP1/CDH13/SKAP1/APP/EFHD2/ATP1B1/ANK2/MAL2/ADD3/SERPINH1/RIT2/GJA1/ANGPT1/EPHB1/KCNMA1/HK1/CHRNB2/CAPN2/DLC1/ABCA1/INPP5D/IRS1/ADRA1B/CAVIN4/HPSE/OLR1/GLIPR1L1/RGMB/CHRNA7/MYO1D/SLC38A9/CAVIN1/F2R/CAV3/KIRREL1/SCN5A/EFNA5…	81
GO:0044306	CC	GO:0044306	neuron projection terminus	40/3856	138/19659	0.00512682	0.0305559	0.0228386	TSPOAP1/SYT7/PTPRN/SYT1/KCNK2/SLC32A1/RNF40/CRHR2/CALCA/TANC1/EPHA4/TNN/PRKCG/GAD1/KCNC1/UNC13A/DLG4/SYT11/SYT4/CHRM3/GLRA1/CPLX2/NTRK2/DRD2/CDH8/VTI1A/DGKI/TBC1D24/ITGA2/GRIK2/KCNC2/PRKCB/KCNA2/SLC17A8/ROR1/CCK/MME/DMD/ITSN1/CYFIP1	40
GO:0005901	CC	GO:0005901	caveola	25/3856	77/19659	0.00518381	0.0306503	0.0229092	CTNNA1/PTGS2/LIPE/PACSIN2/HCK/HTR2A/CAV2/FASLG/SMO/TRPC4/CDH13/ATP1B1/KCNMA1/DLC1/IRS1/ADRA1B/CAVIN4/CAVIN1/F2R/CAV3/SCN5A/EFNA5/SRC/NOS1AP/BMPR2	25
GO:0046658	CC	GO:0046658	anchored component of plasma membrane	20/3856	58/19659	0.00558855	0.0327832	0.0245035	CNTN1/PRMT8/MDGA1/CD160/LYPD3/RTBDN/CNTN6/CPO/CNTN5/NTNG1/PKHD1/RGMB/GPC5/GAS1/GPC6/EFNA5/RGS7BP/RTN4RL2/NTNG2/GPC2	20
GO:0030286	CC	GO:0030286	dynein complex	17/3856	47/19659	0.00596752	0.0347328	0.0259607	DNAH5/DYNC1I2/SNX4/DNAH1/DNAH7/DNAL1/DYNLRB1/DYNC1I1/WDR63/DYNLT3/DYNLRB2/DNAH12/DNHD1/DNAH2/DNAH14/DYNC2H1/DYNLL2	17
GO:0044853	CC	GO:0044853	plasma membrane raft	31/3856	102/19659	0.00609185	0.0350689	0.0262119	CTNNA1/PTGS2/LIPE/PACSIN2/HCK/HTR2A/CAV2/FASLG/SMO/TRPC4/CDH13/SKAP1/ATP1B1/ADD3/KCNMA1/CHRNB2/DLC1/IRS1/ADRA1B/CAVIN4/CHRNA7/MYO1D/CAVIN1/F2R/CAV3/SCN5A/EFNA5/KCND2/SRC/NOS1AP/BMPR2	31
GO:0031225	CC	GO:0031225	anchored component of membrane	47/3856	169/19659	0.00611941	0.0350689	0.0262119	CNTN1/RAB27B/PRMT8/MDGA1/CNTN3/CD160/LYPD3/SMPDL3B/RTBDN/CNTN6/NT5E/CPM/GAD2/MDGA2/CDH13/EFNA3/CPO/CNTN4/CNTN5/LYPD1/GFRA1/RAB3C/CD109/LYPD5/NTNG1/ENPP6/RAB4A/PKHD1/NEGR1/GLIPR1L1/RGMB/LPL/GPC5/GAS1/RGMA/NTM/GPC6/OPCML/EFNA5/LSAMP/RGS7BP/RTN4RL2/CD55/NTNG2/RAET1G/GPC2/TDGF1	47
GO:0030055	CC	GO:0030055	cell-substrate junction	101/3856	409/19659	0.00635053	0.0361156	0.0269942	LASP1/ABCB4/ITGA3/ITGA2B/ARHGAP31/CTNNA1/LIMA1/BCAR1/SYNE2/RPL18/ACTN1/ACTB/MCAM/ITGA8/TNS1/RAB21/PTPRC/FAT1/ASAP3/RPL6/ITGA6/SMPX/PACSIN2/RPL3/HCK/FLT1/ITGB8/CAV2/LIMK1/ENG/PDLIM1/NEDD9/OPRM1/ITGA4/RND3/ARHGEF2/ADGRE5/STX16/VASP/PALLD/AJUBA/NECTIN2/ARPC1B/ITGB4/RRAS2/ANXA1/LMO7/LCP1/TNS3/RDX/KIF23/ARHGAP24/SCARB2/PARVG/IQGAP1/TGFB1I1/CDH13/GRB7/HSPG2/PHLDB2/ARHGAP26/SH3KBP1/RPL7/GSN/CAPN5/DIXDC1…	101
GO:0005924	CC	GO:0005924	cell-substrate adherens junction	100/3856	405/19659	0.00661306	0.0372785	0.0278634	LASP1/ABCB4/ITGA3/ITGA2B/ARHGAP31/CTNNA1/LIMA1/BCAR1/SYNE2/RPL18/ACTN1/ACTB/MCAM/ITGA8/TNS1/RAB21/PTPRC/FAT1/ASAP3/RPL6/ITGA6/SMPX/PACSIN2/RPL3/HCK/FLT1/ITGB8/CAV2/LIMK1/ENG/PDLIM1/NEDD9/OPRM1/ITGA4/RND3/ARHGEF2/ADGRE5/STX16/VASP/PALLD/AJUBA/NECTIN2/ARPC1B/ITGB4/RRAS2/ANXA1/LMO7/LCP1/TNS3/RDX/KIF23/ARHGAP24/SCARB2/PARVG/IQGAP1/TGFB1I1/CDH13/GRB7/HSPG2/PHLDB2/ARHGAP26/SH3KBP1/RPL7/GSN/CAPN5/DIXDC1…	100
GO:0030662	CC	GO:0030662	coated vesicle membrane	48/3856	174/19659	0.00665508	0.0372785	0.0278634	CFTR/AP2B1/SYT1/EPN2/SREBF1/PICALM/SEC31B/LRP2/APOB/EPS15/NECAP1/ARCN1/SEC23A/SLC32A1/CEMIP/SLC17A7/KDELR1/TYRP1/SH3GL2/AREG/SCAP/SGIP1/SEC16B/COPA/HIP1/GAD1/FCHO1/HIP1R/TBC1D5/GAD2/SCARB2/SEC24B/CNIH3/SYT2/VTI1A/SAR1B/NRGN/GRIA1/VMA21/SYT9/CNIH2/SEC24C/FZD2/AP2A2/HLA-A/HLA-DPB1/HLA-DPA1/CRYZL2P-SEC16B	48
GO:0044295	CC	GO:0044295	axonal growth cone	11/3856	26/19659	0.00676369	0.0376041	0.0281068	FKBP4/NIN/COBL/EPHA4/BOC/PARD3/TIAM1/KIF5C/TRAK1/SHTN1/CYFIP1	11
GO:0030285	CC	GO:0030285	integral component of synaptic vesicle membrane	13/3856	33/19659	0.00687334	0.0379307	0.0283509	SYT1/SLC17A6/SLC32A1/SLC17A7/PTPRS/STX1A/SYT11/SYT4/TMEM163/SYNPR/SYT9/SLC17A8/SLC6A9	13
GO:0030669	CC	GO:0030669	clathrin-coated endocytic vesicle membrane	16/3856	44/19659	0.00710429	0.0389169	0.029088	AP2B1/EPN2/PICALM/APOB/EPS15/TYRP1/SH3GL2/SGIP1/HIP1/FCHO1/HIP1R/TBC1D5/FZD2/AP2A2/HLA-DPB1/HLA-DPA1	16
GO:0005925	CC	GO:0005925	focal adhesion	99/3856	402/19659	0.00741095	0.0400785	0.0299562	LASP1/ABCB4/ITGA3/ITGA2B/ARHGAP31/CTNNA1/LIMA1/BCAR1/SYNE2/RPL18/ACTN1/ACTB/MCAM/ITGA8/TNS1/RAB21/PTPRC/FAT1/ASAP3/RPL6/ITGA6/PACSIN2/RPL3/HCK/FLT1/ITGB8/CAV2/LIMK1/ENG/PDLIM1/NEDD9/OPRM1/ITGA4/RND3/ARHGEF2/ADGRE5/STX16/VASP/PALLD/AJUBA/NECTIN2/ARPC1B/ITGB4/RRAS2/ANXA1/LMO7/LCP1/TNS3/RDX/KIF23/ARHGAP24/SCARB2/PARVG/IQGAP1/TGFB1I1/CDH13/GRB7/HSPG2/PHLDB2/ARHGAP26/SH3KBP1/RPL7/GSN/CAPN5/DIXDC1/TADA…	99
GO:0005581	CC	GO:0005581	collagen trimer	27/3856	87/19659	0.00742394	0.0400785	0.0299562	MSR1/COL11A1/COL4A4/COL16A1/COL12A1/COL9A1/LOX/COL21A1/SFTPD/COL4A2/EMILIN1/COL2A1/COL8A1/COL26A1/COL4A3/COL22A1/COL24A1/OTOL1/CCBE1/SFTPA2/GLDN/COL4A1/COL14A1/COL25A1/COL15A1/COL28A1/C1QTNF5	27
GO:0030119	CC	GO:0030119	AP-type membrane coat adaptor complex	17/3856	48/19659	0.00758242	0.0406396	0.0303756	AP2B1/VPS41/PICALM/AP4E1/EPS15/GGA1/SGIP1/GGA3/HIP1/FCHO1/HIP1R/TBC1D5/AP3S2/VPS39/AP2A2/VPS33B/AP5Z1	17
GO:0044305	CC	GO:0044305	calyx of Held	10/3856	23/19659	0.00773194	0.041145	0.0307533	TSPOAP1/KCNK2/PRKCG/KCNC1/UNC13A/GLRA1/CPLX2/PRKCB/KCNA2/ITSN1	10
GO:0016328	CC	GO:0016328	lateral plasma membrane	19/3856	56/19659	0.00827667	0.0437313	0.0326865	CLDN15/ATP6V1B1/EPCAM/FGF13/DSG1/ANXA1/IQGAP1/DRD2/ANK3/PTPRO/KCNB1/CLDN1/CLDN3/JUP/SCN5A/TACSTD2/MYO1C/DMD/C1QTNF5	19
GO:0043296	CC	GO:0043296	apical junction complex	40/3856	142/19659	0.0086227	0.0451702	0.033762	CTNNA1/MPP5/CAMSAP3/EPB41L4B/CLDN15/PMP22/RAPGEF2/CLDN16/FRMD4B/PARD3B/ARHGEF2/TJP2/EPCAM/VASP/SYMPK/CGNL1/NECTIN2/PATJ/CLDN10/TJAP1/SHROOM2/PARD3/ANK3/MAGI1/FRMD4A/JAM2/SHROOM4/PLXDC1/CLDN1/MICALL2/CLDN3/PLEKHA7/SYNPO/JUP/NECTIN3/CLDN7/TACSTD2/MAGI2/NHS/C1QTNF5	40
GO:0030132	CC	GO:0030132	clathrin coat of coated pit	9/3856	20/19659	0.00873088	0.0451702	0.033762	AP2B1/PICALM/EPS15/SGIP1/HIP1/FCHO1/HIP1R/TBC1D5/AP2A2	9
GO:1902710	CC	GO:1902710	GABA receptor complex	9/3856	20/19659	0.00873088	0.0451702	0.033762	GABRA3/GABRA1/GABRA4/GABRG2/GABBR2/GABRA6/GABRB2/GABRG1/GABRB1	9
GO:0030118	CC	GO:0030118	clathrin coat	17/3856	49/19659	0.00953058	0.0489675	0.0366002	AP2B1/VPS41/EPN2/PICALM/EPS15/NECAP1/GGA1/SGIP1/GGA3/HIP1/FCHO1/HIP1R/TBC1D5/AP2A2/VPS33B/SCN10A/KCNQ5	17
GO:0031092	CC	GO:0031092	platelet alpha granule membrane	8/3856	17/19659	0.00967396	0.0490279	0.0366454	ITGA2B/APLP2/SYTL4/PHACTR2/LHFPL2/CD109/CYB5R1/PCDH7	8
GO:0031527	CC	GO:0031527	filopodium membrane	8/3856	17/19659	0.00967396	0.0490279	0.0366454	ITGA3/SYNE2/VASP/UTRN/TTYH1/ANTXR1/GAP43/DMD	8
GO:0022839	MF	GO:0022839	ion gated channel activity	125/3640	342/17632	5.59624e-12	6.51403e-09	5.56679e-09	CFTR/TSPOAP1/ABCC8/CACNG3/SCN4A/CACNA2D2/GABRA3/CLCA1/GABRA1/KCNQ1/MCOLN3/CACNB1/CLCN4/ANO8/CACNG5/KCNN2/KCNK2/TRPM3/REST/CACNA1I/KCNK10/CACNA1F/NALCN/SLC17A7/CACNG7/ASIC2/GABRA4/OPRM1/GABRG2/KCNQ4/CHRNB4/FKBP1B/KCNIP2/GRIA2/KCNJ8/KCNJ2/GRIA3/KCNC1/TRPM4/KCNC3/DLG4/NMUR2/ANO3/KCNK1/SCN2A/SCN7A/CHRNA1/KCNH5/CACNG8/GABRA6/GABRB2/GLRA1/SHROOM2/GRIK4/ITPR1/CACNA2D4/CACNA1C/ANO4/KCNJ1/KCNE4/GRID2/KCNK…	125
GO:0022836	MF	GO:0022836	gated channel activity	126/3640	351/17632	1.88717e-11	1.09833e-08	9.38621e-09	CFTR/TSPOAP1/ABCC8/CACNG3/SCN4A/CACNA2D2/GABRA3/CLCA1/GABRA1/KCNQ1/MCOLN3/CACNB1/CLCN4/ANO8/CACNG5/KCNN2/KCNK2/TRPM3/REST/CACNA1I/KCNK10/CACNA1F/NALCN/SLC17A7/CACNG7/ASIC2/GABRA4/OPRM1/GABRG2/KCNQ4/CHRNB4/FKBP1B/KCNIP2/GRIA2/KCNJ8/KCNJ2/GRIA3/KCNC1/TRPM4/KCNC3/DLG4/NMUR2/ANO3/KCNK1/SCN2A/SCN7A/CHRNA1/KCNH5/CACNG8/GABRA6/GABRB2/GLRA1/SHROOM2/GRIK4/ITPR1/CACNA2D4/CACNA1C/ANO4/KCNJ1/KCNE4/GRID2/KCNK…	126
GO:0046873	MF	GO:0046873	metal ion transmembrane transporter activity	147/3640	444/17632	3.68141e-10	1.42839e-07	1.22068e-07	TSPOAP1/ABCC8/CACNG3/SCN4A/CACNA2D2/SLC6A13/SLC6A7/SLC11A1/SLC4A8/KCNQ1/MCOLN3/SLC12A2/CACNB1/ABCC9/SLC6A15/SLC12A1/CACNG5/SLC1A3/SLC4A4/KCNN2/PSEN1/KCNK2/TRPM3/REST/TMEM38B/CACNA1I/KCNK10/CACNA1F/NALCN/SLC17A7/SLC1A6/CACNG7/ATP4A/SLC1A1/ASIC2/SLC1A2/OPRM1/SLC4A9/CLDN16/SLC5A7/KCNQ4/SLC5A9/SLC8A2/TRPM6/FKBP1B/KCNIP2/KCNJ8/KCNJ2/MRS2/SLC10A2/KCNC1/TRPM4/KCNC3/SLC6A11/ATP1A4/TRPC4/SLC39A11/KCNK1/SL…	147
GO:0005216	MF	GO:0005216	ion channel activity	140/3640	427/17632	1.99815e-09	5.81463e-07	4.96909e-07	CFTR/TSPOAP1/ABCC8/CACNG3/SCN4A/CACNA2D2/GABRA3/CLCA1/GABRA1/KCNQ1/MCOLN3/CACNB1/ABCC9/CLCN4/ANO8/CACNG5/KCNN2/PSEN1/KCNK2/TRPM3/REST/TMEM38B/CACNA1I/KCNK10/CACNA1F/NALCN/SLC17A7/CACNG7/ASIC2/GABRA4/OPRM1/GABRG2/KCNQ4/CHRNB4/TRPM6/FKBP1B/KCNIP2/GRIA2/KCNJ8/KCNJ2/GRIA3/KCNC1/TRPM4/KCNC3/DLG4/NMUR2/TRPC4/ANO3/KCNK1/SCN2A/SCN7A/TRPC6/FXYD6/CHRNA1/SLC40A1/TRPC3/KCNH5/CACNG8/GABRA6/GABRB2/GLRA1/SHROOM…	140
GO:0005261	MF	GO:0005261	cation channel activity	111/3640	320/17632	2.88303e-09	6.7117e-07	5.73572e-07	TSPOAP1/ABCC8/CACNG3/SCN4A/CACNA2D2/KCNQ1/MCOLN3/CACNB1/ABCC9/CACNG5/KCNN2/PSEN1/KCNK2/TRPM3/REST/TMEM38B/CACNA1I/KCNK10/CACNA1F/NALCN/CACNG7/ASIC2/OPRM1/KCNQ4/CHRNB4/TRPM6/FKBP1B/KCNIP2/GRIA2/KCNJ8/KCNJ2/GRIA3/KCNC1/TRPM4/KCNC3/TRPC4/KCNK1/SCN2A/SCN7A/TRPC6/CHRNA1/SLC40A1/TRPC3/KCNH5/CACNG8/SHROOM2/GRIK4/ITPR1/CACNA2D4/CACNA1C/KCNJ1/KCNE4/KCNK13/GRIA4/MCOLN2/GRIA1/SLC24A2/KCNMA1/CACNA1D/CACNA2D3…	111
GO:0022838	MF	GO:0022838	substrate-specific channel activity	142/3640	442/17632	6.8419e-09	1.32733e-06	1.13432e-06	CFTR/TSPOAP1/ABCC8/CACNG3/SCN4A/CACNA2D2/GABRA3/CLCA1/GABRA1/KCNQ1/MCOLN3/CACNB1/ABCC9/CLCN4/ANO8/CACNG5/KCNN2/PSEN1/KCNK2/TRPM3/REST/TMEM38B/CACNA1I/KCNK10/CACNA1F/NALCN/SLC17A7/CACNG7/ASIC2/GABRA4/OPRM1/GABRG2/KCNQ4/CHRNB4/TRPM6/FKBP1B/KCNIP2/GRIA2/KCNJ8/KCNJ2/GRIA3/KCNC1/TRPM4/KCNC3/DLG4/NMUR2/TRPC4/ANO3/KCNK1/SCN2A/SCN7A/TRPC6/FXYD6/CHRNA1/SLC40A1/TRPC3/KCNH5/CACNG8/GABRA6/GABRB2/GLRA1/SHROOM…	142
GO:0022803	MF	GO:0022803	passive transmembrane transporter activity	147/3640	468/17632	1.93279e-08	2.75874e-06	2.35758e-06	CFTR/TSPOAP1/ABCC8/CACNG3/SCN4A/CACNA2D2/GABRA3/CLCA1/GABRA1/KCNQ1/MCOLN3/CACNB1/ABCC9/CLCN4/ANO8/CACNG5/KCNN2/PSEN1/KCNK2/TRPM3/REST/TMEM38B/CACNA1I/KCNK10/CACNA1F/NALCN/SLC17A7/CACNG7/ASIC2/GABRA4/OPRM1/GABRG2/KCNQ4/CHRNB4/TRPM6/FKBP1B/KCNIP2/GRIA2/KCNJ8/KCNJ2/GRIA3/KCNC1/TRPM4/KCNC3/DLG4/NMUR2/TRPC4/ANO3/KCNK1/SCN2A/SCN7A/TRPC6/FXYD6/CHRNA1/SLC40A1/TRPC3/KCNH5/CACNG8/GABRA6/GABRB2/GLRA1/SHROOM…	147
GO:0005244	MF	GO:0005244	voltage-gated ion channel activity	75/3640	199/17632	2.13305e-08	2.75874e-06	2.35758e-06	TSPOAP1/ABCC8/CACNG3/SCN4A/CACNA2D2/KCNQ1/CACNB1/CLCN4/CACNG5/KCNK2/REST/CACNA1I/KCNK10/CACNA1F/NALCN/CACNG7/OPRM1/KCNQ4/KCNIP2/KCNJ8/KCNJ2/KCNC1/KCNC3/KCNK1/SCN2A/SCN7A/KCNH5/CACNG8/CACNA2D4/CACNA1C/KCNJ1/KCNE4/KCNK13/KCNMA1/CACNA1D/CACNA2D3/KCNJ6/KCNB1/CACHD1/GRIN2C/BSND/KCNT2/KCNJ3/HCN1/KCNV1/TMC1/CACNB2/KCNC2/SCN3B/CACNB3/IL1RAPL1/SCN9A/KCNS3/ANO6/KCNA2/KCNIP1/KCNA4/CACNB4/KCNB2/GRIN2A/SCN5A/…	75
GO:0022832	MF	GO:0022832	voltage-gated channel activity	75/3640	199/17632	2.13305e-08	2.75874e-06	2.35758e-06	TSPOAP1/ABCC8/CACNG3/SCN4A/CACNA2D2/KCNQ1/CACNB1/CLCN4/CACNG5/KCNK2/REST/CACNA1I/KCNK10/CACNA1F/NALCN/CACNG7/OPRM1/KCNQ4/KCNIP2/KCNJ8/KCNJ2/KCNC1/KCNC3/KCNK1/SCN2A/SCN7A/KCNH5/CACNG8/CACNA2D4/CACNA1C/KCNJ1/KCNE4/KCNK13/KCNMA1/CACNA1D/CACNA2D3/KCNJ6/KCNB1/CACHD1/GRIN2C/BSND/KCNT2/KCNJ3/HCN1/KCNV1/TMC1/CACNB2/KCNC2/SCN3B/CACNB3/IL1RAPL1/SCN9A/KCNS3/ANO6/KCNA2/KCNIP1/KCNA4/CACNB4/KCNB2/GRIN2A/SCN5A/…	75
GO:0015267	MF	GO:0015267	channel activity	146/3640	467/17632	3.00746e-08	3.50068e-06	2.99163e-06	CFTR/TSPOAP1/ABCC8/CACNG3/SCN4A/CACNA2D2/GABRA3/CLCA1/GABRA1/KCNQ1/MCOLN3/CACNB1/ABCC9/CLCN4/ANO8/CACNG5/KCNN2/PSEN1/KCNK2/TRPM3/REST/TMEM38B/CACNA1I/KCNK10/CACNA1F/NALCN/SLC17A7/CACNG7/ASIC2/GABRA4/OPRM1/GABRG2/KCNQ4/CHRNB4/TRPM6/FKBP1B/KCNIP2/GRIA2/KCNJ8/KCNJ2/GRIA3/KCNC1/TRPM4/KCNC3/DLG4/NMUR2/TRPC4/ANO3/KCNK1/SCN2A/SCN7A/TRPC6/FXYD6/CHRNA1/SLC40A1/TRPC3/KCNH5/CACNG8/GABRA6/GABRB2/GLRA1/SHROOM…	146
GO:0008066	MF	GO:0008066	glutamate receptor activity	19/3640	27/17632	3.61489e-08	3.82521e-06	3.26897e-06	GRIA2/GRM4/GRIA3/GRIK4/GRID2/GRIA4/GRM1/GRIA1/GRIN2C/GRIK2/GRM5/GRIK1/GRM8/GRID1/GRIN2A/GRM7/GRIN3A/GRM3/GRIN2B	19
GO:0022843	MF	GO:0022843	voltage-gated cation channel activity	58/3640	143/17632	4.22988e-08	4.10298e-06	3.50635e-06	TSPOAP1/ABCC8/CACNG3/CACNA2D2/KCNQ1/CACNB1/CACNG5/KCNK2/REST/CACNA1I/CACNA1F/CACNG7/OPRM1/KCNQ4/KCNIP2/KCNJ8/KCNJ2/KCNC1/KCNC3/KCNK1/KCNH5/CACNG8/CACNA2D4/CACNA1C/KCNJ1/KCNE4/KCNMA1/CACNA1D/CACNA2D3/KCNJ6/KCNB1/CACHD1/GRIN2C/KCNT2/KCNJ3/HCN1/KCNV1/TMC1/CACNB2/KCNC2/CACNB3/IL1RAPL1/KCNS3/KCNA2/KCNA4/CACNB4/KCNB2/GRIN2A/KCNH8/KCNQ3/KCND2/KCNH7/KCNQ5/TPCN1/RYR1/CACNA1E/GRIN3A/GRIN2B	58
GO:0060090	MF	GO:0060090	molecular adaptor activity	72/3640	196/17632	1.33839e-07	1.19837e-05	1.02411e-05	LASP1/SARM1/FKBP4/SKAP2/AP2B1/SPAG9/SH2D2A/CNTLN/ARHGAP6/COL11A1/PAG1/NUFIP1/SH2D3C/GRAP2/CAV2/CHN2/STX1A/FSCN3/GAB1/CLNK/MLPH/SUMO1/TNNT2/TJP2/SH2D3A/HIP1/HIP1R/TRIM5/MEN1/ERG28/VAV3/ANXA1/STAM/DAB2IP/MAPK8IP3/KSR1/SKAP1/RPTOR/GRB7/ANK2/PIK3R1/BIN3/TIRAP/ANK3/FRMD4A/EPS8/BICD1/CDYL/SH3RF1/MMS19/RUSC1/TRIM17/DUSP19/FRS2/IRS1/AFAP1L2/NMD3/CRADD/AKAP13/STAP2/SH2B1/PTPN11/AP2A2/FLRT2/TRDN/COL14A1/IN…	72
GO:0000982	MF	GO:0000982	transcription factor activity, RNA polymerase II proximal promoter sequence-specific DNA binding	138/3640	447/17632	1.63598e-07	1.3602e-05	1.1624e-05	PAX6/E2F2/MLXIPL/TBPL1/NFE2L3/FOXJ2/NFYC/TFE3/SREBF1/TP63/GLI2/TP73/MEF2C/PGR/REST/TFAP4/ESR1/TBX15/PATZ1/NFATC4/NFATC2/KLF5/MYEF2/DBP/MEOX2/GLI3/LHX2/KDM4C/CREB3/HLF/SOX6/RFX4/NR3C1/STAT1/EPAS1/PRRX1/NR5A2/ATF6/MYB/TCF21/SATB2/NR4A3/ONECUT2/YLPM1/ESRRB/EGR2/NR4A1/BATF3/RUNX2/FOSB/OVOL2/NR1D1/SIX1/BCL11B/FOXP2/FEZF1/HOXD13/FOXA1/FOXJ1/NR1H2/PPARG/MEIS2/RAX/ETS1/MYC/TFAP2A/IRF4/POU2F3/CARF/PRDM5/A…	138
GO:0005088	MF	GO:0005088	Ras guanyl-nucleotide exchange factor activity	86/3640	254/17632	5.53939e-07	4.29856e-05	3.67349e-05	FYN/TRIO/ADRB1/MCF2L2/FGFR2/SPTB/FGF10/CAMK2A/FGFR1/FGF20/PDGFB/JAK3/MET/RGP1/IL2/RAPGEF2/ARHGEF17/ARHGEF26/SPTBN1/SOS1/ARHGEF2/ARTN/RAB3GAP2/FGF23/PLEKHG1/EREG/MCF2L/PLEKHG3/EPS8L1/DLG4/PTPRA/VAV3/DOCK2/KLB/RCBTB2/RAPGEF5/ARHGEF39/RASGEF1B/FGF2/ERBB2/CAMK2D/FGD2/TIAM2/DENND2A/SHC3/CAMK2G/DOCK1/EPS8/GFRA1/FARP1/TRAPPC8/ANGPT1/OBSCN/RABGEF1/TIAM1/FGF18/NRG1/NRG2/ABR/SPTBN4/GRIN2C/FGF19/FRS2/ST5/RA…	86
GO:0004879	MF	GO:0004879	nuclear receptor activity	26/3640	50/17632	8.97298e-07	6.14385e-05	5.25044e-05	RORA/SREBF1/RARB/PGR/ESR1/AHR/VDR/NR3C1/NR5A2/NR4A3/ESRRB/NR4A1/NR1D1/NR1H2/PPARG/ESR2/NR6A1/THRB/NR4A2/HNF4G/STAT3/NR1D2/NR2F1/ESRRG/RORB/RXRB	26
GO:0098531	MF	GO:0098531	transcription factor activity, direct ligand regulated sequence-specific DNA binding	26/3640	50/17632	8.97298e-07	6.14385e-05	5.25044e-05	RORA/SREBF1/RARB/PGR/ESR1/AHR/VDR/NR3C1/NR5A2/NR4A3/ESRRB/NR4A1/NR1D1/NR1H2/PPARG/ESR2/NR6A1/THRB/NR4A2/HNF4G/STAT3/NR1D2/NR2F1/ESRRG/RORB/RXRB	26
GO:0030674	MF	GO:0030674	protein binding, bridging	61/3640	168/17632	1.84344e-06	0.000119209	0.000101875	LASP1/FKBP4/SKAP2/AP2B1/SH2D2A/CNTLN/ARHGAP6/COL11A1/PAG1/NUFIP1/SH2D3C/GRAP2/CAV2/CHN2/STX1A/FSCN3/GAB1/CLNK/MLPH/SUMO1/TNNT2/TJP2/SH2D3A/HIP1/HIP1R/TRIM5/MEN1/ERG28/VAV3/ANXA1/STAM/SKAP1/RPTOR/GRB7/ANK2/PIK3R1/BIN3/TIRAP/ANK3/FRMD4A/EPS8/BICD1/CDYL/MMS19/RUSC1/TRIM17/FRS2/IRS1/NMD3/CRADD/SH2B1/PTPN11/AP2A2/FLRT2/TRDN/COL14A1/INSC/SRC/ITSN2/CUX1/NEFL	61
GO:0005085	MF	GO:0005085	guanyl-nucleotide exchange factor activity	102/3640	327/17632	3.92511e-06	0.000240465	0.000205497	MYCBP2/FYN/TRIO/ADRB1/MCF2L2/FGFR2/ARFGEF1/SPTB/FGF10/CAMK2A/FGFR1/FGF20/DOCK9/SH2D3C/PDGFB/HERC1/JAK3/MET/RGP1/IL2/RAPGEF2/ARHGEF17/ARHGEF26/SPTBN1/SOS1/ARHGEF2/ARTN/RAB3GAP2/FGF23/PLEKHG1/EREG/PSD4/SH2D3A/MCF2L/PLEKHG3/DOCK4/DOCK6/EPS8L1/DLG4/PTPRA/VAV3/LAMTOR5/DOCK2/KLB/DOCK10/RCBTB2/RAPGEF5/ARHGEF39/BCAR3/RASGEF1B/FGF2/ERBB2/IQSEC1/CAMK2D/FGD2/TIAM2/DENND2A/SHC3/CAMK2G/DOCK1/EPS8/GFRA1/FARP1/…	102
GO:0003779	MF	GO:0003779	actin binding	125/3640	421/17632	5.57254e-06	0.000324322	0.000277161	LASP1/USH1C/SCIN/MYOM2/MYO16/CTNNA1/LIMA1/SYNE2/CROCC/LIMCH1/CTNNA2/SPTB/MYO3B/ACTN1/KLHL20/CAMSAP3/NEBL/MYH7B/TNS1/COBLL1/MYBPC2/MYO15A/MYO3A/ABLIM1/MYO9B/DAAM1/CORO2B/MYH14/COBL/WASL/FSCN3/PPP1R9B/PHACTR1/CAP2/PHACTR2/PACRG/SPTBN1/MLPH/TNNT2/FAM206A/PLS1/CXCR4/WIPF3/CALD1/VASP/HIP1/MYO1B/MYO5C/PALLD/AJUBA/TNNI3/ARPC1B/MAP1S/HIP1R/SYNE1/EPS8L1/ACTR3B/MICAL2/HOOK1/FHOD3/LCP1/MYO7A/TRPC6/RDX/TMOD3…	125
GO:0005516	MF	GO:0005516	calmodulin binding	66/3640	192/17632	6.21604e-06	0.000344546	0.000294444	CAMK1G/SYT7/FAS/DAPK2/KCNQ1/SPA17/NGFR/SYT1/CAMK2A/CAMSAP3/MAP2/KCNN2/MYO15A/MYO3A/MYO9B/MYLK2/EEA1/MYH14/IQCG/SPTBN1/KCNQ4/RGS4/SLC8A2/CAMSAP2/CALD1/PDE1B/MYO1B/MYO5C/UNC13A/TRPM4/CDK5RAP2/MYO7A/PPP3CA/KCNH5/IQGAP1/CAMK2D/IQGAP2/CAMK2G/ADD3/CACNA1C/RIT2/CAMK4/NRGN/OBSCN/PDE1C/ATP2B2/MYO1E/EPB41/PCYT1A/CAMKV/GEM/GAP43/SNTB1/ARPP21/MYO1D/PLCB1/SLC8A1/PCP4/CAMK1D/SCN5A/KCNQ3/KCNQ5/RYR1/MYO5A/MYO1C/…	66
GO:0035591	MF	GO:0035591	signaling adaptor activity	34/3640	80/17632	7.61422e-06	0.000397677	0.000339849	LASP1/SARM1/SKAP2/SPAG9/SH2D2A/ARHGAP6/PAG1/SH2D3C/GRAP2/CHN2/GAB1/CLNK/SH2D3A/VAV3/STAM/DAB2IP/MAPK8IP3/KSR1/SKAP1/GRB7/PIK3R1/EPS8/SH3RF1/RUSC1/DUSP19/FRS2/IRS1/AFAP1L2/AKAP13/STAP2/SH2B1/PTPN11/SRC/ITSN2	34
GO:0022824	MF	GO:0022824	transmitter-gated ion channel activity	28/3640	61/17632	8.19952e-06	0.000397677	0.000339849	GABRA3/GABRA1/GABRA4/GABRG2/CHRNB4/GRIA2/GRIA3/CHRNA1/GABRA6/GABRB2/GLRA1/GRIK4/GRID2/GRIA4/GRIA1/CHRNB2/GRIN2C/GABRG1/GABRB1/GRIK2/HTR3A/CHRNB1/GRIK1/CHRNA7/GRID1/GRIN2A/GRIN3A/GRIN2B	28
GO:0022835	MF	GO:0022835	transmitter-gated channel activity	28/3640	61/17632	8.19952e-06	0.000397677	0.000339849	GABRA3/GABRA1/GABRA4/GABRG2/CHRNB4/GRIA2/GRIA3/CHRNA1/GABRA6/GABRB2/GLRA1/GRIK4/GRID2/GRIA4/GRIA1/CHRNB2/GRIN2C/GABRG1/GABRB1/GRIK2/HTR3A/CHRNB1/GRIK1/CHRNA7/GRID1/GRIN2A/GRIN3A/GRIN2B	28
GO:0051015	MF	GO:0051015	actin filament binding	65/3640	190/17632	8.70353e-06	0.000405236	0.000346309	LASP1/USH1C/SCIN/MYOM2/MYO16/CTNNA1/LIMA1/SYNE2/CTNNA2/SPTB/ACTN1/CAMSAP3/NEBL/MYH7B/MYBPC2/ABLIM1/CORO2B/MYH14/WASL/FSCN3/PPP1R9B/FAM206A/PLS1/WIPF3/HIP1/MYO1B/MYO5C/AJUBA/TNNI3/ARPC1B/MAP1S/HIP1R/SYNE1/LCP1/MYO7A/PSTPIP1/TPM3/TAGLN3/IQGAP2/SHROOM2/GSN/ADD3/UTRN/MYO1E/SHROOM4/PPP1R9A/XIRP2/MICALL2/CACNB2/ANTXR1/MYO7B/TLN2/ABLIM3/MYO1D/ESPN/SHTN1/MYBPC1/MYO18A/SVIL/MYO5A/MYO1C/RCSD1/CAPZA2/ARPC1A…	65
GO:0004970	MF	GO:0004970	ionotropic glutamate receptor activity	13/3640	19/17632	9.27973e-06	0.000415446	0.000355034	GRIA2/GRIA3/GRIK4/GRID2/GRIA4/GRIA1/GRIN2C/GRIK2/GRIK1/GRID1/GRIN2A/GRIN3A/GRIN2B	13
GO:0005001	MF	GO:0005001	transmembrane receptor protein tyrosine phosphatase activity	12/3640	17/17632	1.27808e-05	0.000525953	0.000449471	PTPRU/PTPRC/PTPRZ1/PTPRE/PTPRA/PTPRF/PTPRG/PTPRO/PTPRK/PTPRR/PTPRD/PTPRM	12
GO:0019198	MF	GO:0019198	transmembrane receptor protein phosphatase activity	12/3640	17/17632	1.27808e-05	0.000525953	0.000449471	PTPRU/PTPRC/PTPRZ1/PTPRE/PTPRA/PTPRF/PTPRG/PTPRO/PTPRK/PTPRR/PTPRD/PTPRM	12
GO:0045499	MF	GO:0045499	chemorepellent activity	16/3640	27/17632	1.31036e-05	0.000525953	0.000449471	SEMA3A/SEMA3C/SEMA5B/SEMA6A/SEMA4G/EPHA7/SEMA4F/SEMA6D/NRG1/SEMA3E/EFNA5/SEMA4B/FLRT2/NRG3/SEMA4D/SEMA4A	16
GO:0001077	MF	GO:0001077	proximal promoter DNA-binding transcription activator activity, RNA polymerase II-specific	92/3640	298/17632	1.79684e-05	0.000697173	0.000595793	PAX6/E2F2/TBPL1/FOXJ2/NFYC/TFE3/SREBF1/TP63/GLI2/TP73/MEF2C/PGR/TFAP4/ESR1/PATZ1/NFATC2/KLF5/DBP/MEOX2/GLI3/LHX2/CREB3/HLF/RFX4/NR3C1/EPAS1/NR5A2/ATF6/MYB/TCF21/SATB2/NR4A3/ONECUT2/EGR2/NR4A1/RUNX2/FOSB/SIX1/BCL11B/HOXD13/FOXA1/FOXJ1/NR1H2/MEIS2/RAX/ETS1/MYC/TFAP2A/IRF4/POU2F3/CARF/TCF12/MYOCD/SMAD4/BARHL2/MEIS1/NFIB/NR6A1/MSGN1/POU4F2/FLI1/POU4F1/ZIC1/NR4A2/SSBP3/NFIA/NEUROD1/HEYL/PITX2/EBF1/NEU…	92
GO:0003707	MF	GO:0003707	steroid hormone receptor activity	25/3640	54/17632	2.06112e-05	0.000773918	0.000661379	RORA/RARB/PGR/ESR1/VDR/NR3C1/NR5A2/NR4A3/ESRRB/NR4A1/NR1D1/NR1H2/PPARG/ESR2/ABHD2/NR6A1/THRB/NR3C2/NR4A2/HNF4G/NR1D2/NR2F1/ESRRG/RORB/RXRB	25
GO:0005245	MF	GO:0005245	voltage-gated calcium channel activity	23/3640	48/17632	2.1936e-05	0.000797922	0.000681893	TSPOAP1/CACNG3/CACNA2D2/CACNB1/CACNG5/CACNA1I/CACNA1F/CACNG7/OPRM1/CACNG8/CACNA2D4/CACNA1C/CACNA1D/CACNA2D3/CACHD1/TMC1/CACNB2/CACNB3/IL1RAPL1/CACNB4/TPCN1/RYR1/CACNA1E	23
GO:0052813	MF	GO:0052813	phosphatidylinositol bisphosphate kinase activity	30/3640	71/17632	2.9386e-05	0.00103652	0.000885797	FYN/FGFR2/FGF10/FGFR1/FGF20/ESR1/PDGFB/PIK3CG/MET/PIP5K1B/GAB1/FGF23/EREG/KLB/FGF2/PIK3R5/ERBB2/PIK3R1/FGF18/NRG1/NRG2/FGF19/FRS2/IRS1/PIK3CD/BTC/ERBB4/PTPN11/IRS2/SRC	30
GO:0005262	MF	GO:0005262	calcium channel activity	45/3640	123/17632	3.17157e-05	0.00107131	0.000915522	TSPOAP1/CACNG3/CACNA2D2/MCOLN3/CACNB1/CACNG5/PSEN1/TRPM3/CACNA1I/CACNA1F/CACNG7/OPRM1/TRPM6/FKBP1B/TRPM4/TRPC4/TRPC6/TRPC3/CACNG8/ITPR1/CACNA2D4/CACNA1C/MCOLN2/SLC24A2/CACNA1D/CACNA2D3/CACHD1/GRIN2C/TMC1/CACNB2/CUL5/CACNB3/IL1RAPL1/CHRNA7/CACNB4/GRIN2A/SLC24A3/PDE2A/TPCN1/RYR1/CACNA1E/RYR2/GRIN3A/FAM155A/GRIN2B	45
GO:0046934	MF	GO:0046934	phosphatidylinositol-4,5-bisphosphate 3-kinase activity	29/3640	68/17632	3.22128e-05	0.00107131	0.000915522	FYN/FGFR2/FGF10/FGFR1/FGF20/ESR1/PDGFB/PIK3CG/MET/GAB1/FGF23/EREG/KLB/FGF2/PIK3R5/ERBB2/PIK3R1/FGF18/NRG1/NRG2/FGF19/FRS2/IRS1/PIK3CD/BTC/ERBB4/PTPN11/IRS2/SRC	29
GO:0098960	MF	GO:0098960	postsynaptic neurotransmitter receptor activity	22/3640	47/17632	5.18576e-05	0.00164143	0.00140274	GABRA3/GABRA1/ADRB1/GABRA4/GABRG2/CHRNB4/GRIA3/CHRNA1/GABRA6/GABRB2/GLRA1/GRM1/GRIA1/CHRNB2/GRIN2C/GABRG1/GABRB1/GRIK2/GRM5/CHRNB1/CHRNA7/GRIN3A	22
GO:0004713	MF	GO:0004713	protein tyrosine kinase activity	59/3640	177/17632	5.21761e-05	0.00164143	0.00140274	FGR/DYRK4/FYN/MAP2K3/EPHA3/EIF2AK2/STYK1/FGFR2/FGF10/EPHA8/FGFR1/FGF20/TYRO3/HCK/FLT1/PDGFRL/TYK2/CDC37/JAK3/MET/EPHB6/MAP2K6/FRK/EFEMP1/EPHA4/NRP2/FGF23/CNTRL/ZMYM2/TRIM24/EREG/EPHB2/EPHA7/TEC/NEK1/FGF2/IGF1R/ERBB2/DYRK3/EFNA3/NTRK2/CRIM1/EPHB1/FGF18/NRG1/NRG2/RYK/MST1R/MELK/AXL/ALK/TNK1/BTC/ERBB4/CLK3/FES/ROR1/SRC/CUX1	59
GO:0005313	MF	GO:0005313	L-glutamate transmembrane transporter activity	10/3640	14/17632	6.09687e-05	0.00181968	0.00155507	SLC25A13/SLC1A3/SLC17A6/SLC38A7/SLC17A7/SLC1A6/SLC1A1/SLC1A2/SLC25A12/SLC17A8	10
GO:0015172	MF	GO:0015172	acidic amino acid transmembrane transporter activity	10/3640	14/17632	6.09687e-05	0.00181968	0.00155507	SLC25A13/SLC1A3/SLC17A6/SLC38A7/SLC17A7/SLC1A6/SLC1A1/SLC1A2/SLC25A12/SLC17A8	10
GO:0050839	MF	GO:0050839	cell adhesion molecule binding	135/3640	486/17632	8.61244e-05	0.00250622	0.00214178	LASP1/ITGA3/PROM1/ADAM22/TENM1/LYPLA2/NRXN3/SNX1/CTNNA1/LIMA1/CDH3/CTNNA2/CDH19/ACTN1/EPN2/PICALM/PSEN1/CDH7/COBLL1/COL16A1/EPS15/DOCK9/SNX5/RPL6/ITGA6/TBC1D2/PACSIN2/CDH20/STK24/OLFM4/EIF3E/ICAM5/ITGB8/ZC3HAV1/PDLIM1/CXCL12/VTN/CPE/NRXN2/CDH9/CLINT1/CDH6/ITGA4/SPTBN1/RTN4/STAT1/TJP2/EPCAM/TNN/TGFBI/CALD1/VASP/MMP24/MYO1B/NECTIN2/EPS8L1/ITGB4/TRPC4/ARGLU1/ANXA1/CEMIP2/LCP1/GPNMB/DAB2IP/NOV/TRIM29…	135
GO:1901681	MF	GO:1901681	sulfur compound binding	75/3640	242/17632	8.91078e-05	0.00250948	0.00214456	CFH/MGST1/TENM1/COL11A1/FGFR2/FGF10/ACADVL/ACACB/FGFR1/FGF20/LXN/PTPRC/APLP2/APOB/ADA2/PNPLA3/APLP1/PTPRS/PTN/VTN/PRMT8/VEGFA/ACADL/NRP2/LTBP2/GNMT/CXCL6/MMACHC/GSTM1/FST/SERPINE2/GPNMB/NOV/FGF2/SMAD4/APP/CYR61/PTPRF/SLIT2/GLRA1/RSPO3/RSPO2/PANK1/ADAMTS1/ADAMTS5/ADAMTS3/CXCL13/HLCS/FSTL1/PCOLCE2/PF4/LIPH/ITGA2/BMT2/ADAMTS15/FBN1/NAV2/EVA1C/GSTM4/THBS3/HPSE2/NDNF/CD34/LPL/ACBD7/ACAD9/CHST15/COL25A…	75
GO:0001228	MF	GO:0001228	DNA-binding transcription activator activity, RNA polymerase II-specific	126/3640	449/17632	9.05481e-05	0.00250948	0.00214456	PAX6/E2F2/TBPL1/CREB3L3/ZNF76/FOXJ2/NFYC/TFE3/RORA/SREBF1/TP63/GLI2/TP73/MEF2C/PGR/REST/TFAP4/ESR1/CDC5L/PATZ1/NFATC2/KLF5/ZNF175/DBP/MEOX2/GLI3/LHX2/CREB3/HLF/RFX4/NR3C1/EPAS1/NR5A2/IRF6/ATF6/PLAGL1/MYB/TCF21/FOXO3/SATB2/NR4A3/ONECUT2/ESRRB/SOHLH2/EGR2/NR4A1/RUNX2/FOSB/OVOL2/SIX1/BCL11B/HOXD3/HOXD13/FOXA1/FOXJ1/NR1H2/MEIS2/RAX/ETS1/MYC/DMRT1/TFAP2A/IRF4/POU2F3/CARF/TCF12/MYOCD/TP53/SMAD4/BARHL2/…	126
GO:0030594	MF	GO:0030594	neurotransmitter receptor activity	42/3640	117/17632	9.45456e-05	0.00251608	0.00215021	GABRA3/GABRA1/ADRB1/HTR2A/GABRA4/OPRM1/GABRG2/HRH2/CHRNB4/GRIA2/GRIA3/CHRM3/GABBR2/CHRNA1/GABRA6/GABRB2/GLRA1/DRD2/GRIK4/DRD3/GRID2/GRIA4/GRM1/GRIA1/HTR5A/CHRNB2/GRIN2C/GABRG1/GABRB1/GRIK2/ZNF219/HTR3A/HTR1E/GRM5/CHRNB1/GRIK1/CHRNA7/GRID1/GRIN2A/HRH1/GRIN3A/GRIN2B	42
GO:0015085	MF	GO:0015085	calcium ion transmembrane transporter activity	48/3640	139/17632	9.51097e-05	0.00251608	0.00215021	TSPOAP1/CACNG3/CACNA2D2/MCOLN3/CACNB1/CACNG5/PSEN1/TRPM3/CACNA1I/CACNA1F/CACNG7/OPRM1/SLC8A2/TRPM6/FKBP1B/TRPM4/TRPC4/TRPC6/TRPC3/CACNG8/ITPR1/CACNA2D4/CACNA1C/MCOLN2/SLC24A2/ATP2B2/CACNA1D/CACNA2D3/CACHD1/GRIN2C/TMC1/CACNB2/CUL5/CACNB3/IL1RAPL1/CHRNA7/CACNB4/SLC8A1/GRIN2A/SLC24A3/PDE2A/TPCN1/RYR1/CACNA1E/RYR2/GRIN3A/FAM155A/GRIN2B	48
GO:0004725	MF	GO:0004725	protein tyrosine phosphatase activity	37/3640	100/17632	0.000117789	0.00303361	0.00259248	MTMR7/PTPRU/EYA2/PTPN3/PTPN21/DUSP13/PTPRC/MTMR2/PTPN4/CDKN3/CDC25B/EYA1/PTPRS/PTPRZ1/PALD1/MTMR4/PTPN5/RNGTT/EYA4/DNAJC6/PTPRE/PTPRA/PTPRQ/PTPRF/DUSP10/PTPRG/PTPRO/PTPN14/PTPRK/PTPRR/PTPRD/DUSP19/MTM1/PTEN/PTPRM/PTPN2/PTPN11	37
GO:0042578	MF	GO:0042578	phosphoric ester hydrolase activity	106/3640	369/17632	0.000119885	0.00303361	0.00259248	MTMR7/ACPP/PHLPP2/PTPRU/EYA2/PDE4A/PLPP1/PTPN3/PTPN21/TIGAR/DUSP13/PTPRC/PHLPP1/MTMR2/PTPN4/PDPR/TAB1/CDKN3/CDC25B/PLCB4/EYA1/PTPRS/PLPPR2/PDE4C/PTPRZ1/PALD1/MINPP1/LHPP/MTMR4/INPP4B/PTPN5/PPM1H/RNGTT/GPLD1/EYA4/FIG4/PDE10A/PDE4D/PLCH1/DNAJC6/PLPPR5/PLPPR4/PPP1R3C/EPHX2/PDE1B/PFKFB2/PDE11A/GDPD2/SMPDL3B/PTPRE/PTPRA/CHRM3/LPIN1/NT5E/ENPP2/PDE5A/PPP3CA/PTPRQ/PTPRF/DUSP10/PTPRG/PLPPR1/CAMK2G/PTPRO/E…	106
GO:0015079	MF	GO:0015079	potassium ion transmembrane transporter activity	53/3640	160/17632	0.000146445	0.00353768	0.00302324	ABCC8/KCNQ1/SLC12A2/ABCC9/SLC12A1/KCNN2/KCNK2/REST/TMEM38B/KCNK10/ATP4A/KCNQ4/KCNIP2/KCNJ8/KCNJ2/KCNC1/KCNC3/ATP1A4/KCNK1/KCNH5/SLC12A6/ATP1B1/SLC12A9/GRIK4/KCNJ1/KCNE4/KCNK13/SLC24A2/KCNMA1/KCNJ6/KCNB1/KCNT2/KCNJ3/GRIK2/HCN1/KCNV1/KCNC2/KCNS3/KCNMB3/GRIK1/KCNA2/KCNIP1/KCNA4/KCNB2/KCNH8/KCNQ3/KCND2/KCNH7/SLC24A3/KCNQ5/KCNIP4/KCNMB2/SLC12A8	53
GO:0004115	MF	GO:0004115	3',5'-cyclic-AMP phosphodiesterase activity	10/3640	15/17632	0.000148923	0.00353768	0.00302324	PDE4A/PDE4C/PDE10A/PDE4D/PDE1B/PDE11A/PDE7B/PDE3A/PDE4B/PDE2A	10
GO:0005283	MF	GO:0005283	amino acid:sodium symporter activity	10/3640	15/17632	0.000148923	0.00353768	0.00302324	SLC6A13/SLC6A7/SLC6A15/SLC1A3/SLC1A6/SLC1A1/SLC1A2/SLC6A11/SLC6A5/SLC6A9	10
GO:0004674	MF	GO:0004674	protein serine/threonine kinase activity	126/3640	455/17632	0.000168041	0.003912	0.00334314	CAMK1G/DYRK4/MAP4K3/MAP4K5/PRKCH/MAP2K3/DAPK2/TRIO/LTBP1/EIF2AK2/CDK14/ADCK1/HIPK2/CDK13/MAST4/MAPK6/CAMK2A/RPS6KA2/MYO3B/SPEG/STK10/ALPK1/NUAK1/MARK3/STK17B/MAP3K4/MAST2/IRAK3/MAP3K20/MYO3A/SRPK1/CDKL1/MYLK2/PAK5/CAB39L/STK24/BCKDK/MAP4K1/PRKD2/MAST1/CDK6/PIK3CG/PRKAG2/LIMK1/MAP2K6/MAPK10/CCND3/NEK11/NEK4/MARK1/TNNI3K/AKT3/CDK18/NEK2/SGK1/TRPM6/ACVR2A/CIT/PKN1/NRK/PRKCG/STK33/DCLK1/ERN2/MAP3K7/A…	126
GO:0015081	MF	GO:0015081	sodium ion transmembrane transporter activity	50/3640	150/17632	0.000187096	0.00427019	0.00364924	SCN4A/SLC6A13/SLC6A7/SLC4A8/SLC12A2/SLC6A15/SLC12A1/SLC1A3/SLC4A4/NALCN/SLC17A7/SLC1A6/ATP4A/SLC1A1/ASIC2/SLC1A2/SLC4A9/SLC5A7/SLC5A9/SLC8A2/SLC10A2/TRPM4/SLC6A11/ATP1A4/KCNK1/SCN2A/SCN7A/SLC5A2/ATP1B1/SLC4A10/SLC22A3/SHROOM2/SLC5A12/GRIK4/SLC24A2/SLC13A3/SLC9B2/GRIK2/HCN1/SLC6A5/SCN3B/SCN9A/GRIK1/SLC8A1/SCN5A/SLC24A3/SCN10A/SLC6A9/SLC28A3/SLC5A8	50
GO:0005267	MF	GO:0005267	potassium channel activity	43/3640	124/17632	0.00019275	0.00431462	0.00368721	ABCC8/KCNQ1/ABCC9/KCNN2/KCNK2/REST/TMEM38B/KCNK10/KCNQ4/KCNIP2/KCNJ8/KCNJ2/KCNC1/KCNC3/KCNK1/KCNH5/GRIK4/KCNJ1/KCNE4/KCNK13/KCNMA1/KCNJ6/KCNB1/KCNT2/KCNJ3/GRIK2/HCN1/KCNV1/KCNC2/KCNS3/KCNMB3/GRIK1/KCNA2/KCNIP1/KCNA4/KCNB2/KCNH8/KCNQ3/KCND2/KCNH7/KCNQ5/KCNIP4/KCNMB2	43
GO:0019199	MF	GO:0019199	transmembrane receptor protein kinase activity	31/3640	81/17632	0.000202016	0.00443674	0.00379157	EPHA3/LTBP1/FGFR2/EPHA8/FGFR1/TYRO3/FLT1/PDGFRL/MET/EPHB6/EFEMP1/EPHA4/NRP2/ACVR2A/EPHB2/EPHA7/AMHR2/BMPR1B/IGF1R/ERBB2/EFNA3/NTRK2/CRIM1/EPHB1/RYK/MST1R/AXL/ALK/ERBB4/ROR1/BMPR2	31
GO:0004714	MF	GO:0004714	transmembrane receptor protein tyrosine kinase activity	26/3640	64/17632	0.000211959	0.0045689	0.00390452	EPHA3/FGFR2/EPHA8/FGFR1/TYRO3/FLT1/PDGFRL/MET/EPHB6/EFEMP1/EPHA4/NRP2/EPHB2/EPHA7/IGF1R/ERBB2/EFNA3/NTRK2/CRIM1/EPHB1/RYK/MST1R/AXL/ALK/ERBB4/ROR1	26
GO:0015276	MF	GO:0015276	ligand-gated ion channel activity	48/3640	144/17632	0.000248775	0.00517096	0.00441903	CFTR/ABCC8/GABRA3/GABRA1/MCOLN3/SLC17A7/ASIC2/GABRA4/GABRG2/CHRNB4/FKBP1B/GRIA2/KCNJ8/KCNJ2/GRIA3/DLG4/KCNK1/CHRNA1/GABRA6/GABRB2/GLRA1/SHROOM2/GRIK4/ITPR1/KCNJ1/GRID2/GRIA4/MCOLN2/GRIA1/KCNJ6/CHRNB2/GRIN2C/KCNJ3/GABRG1/GABRB1/GRIK2/HCN1/HTR3A/CHRNB1/GRIK1/CHRNA7/GRID1/GRIN2A/TPCN1/RYR1/RYR2/GRIN3A/GRIN2B	48
GO:0022834	MF	GO:0022834	ligand-gated channel activity	48/3640	144/17632	0.000248775	0.00517096	0.00441903	CFTR/ABCC8/GABRA3/GABRA1/MCOLN3/SLC17A7/ASIC2/GABRA4/GABRG2/CHRNB4/FKBP1B/GRIA2/KCNJ8/KCNJ2/GRIA3/DLG4/KCNK1/CHRNA1/GABRA6/GABRB2/GLRA1/SHROOM2/GRIK4/ITPR1/KCNJ1/GRID2/GRIA4/MCOLN2/GRIA1/KCNJ6/CHRNB2/GRIN2C/KCNJ3/GABRG1/GABRB1/GRIK2/HCN1/HTR3A/CHRNB1/GRIK1/CHRNA7/GRID1/GRIN2A/TPCN1/RYR1/RYR2/GRIN3A/GRIN2B	48
GO:0005230	MF	GO:0005230	extracellular ligand-gated ion channel activity	29/3640	75/17632	0.00026057	0.00532111	0.00454734	GABRA3/GABRA1/SLC17A7/GABRA4/GABRG2/CHRNB4/GRIA2/GRIA3/CHRNA1/GABRA6/GABRB2/GLRA1/GRIK4/GRID2/GRIA4/GRIA1/CHRNB2/GRIN2C/GABRG1/GABRB1/GRIK2/HTR3A/CHRNB1/GRIK1/CHRNA7/GRID1/GRIN2A/GRIN3A/GRIN2B	29
GO:0099529	MF	GO:0099529	neurotransmitter receptor activity involved in regulation of postsynaptic membrane potential	20/3640	45/17632	0.000270846	0.00543559	0.00464517	GABRA3/GABRA1/ADRB1/GABRA4/GABRG2/CHRNB4/GRIA3/CHRNA1/GABRA6/GABRB2/GLRA1/GRIA1/CHRNB2/GRIN2C/GABRG1/GABRB1/GRIK2/CHRNB1/CHRNA7/GRIN3A	20
GO:1904315	MF	GO:1904315	transmitter-gated ion channel activity involved in regulation of postsynaptic membrane potential	19/3640	42/17632	0.000289785	0.00571712	0.00488576	GABRA3/GABRA1/GABRA4/GABRG2/CHRNB4/GRIA3/CHRNA1/GABRA6/GABRB2/GLRA1/GRIA1/CHRNB2/GRIN2C/GABRG1/GABRB1/GRIK2/CHRNB1/CHRNA7/GRIN3A	19
GO:0035004	MF	GO:0035004	phosphatidylinositol 3-kinase activity	30/3640	79/17632	0.0002978	0.00577732	0.00493721	FYN/FGFR2/FGF10/FGFR1/FGF20/ESR1/PDGFB/PIK3CG/MET/GAB1/FGF23/EREG/KLB/FGF2/PIK3R5/ERBB2/PIK3R1/FGF18/NRG1/NRG2/FGF19/FRS2/IRS1/PIK3CD/BTC/ERBB4/PTPN11/IRS2/PIK3R4/SRC	30
GO:0050840	MF	GO:0050840	extracellular matrix binding	23/3640	56/17632	0.000399731	0.00762765	0.00651848	ITGA3/ITGA2B/COL11A1/ITGA6/VTN/ADGRG6/VEGFA/SPP1/TGFBI/LYPD3/LGALS3/CYR61/SLIT2/SPOCK1/ADAMTS5/LYPD5/FBLN2/ITGA2/ADAMTS15/RPSA/CLEC14A/BCAM/SPOCK3	23
GO:0003774	MF	GO:0003774	motor activity	45/3640	137/17632	0.000547752	0.0102836	0.00878822	DNAH5/MYO16/KIF1B/MYO3B/DYNC1I2/MYH7B/KIF3C/MYO15A/MYO3A/MYO9B/MYH14/DNAH1/KIF21B/DNAH7/DNAL1/DYNLRB1/MYO1B/MYO5C/CGNL1/KIF12/KLC4/KIF13A/MYO7A/KIF23/KIF11/KIF5A/MYO1E/DYNC1I1/WDR63/KIF6/DYNLT3/KIF5C/DYNLRB2/MYO7B/DNAH12/MYO1D/DNHD1/DNAH2/DNAH14/DYNC2H1/MYO5A/MYO1C/KIF13B/KIF28P/DYNLL2	45
GO:0005543	MF	GO:0005543	phospholipid binding	114/3640	417/17632	0.00056597	0.010457	0.00893637	KRIT1/ARHGAP44/SCIN/SYT7/SYT13/OSBPL5/CPS1/SNX1/ARAP2/KCNQ1/SNX24/SNAP91/SYT1/DAPP1/SNX13/PICALM/APOB/SNX5/OSBPL8/PACSIN2/PNPLA3/JAG1/PIGU/EEA1/SYTL4/PLA2G15/GSDME/ADAP1/SNX8/SH3PXD2A/UCP1/RAPGEF2/SNX25/SYT10/RASAL1/SNX4/SPTBN1/PLEKHB2/PARD3B/MARK1/PLA2G4A/NR5A2/SGIP1/HS1BP3/ARHGAP9/KCNJ2/PSD4/MCF2L/HIP1/MYO1B/SNX6/TULP4/FCHO1/UNC13A/CHMP2A/HIP1R/SYT11/SYT4/ANXA1/TEC/DYSF/RPS6KC1/DAB2IP/SYTL2/IQG…	114
GO:0035091	MF	GO:0035091	phosphatidylinositol binding	71/3640	240/17632	0.000609609	0.0110873	0.00947501	KRIT1/SCIN/SYT7/OSBPL5/SNX1/ARAP2/KCNQ1/SNX24/SNAP91/SYT1/DAPP1/SNX13/PICALM/SNX5/OSBPL8/PIGU/EEA1/GSDME/ADAP1/SNX8/SH3PXD2A/SNX25/SYT10/SNX4/PLEKHB2/PARD3B/MARK1/HS1BP3/ARHGAP9/KCNJ2/MCF2L/HIP1/MYO1B/SNX6/TULP4/HIP1R/RPS6KC1/DAB2IP/SYTL2/IQGAP1/ZCCHC14/GRB7/IQGAP2/FGD2/CLVS2/PARD3/TIRAP/ITPR1/KCNJ1/NRGN/MYO1E/SNX22/EPB41/SNX7/BBS5/ZFYVE1/TUB/FRMPD4/SYT9/MTM1/GAP43/GRAMD2A/CLVS1/FES/PLCB1/TNFAIP8…	71
GO:0042562	MF	GO:0042562	hormone binding	36/3640	104/17632	0.000639501	0.011452	0.0097867	CALCR/GIPR/CALCRL/CRYM/CTSH/CRHR2/GHRHR/CCKBR/VDR/GLP1R/NPR3/NR3C1/LEPR/ECE1/CHRNB4/HCRTR1/INHBA/CHRM3/AMHR2/HCRTR2/LHCGR/CHRNA1/SLC40A1/IGF1R/ABHD2/CDH13/PTH2R/PIK3R1/THRB/CHRNB2/PTH1R/AVPR1A/GALR1/CHRNB1/CHRNA7/OXTR	36
GO:0017046	MF	GO:0017046	peptide hormone binding	21/3640	51/17632	0.00067693	0.0118507	0.0101275	CALCR/GIPR/CALCRL/CRHR2/GHRHR/CCKBR/GLP1R/NPR3/LEPR/ECE1/HCRTR1/INHBA/HCRTR2/SLC40A1/IGF1R/PTH2R/PIK3R1/PTH1R/AVPR1A/GALR1/OXTR	21
GO:0030165	MF	GO:0030165	PDZ domain binding	31/3640	86/17632	0.00068213	0.0118507	0.0101275	CFTR/CACNG3/CCDC88C/ADRB1/DAPP1/LNX1/LLGL2/PSEN1/MPP6/RAPGEF2/ACVR2A/CIT/DOCK4/DLG4/KIDINS220/DTNA/CRIM1/GRID2/GRIA1/ATP2B2/GRIK2/NLGN1/PTEN/SNTB1/SNTG2/FZD2/SSTR2/CADM1/PRKN/SHISA6/SHISA9	31
GO:0005548	MF	GO:0005548	phospholipid transporter activity	25/3640	65/17632	0.000739916	0.0126656	0.0108239	ABCB4/OSBPL5/ATP9A/ABCA7/ATP8B1/ABCB1/OSBPL8/ATP8B4/PLSCR4/ATP10B/ATP8A1/ATP8A2/ANO3/PRELID3A/OSBPL10/ATP10D/ANO4/ABCG1/PLSCR2/ABCA1/PRELID1/ANO6/TMEM30B/TNFAIP8L3/STARD10	25
GO:0004012	MF	GO:0004012	phospholipid-translocating ATPase activity	12/3640	23/17632	0.000800838	0.0131704	0.0112552	ABCB4/ATP9A/ABCA7/ATP8B1/ABCB1/ATP8B4/ATP10B/ATP8A1/ATP8A2/ATP10D/ABCA1/TMEM30B	12
GO:0030215	MF	GO:0030215	semaphorin receptor binding	12/3640	23/17632	0.000800838	0.0131704	0.0112552	SEMA3A/SEMA3C/SEMA5B/SEMA6A/SEMA4G/SEMA4F/SEMA6D/RIT2/SEMA3E/SEMA4B/SEMA4D/SEMA4A	12
GO:0015077	MF	GO:0015077	monovalent inorganic cation transmembrane transporter activity	106/3640	387/17632	0.000805817	0.0131704	0.0112552	ABCC8/SCN4A/SLC6A13/SLC6A7/SLC11A1/SLC45A4/SLC4A8/KCNQ1/SLC12A2/ABCC9/SLC6A15/CLCN4/SLC12A1/SLC1A3/SLC4A4/KCNN2/KCNK2/REST/TMEM38B/ATP5F1D/KCNK10/SLC32A1/NALCN/SLC17A7/SLC1A6/ATP4A/ATP6V0A4/SLC1A1/ASIC2/SLC2A9/SLC1A2/NNT/SLC4A9/SLC5A7/ATP6V1B1/KCNQ4/SLC5A9/SLC8A2/KCNIP2/KCNJ8/KCNJ2/SLC10A2/KCNC1/TRPM4/KCNC3/SLC6A11/ATP1A4/KCNK1/SCN2A/SCN7A/ATP6V1G1/KCNH5/SLC12A6/SLC5A2/ATP1B1/SLC4A10/SLC2A12/SLC2…	106
GO:0005343	MF	GO:0005343	organic acid:sodium symporter activity	14/3640	29/17632	0.000814662	0.0131704	0.0112552	SLC6A13/SLC6A7/SLC6A15/SLC1A3/SLC1A6/SLC1A1/SLC1A2/SLC10A2/SLC6A11/SLC5A12/SLC13A3/SLC6A5/SLC6A9/SLC5A8	14
GO:0098918	MF	GO:0098918	structural constituent of synapse	9/3640	15/17632	0.000995944	0.0158805	0.0135713	ACTN1/ACTB/PPFIA2/DLG2/CTBP2/PCLO/ERC2/DNM3/NEFL	9
GO:0004954	MF	GO:0004954	prostanoid receptor activity	7/3640	10/17632	0.00105355	0.0160273	0.0136967	PTGER3/PTGFR/PTGER2/PPARG/HPGD/PTGDR/PTGER4	7
GO:0004983	MF	GO:0004983	neuropeptide Y receptor activity	7/3640	10/17632	0.00105355	0.0160273	0.0136967	PROKR2/PRLHR/NPY1R/NPY5R/PROKR1/NPY2R/QRFPR	7
GO:0008331	MF	GO:0008331	high voltage-gated calcium channel activity	7/3640	10/17632	0.00105355	0.0160273	0.0136967	CACNB1/CACNA1F/CACNA1C/CACNA1D/CACNB2/CACNB3/CACNB4	7
GO:0005249	MF	GO:0005249	voltage-gated potassium channel activity	31/3640	88/17632	0.00106022	0.0160273	0.0136967	ABCC8/KCNQ1/KCNK2/REST/KCNQ4/KCNIP2/KCNJ8/KCNJ2/KCNC1/KCNC3/KCNK1/KCNH5/KCNJ1/KCNE4/KCNMA1/KCNJ6/KCNB1/KCNT2/KCNJ3/HCN1/KCNV1/KCNC2/KCNS3/KCNA2/KCNA4/KCNB2/KCNH8/KCNQ3/KCND2/KCNH7/KCNQ5	31
GO:0016247	MF	GO:0016247	channel regulator activity	45/3640	141/17632	0.00108203	0.0161472	0.0137991	CFTR/MCUB/CACNG3/NEDD4L/ABCC9/PTPN3/CACNG5/CACNG7/STX1A/CUBN/NRXN2/GPLD1/FGF12/SUMO1/SGK1/FKBP1B/KCNIP2/NPY/ARPP19/FGF13/TNNI3/FXYD6/CACNG8/CNIH3/CAMK2D/ITPR1/KCNE4/BSND/KCNV1/SCN3B/PRKCB/CACNB3/KCNS3/KCNMB3/BCL2/CHRNA7/DPP10/NRXN1/KCNIP1/CAV3/NPY2R/KCNIP4/GRM7/KCNMB2/GRM3	45
GO:0051427	MF	GO:0051427	hormone receptor binding	56/3640	185/17632	0.00121317	0.017875	0.0152757	FKBP4/MED24/FYN/BRCA1/RNF14/BAZ2A/RARB/LRP2/GNAO1/GNAS/PTHLH/ESR1/TYK2/KDM4C/VDR/NCOA7/FOXP1/STAT1/SUMO1/HMGN3/TCF21/NR4A3/TRIM24/DDX54/PKN1/NR4A1/FOXP2/NR1H2/PPARG/RERG/GTF2B/TACC2/RB1/NCOA2/TGFB1I1/CRH/TCF7L2/NR4A2/MMS19/PPARGC1B/PRMT2/NPPC/PRKCB/STAT3/PPID/JMJD1C/JUP/CTBP2/PTPN11/MED14/FOXL2/TOB2/CCK/SRC/C1D/NCOA6	56
GO:0005416	MF	GO:0005416	amino acid:cation symporter activity	11/3640	21/17632	0.00127102	0.0184933	0.0158041	SLC6A13/SLC6A7/SLC6A15/SLC1A3/SLC32A1/SLC1A6/SLC1A1/SLC1A2/SLC6A11/SLC6A5/SLC6A9	11
GO:0008188	MF	GO:0008188	neuropeptide receptor activity	20/3640	50/17632	0.00138568	0.0197493	0.0168775	NPFFR2/TACR2/PROKR2/SORCS1/OPRM1/PRLHR/NMUR2/HCRTR2/SSTR1/NPFFR1/SORCS3/NPY1R/NPY5R/GALR1/NTSR2/PROKR1/TACR3/SSTR2/NPY2R/QRFPR	20
GO:0004721	MF	GO:0004721	phosphoprotein phosphatase activity	55/3640	182/17632	0.00139128	0.0197493	0.0168775	MTMR7/PHLPP2/PTPRU/EYA2/PTPN3/PTPN21/DUSP13/PTPRC/PHLPP1/MTMR2/PTPN4/PDPR/TAB1/CDKN3/CDC25B/EYA1/PTPRS/PTPRZ1/PALD1/MINPP1/LHPP/MTMR4/PTPN5/PPM1H/RNGTT/EYA4/DNAJC6/PPP1R3C/PTPRE/PTPRA/PPP3CA/PTPRQ/PTPRF/DUSP10/PTPRG/CAMK2G/PTPRO/PTPN14/PTPRK/PTPRR/PTPRD/PPEF2/PPP2R2B/DUSP19/PPM1L/MTM1/PTEN/PPP1CA/PTPRM/PPM1E/CTDSP2/PTPN2/PTPN11/LRRC30/PPM1N	55
GO:0030276	MF	GO:0030276	clathrin binding	22/3640	57/17632	0.00142533	0.0199889	0.0170822	AP2B1/SYT7/SYT13/SNAP91/SYT1/PICALM/CEMIP/SYT10/CLINT1/DNAJC6/HIP1/HIP1R/SYT11/SYT4/TRPC6/SYT2/GPR107/NSG2/SYT9/AP2A2/DNER/SYT3	22
GO:0005201	MF	GO:0005201	extracellular matrix structural constituent	48/3640	155/17632	0.00154795	0.0214501	0.0183309	LTBP1/COL11A1/COL4A4/COL16A1/NID2/LAMB1/CHADL/LAMA1/TFPI2/VTN/COL12A1/COL9A1/LAMA4/EFEMP1/LTBP2/TGFBI/COL21A1/MATN3/MATN2/COL4A2/EMILIN1/COL2A1/FBLN5/HSPG2/HMCN1/COL8A1/HAPLN1/HMCN2/IGFBP7/FBLN2/EDIL3/FBN1/NPNT/COL4A3/COL22A1/COL24A1/LAMB2/EFEMP2/MMRN2/OTOL1/COL4A1/THSD4/COL14A1/COL25A1/OPTC/LAMA2/COL15A1/COL28A1	48
GO:0001540	MF	GO:0001540	amyloid-beta binding	23/3640	61/17632	0.00162096	0.0217012	0.0185455	APBA2/MSR1/NGFR/TGFB2/CRYAB/EPHA4/DLGAP3/GRIA2/CLU/GRIA3/EPHB2/TLR2/SORL1/GRIA1/APBB2/ITGA2/APBB1/NLGN1/CHRNA7/LDLRAD3/BACE1/COL25A1/ARMCX5-GPRASP2	23
GO:0005070	MF	GO:0005070	SH3/SH2 adaptor activity	21/3640	54/17632	0.001622	0.0217012	0.0185455	LASP1/SKAP2/SH2D2A/ARHGAP6/PAG1/SH2D3C/GRAP2/CHN2/GAB1/CLNK/SH2D3A/VAV3/STAM/SKAP1/GRB7/EPS8/RUSC1/IRS1/PTPN11/SRC/ITSN2	21
GO:0005326	MF	GO:0005326	neurotransmitter transporter activity	21/3640	54/17632	0.001622	0.0217012	0.0185455	SLC25A13/SLC6A13/SLC6A7/SLC44A1/SLC6A15/SLC1A3/SLC17A6/SLC32A1/SLC38A7/SLC17A7/SLC1A6/SLC1A1/SLC1A2/SLC5A7/SLC25A12/SLC6A11/SLC44A5/SLC44A3/SLC6A5/SLC17A8/SLC6A9	21
GO:0015370	MF	GO:0015370	solute:sodium symporter activity	26/3640	72/17632	0.001731	0.0228964	0.019567	SLC6A13/SLC6A7/SLC4A8/SLC12A2/SLC6A15/SLC12A1/SLC1A3/SLC4A4/SLC17A7/SLC1A6/SLC1A1/SLC1A2/SLC4A9/SLC5A7/SLC5A9/SLC10A2/SLC6A11/SLC5A2/SLC4A10/SLC22A3/SLC5A12/SLC13A3/SLC6A5/SLC6A9/SLC28A3/SLC5A8	26
GO:0035257	MF	GO:0035257	nuclear hormone receptor binding	47/3640	152/17632	0.00178109	0.0232942	0.0199069	FKBP4/MED24/BRCA1/RNF14/BAZ2A/RARB/LRP2/ESR1/KDM4C/VDR/NCOA7/FOXP1/STAT1/SUMO1/HMGN3/TCF21/NR4A3/TRIM24/DDX54/PKN1/NR4A1/FOXP2/NR1H2/PPARG/RERG/GTF2B/TACC2/RB1/NCOA2/TGFB1I1/TCF7L2/NR4A2/MMS19/PPARGC1B/PRMT2/PRKCB/STAT3/PPID/JMJD1C/JUP/CTBP2/MED14/FOXL2/TOB2/SRC/C1D/NCOA6	47
GO:0099095	MF	GO:0099095	ligand-gated anion channel activity	10/3640	19/17632	0.00202346	0.0261701	0.0223646	CFTR/GABRA3/GABRA1/SLC17A7/GABRA4/GABRG2/GABRA6/GLRA1/GABRG1/GABRB1	10
GO:0098631	MF	GO:0098631	cell adhesion mediator activity	22/3640	59/17632	0.00238924	0.0305612	0.0261172	NRCAM/CD200/PDLIM1/EPCAM/PALLD/CNTN6/ANXA1/TRIM29/EMILIN1/TMOD3/CNTN4/LRRC4C/NTNG1/NFASC/ITGA2/RPSA/EMB/PPP1CA/JUP/TACSTD2/GLDN/BCAM	22
GO:0042277	MF	GO:0042277	peptide binding	79/3640	285/17632	0.00245659	0.0310812	0.0265615	CALCR/AP2B1/MGST1/GIPR/APBA2/MSR1/NGFR/CALCRL/TRHDE/BRAP/TGFB2/CEMIP/KDELR1/TNPO2/CRHR2/GHRHR/CRYAB/CCKBR/OPRM1/GLP1R/NPR3/EPHA4/DLGAP3/LEPR/ECE1/KCNIP2/GRIA2/CLU/HCRTR1/INHBA/NLN/GRIA3/PPARG/MMACHC/NMUR2/EPHB2/GSTM1/PPIL1/HCRTR2/TLR2/SORL1/SLC40A1/PPP3CA/SSTR1/IGF1R/PTH2R/PIK3R1/GRIA1/CABP1/BABAM2/PTH1R/APBB2/ITGA2/AVPR1A/APBB1/GALR1/TAP1/GSTM4/PPIC/NLGN1/PPID/PPIH/GPR149/CHRNA7/LDLRAD3/SSTR2/OX…	79
GO:0016791	MF	GO:0016791	phosphatase activity	76/3640	273/17632	0.00259232	0.0324458	0.0277277	MTMR7/ACPP/PHLPP2/PTPRU/EYA2/PLPP1/PTPN3/PTPN21/TIGAR/DUSP13/PTPRC/PHLPP1/MTMR2/PTPN4/PDPR/TAB1/CDKN3/CDC25B/EYA1/PTPRS/PLPPR2/PTPRZ1/PALD1/MINPP1/LHPP/MTMR4/INPP4B/PTPN5/PPM1H/RNGTT/EYA4/FIG4/DNAJC6/PLPPR5/PLPPR4/PPP1R3C/EPHX2/PFKFB2/PTPRE/PTPRA/LPIN1/NT5E/PPP3CA/PTPRQ/PTPRF/DUSP10/PTPRG/PLPPR1/CAMK2G/PTPRO/PTPN14/PTPRK/PTPRR/PTPRD/PPEF2/PPP2R2B/BPNT1/ACP6/DUSP19/SGPP2/PPM1L/CA3/INPP5D/MTM1/PTEN…	76
GO:0042805	MF	GO:0042805	actinin binding	16/3640	39/17632	0.00299993	0.0371481	0.0317462	PROM1/MYOM2/KCNN2/MYBPC2/LDB3/PALLD/PDLIM4/PPARG/TRPC6/CACNA1C/MAGI1/CACNA1D/XIRP2/MICALL2/SYNPO2/MYBPC1	16
GO:0016303	MF	GO:0016303	1-phosphatidylinositol-3-kinase activity	18/3640	46/17632	0.00314589	0.0385454	0.0329403	FGFR2/FGF10/FGFR1/FGF20/PIK3CG/GAB1/FGF23/KLB/FGF2/PIK3R1/FGF18/FGF19/FRS2/IRS1/PIK3CD/PTPN11/IRS2/PIK3R4	18
GO:0003951	MF	GO:0003951	NAD+ kinase activity	9/3640	17/17632	0.00323325	0.0392031	0.0335024	AGK/NADK/DGKG/SPHK2/DGKB/DGKZ/DGKI/CERKL/DGKK	9
GO:0008373	MF	GO:0008373	sialyltransferase activity	10/3640	20/17632	0.00330361	0.0396433	0.0338786	ST3GAL1/ST6GAL1/ST8SIA5/ST8SIA4/ST6GALNAC5/ST8SIA2/ST6GAL2/ST8SIA6/ST8SIA3/ST6GALNAC3	10
GO:0044325	MF	GO:0044325	ion channel binding	39/3640	125/17632	0.00350144	0.0415885	0.0355409	ABCC8/FYN/GOPC/NEDD4L/KCNQ1/ABCC9/ACTN1/RIMS1/STX1A/PDE4D/FGF12/RIMS3/FKBP1B/KCNIP2/KCNC1/FGF13/HRC/KCNH5/STAC/CAMK2D/ANK2/ANK3/KCNE4/KCNB1/PPP1R9A/KCNC2/SCN3B/DPP10/RIMS2/CAV3/SLC8A1/SCN5A/PDE4B/SCN10A/TRDN/SRC/HTT/TCAF1/RYR2	39
GO:0099094	MF	GO:0099094	ligand-gated cation channel activity	34/3640	106/17632	0.00377906	0.0444326	0.0379714	ABCC8/MCOLN3/ASIC2/CHRNB4/FKBP1B/GRIA2/KCNJ8/KCNJ2/GRIA3/KCNK1/CHRNA1/SHROOM2/GRIK4/ITPR1/KCNJ1/GRIA4/MCOLN2/GRIA1/KCNJ6/CHRNB2/GRIN2C/KCNJ3/GRIK2/HCN1/HTR3A/CHRNB1/GRIK1/CHRNA7/GRIN2A/TPCN1/RYR1/RYR2/GRIN3A/GRIN2B	34
GO:1901981	MF	GO:1901981	phosphatidylinositol phosphate binding	46/3640	154/17632	0.00416475	0.0484777	0.0414283	KRIT1/SCIN/SYT7/OSBPL5/ARAP2/KCNQ1/SNX24/SYT1/DAPP1/SNX13/PICALM/SNX5/OSBPL8/GSDME/ADAP1/SH3PXD2A/SYT10/PLEKHB2/MARK1/ARHGAP9/KCNJ2/HIP1/MYO1B/HIP1R/DAB2IP/SYTL2/IQGAP1/IQGAP2/FGD2/CLVS2/PARD3/TIRAP/KCNJ1/NRGN/BBS5/ZFYVE1/FRMPD4/SYT9/GAP43/GRAMD2A/CLVS1/PLCB1/ARAP1/TECPR1/DENND1C/DENND1B	46
GO:0005089	MF	GO:0005089	Rho guanyl-nucleotide exchange factor activity	27/3640	80/17632	0.00429511	0.0495001	0.042302	TRIO/MCF2L2/ARHGEF17/ARHGEF26/SOS1/ARHGEF2/PLEKHG1/MCF2L/PLEKHG3/EPS8L1/VAV3/DOCK2/ARHGEF39/FGD2/TIAM2/DOCK1/EPS8/FARP1/OBSCN/TIAM1/ABR/AKAP13/ITSN2/ECT2L/ITSN1/ARHGEF38/RGL2	27
GO:0015294	MF	GO:0015294	solute:cation symporter activity	33/3640	103/17632	0.0043709	0.0498797	0.0426264	SLC6A13/SLC6A7/SLC45A4/SLC4A8/SLC12A2/SLC6A15/SLC12A1/SLC1A3/SLC4A4/SLC32A1/SLC17A7/SLC1A6/SLC1A1/SLC2A9/SLC1A2/SLC4A9/SLC5A7/SLC5A9/SLC10A2/SLC6A11/SLC12A6/SLC5A2/SLC4A10/SLC2A12/SLC22A3/SLC12A9/SLC5A12/SLC13A3/SLC6A5/SLC6A9/SLC28A3/SLC12A8/SLC5A8	33

## Sheet: Fig2 Cluster2 ATAC closest gene
	ONTOLOGY	ID	Description	GeneRatio	BgRatio	pvalue	p.adjust	qvalue	geneID	Count
GO:0007409	BP	GO:0007409	axonogenesis	204/4727	449/18493	2.42748e-20	1.53417e-16	1.17413e-16	ALS2/PLXND1/TNFRSF12A/PAFAH1B1/CDKL5/SEMA3G/FYN/RUFY3/GAB2/VCL/NGFR/CTNNA2/FGFR2/SPTB/MARK2/CRMP1/MAP3K13/SEMA3A/SEMA3C/PLXNA2/RAP1GAP/TOP2B/PAK3/MAP2/DNM2/HSP90AA1/SEMA5B/GSK3B/SSH1/RAB10/IGSF9/CTTN/EFNB1/NRCAM/SEMA6A/EZR/HSP90AB1/ABL1/MAPK1/ADNP/BMP7/RAB11A/FZD3/GRB10/GLI3/LIMK1/GATA3/CXCL12/UNC5B/PPP3CB/FGF8/LGI1/WNT3/NECTIN1/C12orf57/UST/VEGFA/SEMA5A/WNT5A/PLXNA1/SPTBN1/RTN4/VAX2/EPHA4/TNR/AR…	204
GO:0061564	BP	GO:0061564	axon development	214/4727	493/18493	2.06796e-18	6.53476e-15	5.0012e-15	ALS2/PLXND1/TNFRSF12A/PAFAH1B1/CDKL5/SEMA3G/FYN/RUFY3/GAB2/VCL/TNC/CTNNA1/NGFR/CTNNA2/FGFR2/SPTB/MARK2/CRMP1/MAP3K13/SEMA3A/SEMA3C/PLXNA2/RAP1GAP/TOP2B/PAK3/MAP2/DNM2/HSP90AA1/SEMA5B/GSK3B/SSH1/RAB10/IGSF9/CTTN/EFNB1/NRCAM/SEMA6A/EZR/HSP90AB1/ABL1/MAPK1/ADNP/BMP7/RAB11A/FZD3/NEFM/GRB10/GLI3/LIMK1/GATA3/CXCL12/UNC5B/PPP3CB/FGF8/LGI1/WNT3/NECTIN1/C12orf57/UST/VEGFA/SEMA5A/WNT5A/PLXNA1/SPTBN1/RTN4/V…	214
GO:0002009	BP	GO:0002009	morphogenesis of an epithelium	204/4727	479/18493	1.582e-16	3.33275e-13	2.55063e-13	PLXND1/AP2B1/RALA/PAFAH1B1/PKD1/FUZ/CD44/VCL/TNC/AP2S1/CC2D2A/FGFR2/MYO9A/LRP6/EXOC5/CDC42/WDR1/MPP5/TEAD2/SEMA3A/SEMA3C/CELSR1/DLG1/GPC4/FGFR1/TULP3/GRHL2/RAB10/WNT11/KDM2B/TBX5/ABL1/SH3BP1/DAAM1/SIX4/NFATC4/SALL4/BMP7/JAG1/LAMA1/MIB1/PARD6A/NDRG4/ESRP2/TSC2/FOXF1/FZD3/STK3/PRKD2/TGFB1/RASIP1/GLI3/GATA3/FGF8/SUFU/PFN1/TIMELESS/PTK7/VEGFA/HBEGF/WNT5A/HES1/PLXNA1/EPB41L5/IGFBP5/EPHA4/PROX1/TCF21/P…	204
GO:0010975	BP	GO:0010975	regulation of neuron projection development	200/4727	478/18493	2.8273e-15	4.46714e-12	3.41881e-12	PLXND1/FKBP4/ARHGAP33/CX3CL1/TNFRSF12A/PAFAH1B1/MYLIP/CDKL5/SS18L2/SEMA3G/FYN/RUFY3/VIM/NEDD4L/CAMK2B/NGFR/MAP4K4/MARK2/CRMP1/MAP3K13/SEMA3A/SEMA3C/PLXNA2/PAK3/FGFR1/MAP2/DNM2/RIMS1/SEMA5B/GSK3B/SSH1/RRN3/CTTN/LZTS3/MUL1/NRCAM/SEMA6A/ABL1/STX1B/LGALS1/FBXO7/EP300/NFATC4/ZMYND8/ADNP/BMP7/PTK6/NDRG4/EEF2K/RAB11A/LIMK1/KANK1/NCS1/SETX/GATA3/CXCL12/WNT3/PMP22/RAPGEF2/UST/PTK7/VEGFA/SEMA5A/ARSB/DBN1/W…	200
GO:0022604	BP	GO:0022604	regulation of cell morphogenesis	197/4727	474/18493	1.02078e-14	1.24264e-11	9.51019e-12	PLXND1/ARHGAP33/TNFRSF12A/PAFAH1B1/CDKL5/SS18L2/SEMA3G/FYN/RUFY3/CD44/NEDD4L/HEXB/CAMK2B/NGFR/CDC42/WDR1/MARK2/FERMT2/MAP3K13/SEMA3A/SEMA3C/DLG1/ARHGAP15/PLXNA2/PAK3/CAPZB/MAP2/CARMIL1/DNM2/RIMS1/EPB41L3/SEMA5B/GSK3B/SSH1/CTTN/LZTS3/MUL1/NRCAM/SEMA6A/EZR/UNC13D/ABL1/MYH9/COCH/SEC23A/NFATC4/ADNP/HCK/CORO1A/EEF2K/RAB11A/RHOV/ARHGEF18/MYH14/LIMK1/KANK1/CXCL12/WNT3/SH3D19/RAPGEF2/NEDD9/UST/VEGFA/SEMA…	197
GO:0032535	BP	GO:0032535	regulation of cellular component size	161/4727	367/18493	1.17972e-14	1.24264e-11	9.51019e-12	ALS2/TNFRSF12A/BAIAP2L1/CCL26/SCIN/PAFAH1B1/CDKL5/RHOBTB2/SEMA3G/RUFY3/RB1CC1/CAPG/NCKAP1/PFN2/SPTB/NCK2/WDR1/RHOBTB1/MAP3K13/CLNS1A/CDHR2/SEMA3A/SEMA3C/DLG1/PAK3/CAPZB/MAP2/CARMIL1/DNM2/SEMA5B/GSK3B/SSH1/CTTN/ADD1/ARHGAP28/PLEKHG2/NRCAM/SEMA6A/EZR/HSP90AB1/ABL1/SH3BP1/PICK1/ADNP/HCK/CORO1A/RAB11A/PEX11G/LIMK1/KANK1/CXCL12/WNT3/PFN1/ARPC3/VEGFA/SEMA5A/WNT5A/SPTBN1/RTN4/TNR/AKT3/PTK2B/WIPF3/SLC12A…	161
GO:0060562	BP	GO:0060562	epithelial tube morphogenesis	140/4727	313/18493	1.02924e-13	9.29254e-11	7.11179e-11	PLXND1/RALA/PKD1/FUZ/TNC/CC2D2A/FGFR2/LRP6/TEAD2/CELSR1/DLG1/TULP3/GRHL2/WNT11/KDM2B/ABL1/SIX4/NFATC4/SALL4/BMP7/LAMA1/MIB1/NDRG4/ESRP2/TSC2/FOXF1/FZD3/STK3/PRKD2/TGFB1/RASIP1/GLI3/GATA3/FGF8/SUFU/PFN1/TIMELESS/PTK7/VEGFA/WNT5A/HES1/EPHA4/PROX1/TCF21/PKD2/PGF/GNA13/MSX2/MTHFD1L/LIAS/EFNB2/BMP4/SOX9/VASP/BMP2/SIX1/PODXL/LAMA5/RARA/KRAS/MICAL2/WNT2B/AHI1/SPRY2/SETDB2/MYC/YAP1/IFT172/SHROOM3/LEF1/LG…	140
GO:0034330	BP	GO:0034330	cell junction organization	130/4727	287/18493	2.52189e-13	1.9923e-10	1.52475e-10	VCL/CDH1/CDH10/CTNNA1/DSG2/PKP2/LAMC2/HDAC7/LIMCH1/MYO9A/SDK2/TESK2/CDC42/MAP4K4/WDR1/ACTN1/LIMS2/MPP5/FERMT2/FSCN1/ACTB/DLG1/PTPN23/TNS1/EPB41L3/GRHL2/COL16A1/CTTN/WNT11/TRIP6/ADD1/SLC9A1/WHRN/ABL1/ARVCF/SH3BP1/SMAD7/PARD6A/TJP1/IKBKB/TGFB1/LSR/CAV1/DUSP3/RAPGEF2/NECTIN1/VEGFA/EPB41L5/STRN/RAP1A/TGFB3/PTK2B/PARD6B/SNAI1/POF1B/VASP/MACF1/KDR/AJUBA/CDH15/AFDN/LAMA5/NUMB/ROCK2/LAMC1/FLOT1/RDX/CDH24…	130
GO:0007411	BP	GO:0007411	axon guidance	119/4727	259/18493	7.79327e-13	5.47261e-10	4.18831e-10	PLXND1/SEMA3G/FYN/GAB2/SPTB/CRMP1/SEMA3A/SEMA3C/PLXNA2/RAP1GAP/SEMA5B/IGSF9/EFNB1/NRCAM/SEMA6A/EZR/MAPK1/BMP7/FZD3/GRB10/GLI3/GATA3/CXCL12/UNC5B/FGF8/LGI1/WNT3/NECTIN1/VEGFA/SEMA5A/WNT5A/PLXNA1/SPTBN1/EPHA4/TNR/ARTN/NRP2/LHX4/PIK3CA/CXCR4/EGR2/PLCG1/EFNB2/VASP/BCL11B/CHN1/KIF3A/MATN2/VSTM2L/MYH10/FAM129B/TUBB2B/SEMA6D/SEMA7A/BMPR1B/ERBB2/GRB7/APP/GDF7/CNTN4/BOC/SLIT2/SH3KBP1/NFIB/ENAH/EPHB1/NPTN/…	119
GO:0097485	BP	GO:0097485	neuron projection guidance	119/4727	260/18493	1.07883e-12	6.81818e-10	5.21811e-10	PLXND1/SEMA3G/FYN/GAB2/SPTB/CRMP1/SEMA3A/SEMA3C/PLXNA2/RAP1GAP/SEMA5B/IGSF9/EFNB1/NRCAM/SEMA6A/EZR/MAPK1/BMP7/FZD3/GRB10/GLI3/GATA3/CXCL12/UNC5B/FGF8/LGI1/WNT3/NECTIN1/VEGFA/SEMA5A/WNT5A/PLXNA1/SPTBN1/EPHA4/TNR/ARTN/NRP2/LHX4/PIK3CA/CXCR4/EGR2/PLCG1/EFNB2/VASP/BCL11B/CHN1/KIF3A/MATN2/VSTM2L/MYH10/FAM129B/TUBB2B/SEMA6D/SEMA7A/BMPR1B/ERBB2/GRB7/APP/GDF7/CNTN4/BOC/SLIT2/SH3KBP1/NFIB/ENAH/EPHB1/NPTN/…	119
GO:0060560	BP	GO:0060560	developmental growth involved in morphogenesis	107/4727	227/18493	1.51133e-12	8.68328e-10	6.64552e-10	TNFRSF12A/PAFAH1B1/CDKL5/SEMA3G/RUFY3/VCL/TNC/NEDD4L/FGFR2/PRKCZ/LRP6/MAP3K13/SEMA3A/SEMA3C/MAP2/DNM2/RIMS1/HSP90AA1/SEMA5B/GSK3B/CTTN/WNT11/MUL1/NRCAM/SEMA6A/HSP90AB1/ABL1/SIX4/ADNP/RAB11A/TGFB1/LIMK1/SH3GL2/CXCL12/PPP3CB/WNT3/PTK7/VEGFA/SEMA5A/WNT5A/PLXNA1/EPB41L5/RTN4/TNR/STK11/NRP2/BCL11A/USP9X/BMP4/SOX9/SIX1/MACF1/RNF6/APOE/OLFM1/MAP1B/DCLK1/SPRY2/YAP1/SEMA6D/SEMA7A/NTRK3/IQGAP1/APP/BARHL2/C…	107
GO:0007015	BP	GO:0007015	actin filament organization	164/4727	397/18493	3.23062e-12	1.70146e-09	1.30217e-09	CX3CL1/BAIAP2L1/CCL26/SCIN/GAS7/RHOBTB2/RUFY3/CAPG/CTNNA1/BCAR1/NCKAP1/LIMCH1/PFN2/SPTB/CDC42/NCK2/WDR1/ACTN1/RHOBTB1/ARHGEF10L/FSCN1/DLG1/PAK3/CAPZB/NEBL/CARMIL1/ITGB5/SSH1/CTTN/WNT11/ADD1/ASAP3/ARHGAP28/PXN/SLC9A1/PLEKHG2/EZR/ABL1/SH3BP1/PICK1/EFS/HCK/CORO1A/RHOV/LIMK1/KANK1/CXCL12/PFN1/ARPC3/NEDD9/CAP2/SEMA5A/DBN1/SPTBN1/ALMS1/MAD2L2/STMN1/PROX1/TGFB3/SORBS3/PTK2B/WIPF3/OBSL1/PREX1/ARHGAP40/PO…	164
GO:0035148	BP	GO:0035148	tube formation	76/4727	145/18493	3.89883e-12	1.89543e-09	1.45062e-09	RALA/FUZ/CC2D2A/SDCCAG8/FGFR2/LRP6/TEAD2/CELSR1/TULP3/GRHL2/KDM2B/ABL1/SIX4/SALL4/BMP7/MIB1/TSC2/FZD3/STK3/TGFB1/HOXA1/GATA3/FGF8/SUFU/PFN1/PTK7/VEGFA/WNT5A/PROX1/MTHFD1L/LIAS/BMP4/SOX9/VASP/SIX1/PODXL/RARA/EDAR/DAB2IP/IFT172/SHROOM3/BBS4/BCAS3/LMO4/GDF7/SFRP2/KDM6A/NFIB/ADM/BCL2L11/NODAL/SKI/IFT122/TBXT/DLC1/TSC1/SPINT1/SPINT2/CTNNB1/ATOH8/ZEB2/LUZP1/CFL1/RARG/TCAP/GLMN/MTHFR/IRX3/FZD2/SETD2/NOG…	76
GO:0032970	BP	GO:0032970	regulation of actin filament-based process	156/4727	376/18493	7.2945e-12	3.29294e-09	2.52017e-09	CX3CL1/BAIAP2L1/CCL26/SCIN/RHOBTB2/CAPG/DSG2/PHPT1/PKP2/NCKAP1/LIMCH1/CNN2/PFN2/SPTB/CDC42/NCK2/WDR1/RHOBTB1/ARHGEF10L/CELSR1/FSCN1/DLG1/PAK3/CAPZB/CARMIL1/SSH1/CTTN/WNT11/ADD1/ASAP3/ARHGAP28/PXN/SLC9A1/PLEKHG2/ABL1/SH3BP1/PICK1/MYH9/MYLK2/HCK/CORO1A/TGFB1/CAV1/LIMK1/KANK1/CXCL12/PFN1/RANGRF/ARPC3/SEMA5A/PDE4D/TNNC1/SPTBN1/CCDC88A/ALMS1/STMN1/PROX1/TGFB3/SORBS3/PTK2B/WIPF3/LRP1/PREX1/ARHGAP40/VAS…	156
GO:0071900	BP	GO:0071900	regulation of protein serine/threonine kinase activity	192/4727	496/18493	4.79104e-11	2.01862e-08	1.5449e-08	ALS2/MAP3K9/SPAG9/LTF/MAP4K5/CD74/TAB2/ATP2B4/WNK1/HYAL2/LRP6/TRIB2/MAP3K13/HACD3/ACTB/PAK3/FGFR1/MAPRE3/ERP29/MUL1/MAP3K1/HSP90AB1/ABL1/MAPK1/FBXO7/CDKN3/TELO2/CD40/BMP7/BIRC7/FLT1/STK3/TGFB1/CDC37/CAV1/HSPB1/PRKAG2/MAP3K8/CCNY/DUSP3/PRKAR1A/MAP2K6/RAPGEF2/CCND1/HIPK3/CDKN1B/PTPN6/SASH1/STK38/CCND3/VEGFA/HMGCR/PPP2CA/H2AFY/WNT5A/PRKAR2A/CNPPD1/EPHA4/LAMTOR2/PROX1/TNFAIP3/CCND2/TGFB3/AVPI1/DUSP4/…	192
GO:0198738	BP	GO:0198738	cell-cell signaling by wnt	182/4727	465/18493	5.29707e-11	2.09234e-08	1.60132e-08	AP2B1/PAF1/FUZ/CALCOCO1/WWTR1/AP2S1/WNK1/PTPRU/FGFR2/LRP6/CDC42/MARK2/FERMT2/CELSR1/PTPN23/GPC4/JADE1/TCF7/GSK3B/WNT11/GNAO1/AGO1/ABL1/CBY1/TNRC6B/RBX1/DAAM1/NFATC4/GID8/RSPO4/FERMT1/PARD6A/TSC2/FZD3/STK3/UBR5/DKKL1/TLE6/PIAS4/GSK3A/CAV1/GRB10/GLI3/SPIN1/KANK1/GATA3/PPP3CB/LZTS2/FGF8/CCNY/RNF43/WNT3/PFN1/COL1A1/NFKB1/CCND1/GLI1/WNT5B/PTK7/SEMA5A/PPP2CA/WNT5A/APC2/STRN/SDC1/VAX2/BCL9/MARK1/MAD2L2/…	182
GO:0051056	BP	GO:0051056	regulation of small GTPase mediated signal transduction	135/4727	321/18493	6.16642e-11	2.29246e-08	1.75447e-08	ALS2/ARHGAP33/FARP2/PLEKHG6/RHOBTB2/RALBP1/FAM13B/TIMP2/TRIO/MCF2L2/PSD/CDON/MYO9A/CDC42/MAP4K4/RHOBTB1/ARHGEF10L/ARHGAP15/RAP1GAP/ARHGEF1/ADCYAP1R1/DNM2/ARHGAP28/GMIP/PLEKHG2/ABL1/SYDE2/SH3BP1/SOS2/ARHGAP5/ARFGAP1/TSC2/RHOV/PPP2CB/ARHGEF18/SIPA1L3/KANK1/DNMBP/GBF1/ARHGAP21/ARHGEF17/FOXM1/ARHGEF26/SIPA1L2/STMN1/MAPKAP1/DENND1A/GNA13/ARAP3/IQSEC3/PREX1/ARHGAP40/PSD4/MCF2L/PLEKHG3/CHN1/CGNL1/STARD8…	135
GO:0016055	BP	GO:0016055	Wnt signaling pathway	181/4727	463/18493	6.72006e-11	2.35949e-08	1.80577e-08	AP2B1/PAF1/FUZ/CALCOCO1/WWTR1/AP2S1/WNK1/PTPRU/FGFR2/LRP6/CDC42/MARK2/FERMT2/CELSR1/GPC4/JADE1/TCF7/GSK3B/WNT11/GNAO1/AGO1/ABL1/CBY1/TNRC6B/RBX1/DAAM1/NFATC4/GID8/RSPO4/FERMT1/PARD6A/TSC2/FZD3/STK3/UBR5/DKKL1/TLE6/PIAS4/GSK3A/CAV1/GRB10/GLI3/SPIN1/KANK1/GATA3/PPP3CB/LZTS2/FGF8/CCNY/RNF43/WNT3/PFN1/COL1A1/NFKB1/CCND1/GLI1/WNT5B/PTK7/SEMA5A/PPP2CA/WNT5A/APC2/STRN/SDC1/VAX2/BCL9/MARK1/MAD2L2/WLS/KLH…	181
GO:0060541	BP	GO:0060541	respiratory system development	91/4727	194/18493	9.60776e-11	3.19584e-08	2.44585e-08	PKD1/TNC/FGFR2/LRP6/JMJD6/SREBF1/CELSR1/FGFR1/TULP3/CIC/HSPB11/GRHL2/WNT11/TBX5/MAPK1/EP300/SIX4/LAMA1/ESRP2/CRISPLD2/FOXF1/GLI3/LIPA/FGF8/GLI1/TIMELESS/PTK7/VEGFA/MAN2A1/SPARC/WNT5A/HES1/ACVR2B/IGFBP5/PROX1/TCF21/TGFB3/ATXN1/BMP4/SOX9/THRA/SIX1/FOXJ1/LAMA5/ASS1/RARA/RIDA/KRAS/WNT2B/PDGFRA/SPRY2/TNS3/HS6ST1/YAP1/STRA6/LEF1/CYP1A2/CCDC40/RCN3/WDPCP/CCDC39/NFIB/DLG5/SAV1/DNAAF1/DISP1/FGF18/NODAL/ZI…	91
GO:0006914	BP	GO:0006914	autophagy	181/4727	466/18493	1.24804e-10	3.75601e-08	2.87456e-08	BAD/CAPN1/RB1CC1/RRAGD/ATP6V0A1/CLEC16A/PHF23/ATP6V1H/TAB2/USP36/ATG5/USP13/CTSA/KDM4A/TBC1D25/SREBF1/MARK2/RAB7A/LAMP3/TIGAR/TP53INP2/SESN1/HSP90AA1/CTTN/NSFL1C/DYNLL1/MUL1/ABL1/XBP1/FBXO7/MTMR3/EP300/SEC23A/MAP1LC3A/PIM2/USP10/TSC2/BMF/VPS18/BNIP3L/TBC1D17/CDC37/RASIP1/GSK3A/NAMPT/HSPB1/RHEB/PRKAG2/ATG2A/AMBRA1/TCIRG1/CAMKK2/TFEB/ARSB/NPRL2/HTRA2/QSOX1/LAMTOR2/LEPR/RRAGC/ATP6V0B/STX12/STK11/VAM…	181
GO:0061919	BP	GO:0061919	process utilizing autophagic mechanism	181/4727	466/18493	1.24804e-10	3.75601e-08	2.87456e-08	BAD/CAPN1/RB1CC1/RRAGD/ATP6V0A1/CLEC16A/PHF23/ATP6V1H/TAB2/USP36/ATG5/USP13/CTSA/KDM4A/TBC1D25/SREBF1/MARK2/RAB7A/LAMP3/TIGAR/TP53INP2/SESN1/HSP90AA1/CTTN/NSFL1C/DYNLL1/MUL1/ABL1/XBP1/FBXO7/MTMR3/EP300/SEC23A/MAP1LC3A/PIM2/USP10/TSC2/BMF/VPS18/BNIP3L/TBC1D17/CDC37/RASIP1/GSK3A/NAMPT/HSPB1/RHEB/PRKAG2/ATG2A/AMBRA1/TCIRG1/CAMKK2/TFEB/ARSB/NPRL2/HTRA2/QSOX1/LAMTOR2/LEPR/RRAGC/ATP6V0B/STX12/STK11/VAM…	181
GO:0072659	BP	GO:0072659	protein localization to plasma membrane	108/4727	244/18493	1.42833e-10	4.10321e-08	3.14028e-08	EHD2/CDH1/PKP2/PPP2R5A/PRKCZ/TTC7A/LRP6/EXOC5/MPP5/ACTB/DLG1/EPB41L3/RAB10/EZR/TSPAN15/PPIL2/VTI1B/ARFRP1/RAB11A/IKBKB/CLIP3/TGFB1/RAB3D/RAB11FIP2/TSPAN14/RANGRF/RAB34/RAPGEF2/KRT18/C2CD5/GOLPH3/SPTBN1/VAMP8/RAMP3/OPTN/LRP1/PACSIN1/BBS2/C16orf70/RAP2A/MACF1/AFDN/LAMA5/ARHGEF16/PPFIA1/LGALS3/INPP5K/VPS4A/NUMB/ROCK2/MAP7/TMBIM1/STXBP1/DENND4C/KIF13A/FLOT1/RDX/STAC2/GOLPH3L/RAB13/GOLGA4/ANK3/RAB3C/Z…	108
GO:0007163	BP	GO:0007163	establishment or maintenance of cell polarity	92/4727	199/18493	2.00294e-10	5.40616e-08	4.13746e-08	MARK4/PAFAH1B1/PKD1/RUFY3/CTNNA1/MAP4/SDCCAG8/MYO9A/PRKCZ/CDC42/WDR1/MPP5/MARK2/FSCN1/DLG1/MAP2/HSP90AA1/GSK3B/RAB10/WNT11/NSFL1C/SLC9A1/HSP90AB1/SH3BP1/MYH9/FERMT1/LAMA1/PARD6A/FOXF1/RHOV/SIPA1L3/KANK1/GATA3/RAB11FIP2/GBF1/UST/CAP2/PTK7/ERBIN/GOLPH3/WWC1/WNT5A/HES1/MARK1/STK11/MAPKAP1/PTK2B/PARD6B/FOXJ1/MAP1B/LLGL1/ROCK2/MAP7/SPRY2/NUMA1/RHOF/BCAS3/WDPCP/MCPH1/GSN/CRB2/PARD3/PAK1/DLG2/DLG5/DST/E…	92
GO:0016331	BP	GO:0016331	morphogenesis of embryonic epithelium	74/4727	149/18493	2.05297e-10	5.40616e-08	4.13746e-08	RALA/FUZ/CC2D2A/FGFR2/LRP6/TEAD2/CELSR1/TULP3/GRHL2/KDM2B/ABL1/SIX4/SALL4/BMP7/MIB1/TSC2/FZD3/STK3/TGFB1/GATA3/FGF8/SUFU/PFN1/PTK7/WNT5A/EPB41L5/MTHFD1L/LIAS/BMP4/SOX9/VASP/SIX1/LAMA5/RARA/WNT2B/PCDH8/TFAP2A/SULF1/IFT172/SHROOM3/BBS4/TGFB1I1/LMO4/GDF7/SFRP2/KDM6A/ADM/NODAL/SKI/IFT122/TBXT/DLC1/TSC1/SPINT1/SPINT2/CTNNB1/AR/ZEB2/LUZP1/CFL1/RARG/GLMN/KDF1/MTHFR/IRX3/FZD2/SETD2/NOG/MED12/PTCH1/WNT7B/…	74
GO:0050770	BP	GO:0050770	regulation of axonogenesis	85/4727	180/18493	2.59145e-10	6.55119e-08	5.01378e-08	PLXND1/TNFRSF12A/PAFAH1B1/CDKL5/SEMA3G/RUFY3/NGFR/MARK2/MAP3K13/SEMA3A/SEMA3C/PLXNA2/PAK3/MAP2/DNM2/SEMA5B/GSK3B/SSH1/CTTN/NRCAM/SEMA6A/ABL1/ADNP/RAB11A/LIMK1/CXCL12/WNT3/UST/VEGFA/SEMA5A/WNT5A/PLXNA1/RTN4/EPHA4/TNR/STK11/MACF1/RNF6/CHN1/APOE/OLFM1/MAP1B/LRP4/SKIL/TUBB2B/SEMA6D/SEMA7A/NTRK3/SSH2/BARHL2/CRABP2/GOLGA4/SLIT2/PAK1/ZFYVE27/BRSK1/RYK/PLXNB1/CDK5/NDEL1/ISLR2/SEMA6B/MAP2K1/EFNA1/PTK2/ZEB…	85
GO:0072175	BP	GO:0072175	epithelial tube formation	67/4727	131/18493	2.90399e-10	7.05893e-08	5.40236e-08	RALA/FUZ/CC2D2A/FGFR2/LRP6/TEAD2/CELSR1/TULP3/GRHL2/KDM2B/ABL1/SIX4/SALL4/BMP7/MIB1/TSC2/FZD3/STK3/TGFB1/GATA3/FGF8/SUFU/PFN1/PTK7/WNT5A/PROX1/MTHFD1L/LIAS/BMP4/SOX9/VASP/SIX1/PODXL/RARA/IFT172/SHROOM3/BBS4/LMO4/GDF7/SFRP2/KDM6A/ADM/NODAL/SKI/IFT122/TBXT/DLC1/TSC1/SPINT1/SPINT2/CTNNB1/ZEB2/LUZP1/CFL1/RARG/TCAP/GLMN/MTHFR/IRX3/FZD2/SETD2/NOG/MED12/PTCH1/PLXNB2/PHACTR4/TRIM71	67
GO:0034329	BP	GO:0034329	cell junction assembly	105/4727	238/18493	3.22326e-10	7.54483e-08	5.77423e-08	VCL/CDH1/CDH10/CTNNA1/PKP2/LAMC2/HDAC7/LIMCH1/MYO9A/TESK2/CDC42/MAP4K4/WDR1/ACTN1/LIMS2/MPP5/FERMT2/FSCN1/ACTB/DLG1/TNS1/EPB41L3/GRHL2/COL16A1/CTTN/WNT11/TRIP6/SLC9A1/ABL1/ARVCF/SH3BP1/SMAD7/PARD6A/TJP1/IKBKB/LSR/CAV1/DUSP3/RAPGEF2/VEGFA/EPB41L5/STRN/RAP1A/PTK2B/PARD6B/SNAI1/POF1B/VASP/MACF1/KDR/AJUBA/CDH15/AFDN/LAMA5/ROCK2/LAMC1/FLOT1/CDH24/IQGAP1/BCAS3/TBCD/RAB13/WDPCP/NPHP1/PHLDB2/CDH18/MTDH/P…	105
GO:0072073	BP	GO:0072073	kidney epithelium development	70/4727	140/18493	4.29494e-10	9.69429e-08	7.41927e-08	CRLF1/PROM1/TFAP2B/PKD1/WWTR1/FOXC1/FGFR2/DLG1/FGFR1/ARG2/WNT11/SIX4/BMP7/JAG1/SMAD7/NUP93/CALB1/TGFB1/GLI3/GATA3/FGF8/SIM1/VEGFA/HES1/SDC1/EPHA4/TCF21/PKD2/PGF/EPCAM/EFNB2/BMP4/SOX9/BMP2/SIX1/PODXL/FOXJ1/LAMA5/RARA/WNT2B/AHI1/MYC/YAP1/SMAD6/IQGAP1/GREB1L/SLIT2/MYO1E/NPHS1/KIF26B/SPRY1/BMPER/CTNNB1/BCL2/LAMB2/SMAD2/BASP1/IRX3/AQP11/NOG/ROBO2/PBX1/PTCH1/MAGI2/WNT7B/LGR4/FMN1/FOXD1/CD24/LHX1	70
GO:0002064	BP	GO:0002064	epithelial cell development	92/4727	202/18493	5.32072e-10	1.15955e-07	8.8743e-08	BAD/PAFAH1B1/VIM/PRDM1/FGFR1/TIGAR/GSK3B/GRHL2/ATRX/ADD1/EZR/WHRN/IFT74/XBP1/HNF4A/JAG1/FNDC3A/NUP93/TJP1/IKBKB/GSK3A/SIPA1L3/CDK6/C1GALT1/RHEB/RAPGEF2/WNT5B/PDE4D/WNT5A/ARHGEF26/EPB41L5/PROC/SDC1/RAP1A/PROX1/ONECUT2/RAP2C/POF1B/CDKN1A/BMP4/SOX9/IL1B/BFSP1/BCL11B/PODXL/FOXJ1/AFDN/RARA/RAB25/ARNTL/HSD17B4/GSTM3/ROCK2/CLOCK/FLNB/MYO7A/RDX/SHROOM3/FRMD6/IQGAP1/RAB13/WDPCP/SIDT2/MARVELD2/BMP6/MYO1E/F…	92
GO:0014020	BP	GO:0014020	primary neural tube formation	53/4727	96/18493	5.75546e-10	1.21248e-07	9.27941e-08	RALA/FUZ/CC2D2A/LRP6/TEAD2/CELSR1/TULP3/GRHL2/KDM2B/ABL1/SALL4/BMP7/TSC2/FZD3/TGFB1/SUFU/PFN1/PTK7/WNT5A/MTHFD1L/LIAS/BMP4/VASP/RARA/IFT172/SHROOM3/BBS4/LMO4/SFRP2/KDM6A/ADM/NODAL/SKI/IFT122/TBXT/DLC1/TSC1/SPINT1/SPINT2/ZEB2/LUZP1/CFL1/RARG/GLMN/MTHFR/FZD2/SETD2/NOG/MED12/PTCH1/PLXNB2/PHACTR4/TRIM71	53
GO:0010506	BP	GO:0010506	regulation of autophagy	126/4727	303/18493	6.30099e-10	1.28459e-07	9.83126e-08	BAD/CAPN1/RB1CC1/RRAGD/ATP6V0A1/CLEC16A/PHF23/ATP6V1H/TAB2/USP36/USP13/CTSA/KDM4A/TBC1D25/SREBF1/LAMP3/TIGAR/TP53INP2/SESN1/CTTN/MUL1/ABL1/XBP1/FBXO7/MTMR3/EP300/PIM2/USP10/TSC2/BMF/BNIP3L/CDC37/RASIP1/GSK3A/NAMPT/HSPB1/RHEB/AMBRA1/CAMKK2/TFEB/NPRL2/HTRA2/QSOX1/LAMTOR2/LEPR/RRAGC/ATP6V0B/STK11/PIK3CA/OPTN/CAPNS1/BECN1/WDR24/KDR/SH3BP4/SESN2/GFAP/EXOC4/TBC1D14/MAP3K7/ULK3/TRIM65/ABL2/MCL1/PLK2/ATP…	126
GO:0001841	BP	GO:0001841	neural tube formation	56/4727	104/18493	6.76672e-10	1.33643e-07	1.0228e-07	RALA/FUZ/CC2D2A/LRP6/TEAD2/CELSR1/TULP3/GRHL2/KDM2B/ABL1/SALL4/BMP7/MIB1/TSC2/FZD3/STK3/TGFB1/SUFU/PFN1/PTK7/WNT5A/MTHFD1L/LIAS/BMP4/VASP/RARA/IFT172/SHROOM3/BBS4/LMO4/GDF7/SFRP2/KDM6A/ADM/NODAL/SKI/IFT122/TBXT/DLC1/TSC1/SPINT1/SPINT2/ZEB2/LUZP1/CFL1/RARG/GLMN/MTHFR/FZD2/SETD2/NOG/MED12/PTCH1/PLXNB2/PHACTR4/TRIM71	56
GO:0001655	BP	GO:0001655	urogenital system development	132/4727	322/18493	7.58648e-10	1.45292e-07	1.11196e-07	FKBP4/CRLF1/PROM1/TFAP2B/PKD1/WWTR1/TNC/FOXC1/SEC61A1/FGFR2/HYAL2/JMJD6/DLG1/FGFR1/ITGA8/ARG2/HSPB11/WNT11/BAX/UPK3A/SIX4/BMP7/JAG1/SMAD7/NUP93/ACD/FOXF1/CALB1/TGFB1/C1GALT1/GLI3/GATA3/LZTS2/FGF8/TNS2/GLI1/CDKN1B/SIM1/VEGFA/WNT5A/HES1/ACVR2B/MPV17/SDC1/EPHA4/PROX1/CENPF/STK11/TCF21/PKD2/PGF/EPCAM/EFNB2/BMP4/SOX9/BMP2/GLIS2/SIX1/PODXL/FOXJ1/LAMA5/ASS1/RARA/LIN28A/RIDA/WNT2B/LRP4/PDGFRA/AHI1/MYC/TF…	132
GO:0030010	BP	GO:0030010	establishment of cell polarity	65/4727	128/18493	7.83135e-10	1.45571e-07	1.11409e-07	MARK4/PAFAH1B1/PKD1/RUFY3/MAP4/SDCCAG8/MYO9A/PRKCZ/CDC42/MPP5/MARK2/FSCN1/MAP2/HSP90AA1/GSK3B/RAB10/NSFL1C/HSP90AB1/SH3BP1/MYH9/FERMT1/LAMA1/FOXF1/SIPA1L3/KANK1/GATA3/RAB11FIP2/GBF1/UST/PTK7/GOLPH3/WWC1/WNT5A/HES1/MARK1/STK11/PTK2B/FOXJ1/MAP1B/LLGL1/ROCK2/SPRY2/NUMA1/BCAS3/WDPCP/MCPH1/GSN/PARD3/PAK1/EPHB1/BRSK1/KIF26B/PRKCI/SPRY1/ARF6/JAM3/WEE1/NDEL1/PTK2/CFL1/BRSK2/SYNE4/RNF41/MYO18A/DCTN1	65
GO:0021915	BP	GO:0021915	neural tube development	77/4727	161/18493	8.51398e-10	1.53738e-07	1.17659e-07	RALA/PKD1/PAX7/FUZ/CC2D2A/LRP6/TEAD2/SEMA3C/CELSR1/PLXNA2/TULP3/TCF7/GRHL2/KDM2B/PHGDH/ABL1/CECR2/SALL4/BMP7/MIB1/TSC2/FZD3/STK3/TGFB1/GLI3/FGF8/SUFU/PFN1/AMBRA1/PTK7/WNT5A/HES1/PROX1/PKD2/MTHFD1L/LIAS/BMP4/VASP/RARA/IFT172/SHROOM3/BBS4/LMO4/GDF7/SFRP2/KDM6A/ADM/NODAL/SKI/IFT122/TBXT/SOX17/DLC1/TSC1/SALL2/SPINT1/SPINT2/C2CD3/ZEB2/LUZP1/FOXB1/CFL1/RARG/GLMN/MTHFR/TMEM107/FZD2/SETD2/NOG/MED12/ZFP36…	77
GO:0007265	BP	GO:0007265	Ras protein signal transduction	166/4727	430/18493	1.24071e-09	2.17813e-07	1.66697e-07	ALS2/RALA/FARP2/PLEKHG6/RHOBTB2/TIMP2/TRIO/RIPOR1/MCF2L2/PSD/NCKAP1/NGFR/RFXANK/CDC42/MAP4K4/RHOBTB1/HACD3/ARHGEF10L/CELSR1/PLD1/RAB7A/ARHGEF1/DNM2/RAB10/BRAP/PLEKHG2/ABL1/SOS2/ARHGAP5/ARFGAP1/RAB11A/RHOV/PPP2CB/ARHGEF18/RAB3D/LIMK1/KANK1/DNMBP/GBF1/KPNB1/RANGRF/RAB34/RAPGEF2/ARHGEF17/FOXM1/ARHGEF26/RTKN/RAP1A/STMN1/CTNNAL1/MAPKAP1/DENND1A/GNA13/ARAP3/IQSEC3/CDK2/RAP2C/PREX1/CDKN1A/RREB1/RAP2A/PS…	166
GO:1990778	BP	GO:1990778	protein localization to cell periphery	122/4727	294/18493	1.36882e-09	2.3381e-07	1.7894e-07	EHD2/CDH1/PKP2/PPP2R5A/PRKCZ/TTC7A/LRP6/EXOC5/MPP5/ACTB/DLG1/GPC4/TULP3/EPB41L3/RAB10/EZR/TSPAN15/STX1B/PPIL2/VTI1B/ARFRP1/RAB11A/IKBKB/LIN7B/CLIP3/TGFB1/RAB3D/CAV1/RAB11FIP2/TSPAN14/LGI1/RANGRF/RAB34/RAPGEF2/KRT18/C2CD5/GOLPH3/RTKN/SPTBN1/RAP1A/VAMP8/RAMP3/OPTN/LRP1/PACSIN1/BBS2/C16orf70/RAP2A/MACF1/GNAI1/AFDN/LAMA5/ARHGEF16/CLIP1/PPFIA1/LGALS3/INPP5K/VPS4A/NUMB/ROCK2/MAP7/TMBIM1/STXBP1/DENND4C/…	122
GO:0032956	BP	GO:0032956	regulation of actin cytoskeleton organization	134/4727	331/18493	1.49168e-09	2.46108e-07	1.88352e-07	CX3CL1/BAIAP2L1/CCL26/SCIN/RHOBTB2/CAPG/PHPT1/NCKAP1/LIMCH1/PFN2/SPTB/CDC42/NCK2/WDR1/RHOBTB1/ARHGEF10L/CELSR1/FSCN1/DLG1/PAK3/CAPZB/CARMIL1/SSH1/CTTN/WNT11/ADD1/ASAP3/ARHGAP28/PXN/SLC9A1/PLEKHG2/ABL1/SH3BP1/PICK1/HCK/CORO1A/TGFB1/LIMK1/KANK1/CXCL12/PFN1/ARPC3/SEMA5A/SPTBN1/CCDC88A/ALMS1/STMN1/PROX1/TGFB3/SORBS3/PTK2B/WIPF3/LRP1/PREX1/ARHGAP40/VASP/DSTN/CDC42EP1/ARPC1B/PPFIA1/INPP5K/KANK4/SWAP70/…	134
GO:0060627	BP	GO:0060627	regulation of vesicle-mediated transport	187/4727	498/18493	1.51871e-09	2.46108e-07	1.88352e-07	CFTR/AP2B1/RALA/BAIAP3/SYN1/SYT7/EHD2/NR1H3/GAB2/AP2S1/NEDD4L/CYBA/ATG5/TNK2/ABCA7/PFN2/RAB7A/PTPN23/STXBP2/IL4R/MAP2/DNM2/RIMS1/GSK3B/RAB10/EZR/UNC13D/ABL1/STX1B/MAPK1/PICK1/PACSIN2/SEC23A/ARFGAP1/HCK/MIB1/CORO1A/NDRG4/TSC2/FOXF1/EEF2K/RAB11A/EHD4/VPS18/SLC17A7/CLIP3/TGFB1/RAB3D/CAV1/DNM1/NCS1/SH3GL2/PPP3CB/GIT1/FBXL20/SEPT4/GOSR1/EHD1/CBL/C2CD5/VEGFA/WNT5A/GNAI2/SNX17/SDC1/AAK1/RAP1A/DNAJC6/VAM…	187
GO:1990138	BP	GO:1990138	neuron projection extension	76/4727	161/18493	2.30111e-09	3.63575e-07	2.78252e-07	TNFRSF12A/PAFAH1B1/CDKL5/SEMA3G/RUFY3/VCL/NEDD4L/PRKCZ/MAP3K13/SEMA3A/SEMA3C/MAP2/DNM2/RIMS1/HSP90AA1/SEMA5B/GSK3B/CTTN/MUL1/NRCAM/SEMA6A/HSP90AB1/ABL1/ADNP/RAB11A/LIMK1/SH3GL2/CXCL12/PPP3CB/WNT3/VEGFA/SEMA5A/WNT5A/PLXNA1/RTN4/TNR/STK11/NRP2/BCL11A/USP9X/MACF1/RNF6/APOE/OLFM1/MAP1B/DCLK1/SEMA6D/SEMA7A/NTRK3/IQGAP1/BARHL2/GOLGA4/TMEM108/SLIT2/PAK1/ZFYVE27/AUTS2/RYK/CDK5/NDEL1/ISLR2/SEMA6B/CTNNB1/L…	76
GO:0034332	BP	GO:0034332	adherens junction organization	68/4727	139/18493	2.47014e-09	3.80763e-07	2.91406e-07	VCL/CDH1/CDH10/CTNNA1/PKP2/LIMCH1/TESK2/MAP4K4/ACTN1/FERMT2/PTPN23/COL16A1/CTTN/TRIP6/ADD1/SLC9A1/ABL1/SMAD7/DUSP3/NECTIN1/VEGFA/EPB41L5/PTK2B/MACF1/KDR/AJUBA/CDH15/AFDN/LAMA5/NUMB/ROCK2/RDX/CDH24/IQGAP1/KIFC3/BCAS3/TBCD/WDPCP/IQSEC1/PHLDB2/CDH18/PTPRJ/DLG5/CDH12/CADM3/INAVA/DLC1/ARF6/TSC1/RAB8B/PLEKHA7/DAPK3/CTNNB1/FAM107A/PTK2/LIMS1/CDH2/BCL2/JUP/CDH4/CADM1/EFNA5/SRC/CTNND1/LDB1/ANG/ACTN3/FMN1	68
GO:0050769	BP	GO:0050769	positive regulation of neurogenesis	172/4727	453/18493	2.67611e-09	4.02691e-07	3.08189e-07	PLXND1/CX3CL1/TNFRSF12A/PAFAH1B1/CDKL5/SPAG9/SS18L2/FYN/RUFY3/TIMP2/NEDD4L/CAMK2B/NGFR/CDON/KDM4A/MARK2/MAP3K13/SEMA3A/PLXNA2/PAK3/FGFR1/XRCC5/RIMS1/RRN3/DNMT3B/MUL1/NRCAM/SEMA6A/EP300/ZMYND8/ADNP/BMP7/PTK6/E2F1/NDRG4/EEF2K/RAB11A/FZD3/TGFB1/CRX/GLI3/RHEB/LIMK1/KDM4C/SETX/CXCL12/WNT3/RAPGEF2/PTK7/VEGFA/MAN2A1/SEMA5A/ARSB/WNT5A/HES1/PLXNA1/EPHA4/RAP1A/PROX1/STK11/MYB/SOCS2/PTK2B/CXCR4/ATF1/OBSL1/P…	172
GO:1902903	BP	GO:1902903	regulation of supramolecular fiber organization	137/4727	343/18493	2.7746e-09	4.07801e-07	3.121e-07	FKBP4/CX3CL1/BAIAP2L1/CCL26/SCIN/RHOBTB2/CAPG/NCKAP1/LIMCH1/PFN2/SPTB/CDC42/NCK2/WDR1/RHOBTB1/ARHGEF10L/DLG1/PAK3/CAPZB/MAP2/CARMIL1/SSH1/CTTN/WNT11/ADD1/ASAP3/ARHGAP28/PXN/SLC9A1/PLEKHG2/ABL1/SH3BP1/PICK1/SPEF1/HCK/MID1/CORO1A/CLIP3/LIMK1/KANK1/CXCL12/PFN1/RANGRF/ARPC3/SEMA5A/APC2/SPTBN1/ALMS1/STMN1/PROX1/TGFB3/CLU/SORBS3/PTK2B/WIPF3/PREX1/ARHGAP40/EML2/VASP/DSTN/CDC42EP1/TTBK2/LDLR/APOE/COLGALT…	137
GO:0001843	BP	GO:0001843	neural tube closure	49/4727	89/18493	2.88434e-09	4.14295e-07	3.1707e-07	RALA/FUZ/CC2D2A/LRP6/TEAD2/CELSR1/TULP3/GRHL2/KDM2B/ABL1/SALL4/TSC2/FZD3/TGFB1/SUFU/PFN1/PTK7/WNT5A/MTHFD1L/LIAS/BMP4/VASP/RARA/IFT172/SHROOM3/BBS4/LMO4/SFRP2/KDM6A/ADM/SKI/IFT122/TBXT/DLC1/TSC1/SPINT1/SPINT2/ZEB2/RARG/GLMN/MTHFR/FZD2/SETD2/NOG/MED12/PTCH1/PLXNB2/PHACTR4/TRIM71	49
GO:0001763	BP	GO:0001763	morphogenesis of a branching structure	88/4727	196/18493	3.00005e-09	4.21341e-07	3.22462e-07	PLXND1/PKD1/TNC/PRDM1/FGFR2/LRP6/MAP3K13/SEMA3A/SEMA3C/CELSR1/DLG1/FGFR1/GRHL2/ABL1/SIX4/NFATC4/BMP7/LAMA1/ESRP2/FOXF1/TGFB1/RASIP1/GLI3/FGF8/TIMELESS/VEGFA/WNT5A/PLXNA1/RTN4/PROX1/TCF21/PKD2/PGF/BCL11A/GNA13/MSX2/BMP4/SOX9/BMP2/SIX1/LAMA5/KRAS/WNT2B/SPRY2/MYC/SULF1/YAP1/LEF1/PML/GREB1L/RERE/GDF7/SLIT2/SFRP2/ADM/PAK1/DLG5/LRP5/SPRY1/SPINT1/FRS2/NKX3-1/SPINT2/CTNNB1/AR/CLIC4/BCL2/PPP1CA/DAG1/GRB2/…	88
GO:0043405	BP	GO:0043405	regulation of MAP kinase activity	134/4727	335/18493	3.70048e-09	5.08414e-07	3.89101e-07	MAP3K9/SPAG9/MAP4K5/CD74/TAB2/HYAL2/TRIB2/MAP3K13/HACD3/PAK3/FGFR1/ERP29/MUL1/MAP3K1/MAPK1/CD40/BMP7/BIRC7/FLT1/TGFB1/CAV1/MAP3K8/DUSP3/MAP2K6/HIPK3/PTPN6/SASH1/STK38/VEGFA/HMGCR/PPP2CA/WNT5A/EPHA4/LAMTOR2/TGFB3/AVPI1/DUSP4/PTK2B/MAPK8IP1/CXCR4/FLT3/BMP4/IL1B/BMP2/MAP2K2/AJUBA/APOE/GADD45G/INPP5K/GPS2/KRAS/IRAK2/MDFIC/MAP3K7/SPRY2/DBNL/DAB2IP/RIPK1/ARRB1/SORL1/MAP2K5/PDE5A/RGS3/DUSP6/MAP3K12/IGF1…	134
GO:0072001	BP	GO:0072001	renal system development	118/4727	286/18493	3.79639e-09	5.10493e-07	3.90692e-07	CRLF1/PROM1/TFAP2B/PKD1/WWTR1/FOXC1/SEC61A1/FGFR2/HYAL2/JMJD6/DLG1/FGFR1/ITGA8/ARG2/HSPB11/WNT11/BAX/UPK3A/SIX4/BMP7/JAG1/SMAD7/NUP93/FOXF1/CALB1/TGFB1/C1GALT1/GLI3/GATA3/LZTS2/FGF8/TNS2/SIM1/VEGFA/WNT5A/HES1/ACVR2B/MPV17/SDC1/EPHA4/PROX1/CENPF/TCF21/PKD2/PGF/EPCAM/EFNB2/BMP4/SOX9/BMP2/GLIS2/SIX1/PODXL/FOXJ1/LAMA5/ASS1/RARA/LIN28A/RIDA/WNT2B/LRP4/PDGFRA/AHI1/MYC/TFAP2A/SULF1/YAP1/SMAD6/STRA6/ARL3…	118
GO:0001838	BP	GO:0001838	embryonic epithelial tube formation	62/4727	124/18493	4.19444e-09	5.52268e-07	4.22664e-07	RALA/FUZ/CC2D2A/LRP6/TEAD2/CELSR1/TULP3/GRHL2/KDM2B/ABL1/SIX4/SALL4/BMP7/MIB1/TSC2/FZD3/STK3/TGFB1/GATA3/SUFU/PFN1/PTK7/WNT5A/MTHFD1L/LIAS/BMP4/SOX9/VASP/SIX1/RARA/IFT172/SHROOM3/BBS4/LMO4/GDF7/SFRP2/KDM6A/ADM/NODAL/SKI/IFT122/TBXT/DLC1/TSC1/SPINT1/SPINT2/CTNNB1/ZEB2/LUZP1/CFL1/RARG/GLMN/MTHFR/IRX3/FZD2/SETD2/NOG/MED12/PTCH1/PLXNB2/PHACTR4/TRIM71	62
GO:0048675	BP	GO:0048675	axon extension	59/4727	116/18493	4.32318e-09	5.57602e-07	4.26746e-07	TNFRSF12A/PAFAH1B1/CDKL5/SEMA3G/RUFY3/VCL/MAP3K13/SEMA3A/SEMA3C/MAP2/DNM2/HSP90AA1/SEMA5B/GSK3B/CTTN/NRCAM/SEMA6A/HSP90AB1/ABL1/ADNP/RAB11A/LIMK1/CXCL12/PPP3CB/WNT3/VEGFA/SEMA5A/WNT5A/RTN4/TNR/NRP2/USP9X/MACF1/RNF6/APOE/OLFM1/MAP1B/DCLK1/SEMA6D/SEMA7A/NTRK3/BARHL2/GOLGA4/SLIT2/PAK1/ZFYVE27/AUTS2/RYK/CDK5/NDEL1/ISLR2/SEMA6B/LAMB2/RAPH1/CDH4/SLIT3/SEMA4B/SLIT1/SEMA4A	59
GO:0010769	BP	GO:0010769	regulation of cell morphogenesis involved in differentiation	120/4727	293/18493	4.72502e-09	5.90534e-07	4.51949e-07	PLXND1/ARHGAP33/TNFRSF12A/PAFAH1B1/CDKL5/SS18L2/SEMA3G/RUFY3/NEDD4L/CAMK2B/NGFR/CDC42/MARK2/MAP3K13/SEMA3A/SEMA3C/PLXNA2/PAK3/MAP2/CARMIL1/DNM2/SEMA5B/GSK3B/SSH1/CTTN/LZTS3/NRCAM/SEMA6A/UNC13D/ABL1/NFATC4/ADNP/EEF2K/RAB11A/LIMK1/KANK1/CXCL12/WNT3/RAPGEF2/NEDD9/UST/VEGFA/SEMA5A/WNT5A/PLXNA1/RTN4/EPHA4/TNR/MPL/STK11/OBSL1/PREX1/RREB1/RAP2A/MACF1/RNF6/YWHAH/CHN1/APOE/OLFM1/MAP1B/LRP4/CAPRIN1/SKIL/TU…	120
GO:0060606	BP	GO:0060606	tube closure	49/4727	90/18493	4.76538e-09	5.90534e-07	4.51949e-07	RALA/FUZ/CC2D2A/LRP6/TEAD2/CELSR1/TULP3/GRHL2/KDM2B/ABL1/SALL4/TSC2/FZD3/TGFB1/SUFU/PFN1/PTK7/WNT5A/MTHFD1L/LIAS/BMP4/VASP/RARA/IFT172/SHROOM3/BBS4/LMO4/SFRP2/KDM6A/ADM/SKI/IFT122/TBXT/DLC1/TSC1/SPINT1/SPINT2/ZEB2/RARG/GLMN/MTHFR/FZD2/SETD2/NOG/MED12/PTCH1/PLXNB2/PHACTR4/TRIM71	49
GO:0031346	BP	GO:0031346	positive regulation of cell projection organization	145/4727	371/18493	5.34295e-09	6.49374e-07	4.96981e-07	PLXND1/ZMYND10/CX3CL1/TNFRSF12A/RALA/MARK4/PAFAH1B1/CDKL5/SS18L2/FUZ/FYN/RUFY3/NEDD4L/CAMK2B/NCKAP1/NGFR/CDC42/MARK2/MAP3K13/FSCN1/PLXNA2/PAK3/FGFR1/CARMIL1/DNM2/RIMS1/RRN3/DYNLL1/MUL1/EP300/ZMYND8/ADNP/BMP7/PTK6/NDRG4/EEF2K/RAB11A/LIMK1/SETX/CXCL12/WNT3/PFN1/RAPGEF2/PTK7/VEGFA/SEMA5A/ARSB/WNT5A/PLXNA1/CCDC88A/EPHA4/RAP1A/STK11/TGFB3/PTK2B/ATF1/OBSL1/PACSIN1/RREB1/MACF1/STYXL1/CDC42EP1/APOE/EPS8L…	145
GO:0031345	BP	GO:0031345	negative regulation of cell projection organization	81/4727	179/18493	8.09386e-09	9.65154e-07	7.38655e-07	FKBP4/PAFAH1B1/MYLIP/SEMA3G/FYN/RUFY3/VIM/MAP4/NGFR/PFN2/MAP4K4/CRMP1/SEMA3A/SEMA3C/RAP1GAP/CAPZB/MAP2/DNM2/SEMA5B/SEMA6A/STX1B/LGALS1/NFATC4/KANK1/WNT3/PMP22/RAPGEF2/SEMA5A/WNT5A/RTN4/EPHA4/TNR/BCL11A/LRP1/EFNB2/RNF6/YWHAH/APOE/GFAP/RAP1GAP2/LRP4/MDM2/ITM2C/SPRY2/KIAA0319/SEMA6D/ZNF365/SEMA7A/PPP3CA/TCHP/CARM1/EVI5L/SNAPIN/PTPRG/SLIT2/PLK2/RIT2/SPOCK1/ASAP1/GFI1/RYK/PRKCD/CDK5/ARF6/TSC1/SEMA6B/E…	81
GO:0001822	BP	GO:0001822	kidney development	112/4727	271/18493	8.38013e-09	9.80786e-07	7.50618e-07	CRLF1/PROM1/TFAP2B/PKD1/WWTR1/FOXC1/SEC61A1/FGFR2/HYAL2/JMJD6/DLG1/FGFR1/ITGA8/ARG2/HSPB11/WNT11/BAX/UPK3A/SIX4/BMP7/JAG1/SMAD7/NUP93/CALB1/TGFB1/C1GALT1/GLI3/GATA3/LZTS2/FGF8/TNS2/SIM1/VEGFA/HES1/ACVR2B/MPV17/SDC1/EPHA4/PROX1/CENPF/TCF21/PKD2/PGF/EPCAM/EFNB2/BMP4/SOX9/BMP2/GLIS2/SIX1/PODXL/FOXJ1/LAMA5/ASS1/RARA/LIN28A/RIDA/WNT2B/LRP4/PDGFRA/AHI1/MYC/TFAP2A/SULF1/YAP1/SMAD6/STRA6/ARL3/FRAS1/ENPEP…	112
GO:0048732	BP	GO:0048732	gland development	164/4727	434/18493	9.2313e-09	1.06076e-06	8.11825e-07	PLXND1/FKBP4/JARID2/PKD1/CAPN1/RB1CC1/CDH1/TNC/FOXC1/FGFR2/PKM/LRP6/PTPN3/POLB/CDC42/LIMS2/SEMA3A/SEMA3C/FGFR1/CAD/WNT11/BAX/ABL1/MAPK1/XBP1/RHBDD3/ACO2/GNPNAT1/SIX4/ARHGAP5/PCK2/HNF4A/BMP7/LAMA1/ESRP2/FA2H/FOXF1/RPS16/TGFB1/DBP/USF2/LSR/CAV1/GLI3/GATA3/FGF8/RPL19/WNT3/CCND1/GLI1/CDKN1B/VEGFA/MAN2A1/PRLR/WNT5A/HES1/PLXNA1/RTN4/IGFBP5/RAP1A/WLS/HMGCL/RPS6KA1/PROX1/STK11/TNFAIP3/TCF21/PKD2/WDR35/ON…	164
GO:1903829	BP	GO:1903829	positive regulation of cellular protein localization	127/4727	318/18493	1.0496e-08	1.18454e-06	9.0656e-07	BAD/AP2B1/MARK4/FYN/RUFY3/CDH1/RIPOR1/USP36/NGFR/HYAL2/CDC42/GTSE1/DLG1/GSK3B/SSH1/EDEM2/MAVS/EZR/HSP90AB1/MAPK1/CARD10/HPS4/MIEF1/TM9SF4/E2F1/NUTF2/PARD6A/RAB11A/UBR5/CLIP3/BBC3/TGFB1/GSK3A/GLI3/RAB11FIP2/YWHAE/RANGRF/C2CD5/TFDP2/SPTBN1/RTN4/HTRA2/CCDC88A/CCT4/MESD/STK11/RAMP3/LRP1/IL1B/CEP250/GLIS2/GNAI1/YWHAH/ARHGEF16/SESN2/LGALS3/ROCK2/LRP4/MDM2/NMT1/NUMA1/SORL1/RDX/CTDSPL2/PARP9/IQGAP1/NPEPP…	127
GO:0050808	BP	GO:0050808	synapse organization	148/4727	384/18493	1.10026e-08	1.21096e-06	9.26773e-07	ALS2/PLXND1/ARHGAP33/CX3CL1/PAFAH1B1/SYN1/CDKL5/FYN/CDH1/TNC/CAMK2B/CTNNA2/CACNB1/SDK2/PFN2/CDC42/ACTN1/ACTB/DLG1/GPC4/PAK3/IGSF9B/SSH1/IGSF9/CTTN/ACHE/LZTS3/NRCAM/ABL1/PICK1/SIX4/NFATC4/ZMYND8/ADNP/SYNDIG1/EEF2K/PFN1/NRXN2/NECTIN1/MDGA1/SPARC/WNT5A/TANC1/EPHA4/TNR/CDC20/MESD/NRP2/PCDH17/STAU1/EFNB2/LRFN3/SIX1/PIN1/LRFN1/APOE/C1QL1/DLG4/MYH10/LRP4/CAPRIN1/EGLN1/PCDH8/DBNL/DAB2IP/ITPKA/ZNF365/CHRN…	148
GO:0072163	BP	GO:0072163	mesonephric epithelium development	51/4727	97/18493	1.13048e-08	1.21096e-06	9.26773e-07	CRLF1/PKD1/FOXC1/FGFR2/DLG1/FGFR1/ARG2/WNT11/SIX4/BMP7/SMAD7/CALB1/TGFB1/GLI3/GATA3/FGF8/SIM1/VEGFA/HES1/SDC1/TCF21/PKD2/PGF/EPCAM/BMP4/SOX9/BMP2/SIX1/FOXJ1/LAMA5/RARA/WNT2B/MYC/SMAD6/GREB1L/SLIT2/KIF26B/SPRY1/BMPER/CTNNB1/BCL2/SMAD2/BASP1/NOG/ROBO2/PBX1/PTCH1/LGR4/FMN1/FOXD1/LHX1	51
GO:0072164	BP	GO:0072164	mesonephric tubule development	51/4727	97/18493	1.13048e-08	1.21096e-06	9.26773e-07	CRLF1/PKD1/FOXC1/FGFR2/DLG1/FGFR1/ARG2/WNT11/SIX4/BMP7/SMAD7/CALB1/TGFB1/GLI3/GATA3/FGF8/SIM1/VEGFA/HES1/SDC1/TCF21/PKD2/PGF/EPCAM/BMP4/SOX9/BMP2/SIX1/FOXJ1/LAMA5/RARA/WNT2B/MYC/SMAD6/GREB1L/SLIT2/KIF26B/SPRY1/BMPER/CTNNB1/BCL2/SMAD2/BASP1/NOG/ROBO2/PBX1/PTCH1/LGR4/FMN1/FOXD1/LHX1	51
GO:0090066	BP	GO:0090066	regulation of anatomical structure size	183/4727	497/18493	1.26161e-08	1.32778e-06	1.01618e-06	ALS2/TNFRSF12A/BAIAP2L1/CCL26/TBXA2R/SCIN/PAFAH1B1/CDKL5/RHOBTB2/SEMA3G/PIK3C2A/RUFY3/RB1CC1/CAPG/FOXC1/ATG5/NCKAP1/PFN2/SPTB/NCK2/WDR1/RHOBTB1/MAP3K13/CLNS1A/CDHR2/SEMA3A/SEMA3C/DLG1/PAK3/CAPZB/MAP2/CARMIL1/DNM2/SEMA5B/GSK3B/SSH1/CTTN/ADD1/ARHGAP28/PLEKHG2/NRCAM/SEMA6A/EZR/HSP90AB1/ABL1/SH3BP1/PICK1/ADNP/HCK/CORO1A/RAB11A/PEX11G/CAV1/LIMK1/KANK1/CXCL12/WNT3/PFN1/ARPC3/PPARD/VEGFA/SEMA5A/HMGCR/WN…	183
GO:0009896	BP	GO:0009896	positive regulation of catabolic process	155/4727	407/18493	1.28156e-08	1.32778e-06	1.01618e-06	BAD/MYLIP/MLXIPL/ABHD5/PIAS1/RNF19A/CLEC16A/NEDD4L/MAPK9/USP13/TRIB2/RAB7A/ITCH/TP53INP2/SESN1/HSP90AA1/GSK3B/BAX/KHSRP/EDEM2/MUL1/EZR/GGA1/FBXO7/RHBDD3/TNRC6B/RBX1/PSMC6/SMAD7/PIM2/TSC2/STUB1/RNF40/BNIP3L/FZR1/NOP53/CDC37/GSK3A/CAV1/SH3D19/CPT1A/AMBRA1/CAMKK2/CDKN1B/TFEB/WNT5A/PFKFB4/NPRL2/APC2/RNF19B/STK11/TNFAIP3/IDE/CLU/PTK2B/OPTN/LRP1/PFKFB2/SOX9/GGA3/IL1B/BECN1/ZFP36/KDR/SH3BP4/LDLR/APOE/SN…	155
GO:0043087	BP	GO:0043087	regulation of GTPase activity	178/4727	481/18493	1.30906e-08	1.3344e-06	1.02125e-06	ALS2/PLXND1/ARHGAP33/CX3CL1/CCL26/PAFAH1B1/TRAPPC6A/CDKL5/PLEKHG6/RABGAP1/RALBP1/RABEP1/FAM13B/TBC1D22A/WNK1/TNK2/TBC1D22B/TBC1D1/MYO9A/EVI5/TBC1D25/GNB5/MAP4K4/HACD3/ARHGEF10L/ARHGAP15/PLXNA2/RAP1GAP/ARHGEF1/GSK3B/WNT11/GNAO1/ASAP3/DOCK9/ARHGAP28/GMIP/NUP50/SYDE2/SH3BP1/DEPDC5/SBF1/RANGAP1/RIN3/ARHGAP5/SEC23A/CD40/ARFGAP1/TSC2/TBC1D17/RASIP1/SIPA1L3/ARHGAP21/GIT1/RGS9/TBC1D19/RAPGEF2/WNT5A/NPRL2…	178
GO:0030323	BP	GO:0030323	respiratory tube development	78/4727	173/18493	1.84977e-08	1.85137e-06	1.4169e-06	PKD1/TNC/FGFR2/JMJD6/SREBF1/CELSR1/TRAF4/FGFR1/TULP3/CIC/HSPB11/GRHL2/WNT11/TBX5/MAPK1/EP300/LAMA1/ESRP2/CRISPLD2/FOXF1/GLI3/LIPA/FGF8/GLI1/TIMELESS/PTK7/VEGFA/MAN2A1/SPARC/WNT5A/HES1/ACVR2B/IGFBP5/PROX1/TCF21/TGFB3/ATXN1/BMP4/SOX9/THRA/FOXJ1/LAMA5/RIDA/KRAS/WNT2B/PDGFRA/SPRY2/TNS3/HS6ST1/YAP1/STRA6/CYP1A2/CCDC40/RCN3/CCDC39/NFIB/DLG5/SAV1/DNAAF1/FGF18/NODAL/ZIC3/PKDCC/SPRY1/CTNNB1/MAP2K1/ZFPM2/A…	78
GO:0043393	BP	GO:0043393	regulation of protein binding	93/4727	217/18493	1.87481e-08	1.85137e-06	1.4169e-06	STPG1/PLXND1/PKD1/PAX7/CDON/MARK2/CRMP1/ACTB/TRAF4/MAP2/GSK3B/MAPRE3/BAX/ADD1/HSP90AB1/ABL1/EP300/NFATC4/ADNP/CCM2L/PIM2/STUB1/STK3/PPP2CB/CAV1/LFNG/HDAC5/RAPGEF2/PPP2CA/WNT5A/EPB41L5/EPHA4/STMN1/LRP1/BMP4/SYMPK/BMP2/PIN1/WFIKKN1/TTBK2/APOE/LGALS3/PRMT7/NES/MEN1/CFHR5/DZIP1/DAB2IP/FLOT1/ARRB1/SORL1/LEF1/TMBIM6/ARRB2/APP/CARM1/PEX14/RPL11/PTPRF/ADAM15/SNAPIN/PLK2/TCF7L2/UBASH3B/PLCL2/NRG1/SPPL3/LD…	93
GO:0001823	BP	GO:0001823	mesonephros development	52/4727	101/18493	2.07144e-08	2.01407e-06	1.54142e-06	CRLF1/PKD1/FOXC1/FGFR2/DLG1/FGFR1/ARG2/WNT11/SIX4/BMP7/SMAD7/CALB1/TGFB1/GLI3/GATA3/FGF8/SIM1/VEGFA/HES1/SDC1/TCF21/PKD2/PGF/EPCAM/BMP4/SOX9/BMP2/SIX1/FOXJ1/LAMA5/RARA/WNT2B/MYC/SMAD6/GREB1L/SLIT2/KIF26B/SPRY1/BMPER/OSR2/CTNNB1/BCL2/SMAD2/BASP1/NOG/ROBO2/PBX1/PTCH1/LGR4/FMN1/FOXD1/LHX1	52
GO:0048638	BP	GO:0048638	regulation of developmental growth	131/4727	334/18493	2.25584e-08	2.15896e-06	1.6523e-06	TNFRSF12A/PAFAH1B1/JARID2/CDKL5/SEMA3G/RUFY3/WWC3/NEDD4L/FOXC1/YBX3/FGFR2/FGFR3/MAP3K13/SEMA3A/SEMA3C/FGFR1/MAP2/DNM2/RIMS1/SEMA5B/GSK3B/CTTN/TBX5/MUL1/NRCAM/SEMA6A/EZR/TLL2/ABL1/SIX4/ADNP/RAB11A/STK3/GSK3A/LIMK1/CXCL12/FGF8/WNT3/RPS6KB1/RAI1/GLI1/PPARD/VEGFA/SEMA5A/WWC1/STC2/WNT5A/RTN4/HTRA2/TNR/PROX1/BCL11A/GPAM/SOCS2/PIK3CA/BBS2/BMP4/GDF5/SIX1/PIN1/MACF1/RNF6/POR/APOE/OLFM1/MAP1B/CCNB1/PIM1/YA…	131
GO:0010977	BP	GO:0010977	negative regulation of neuron projection development	69/4727	148/18493	2.3238e-08	2.15896e-06	1.6523e-06	FKBP4/PAFAH1B1/MYLIP/SEMA3G/RUFY3/VIM/NGFR/MAP4K4/CRMP1/SEMA3A/SEMA3C/MAP2/SEMA5B/SEMA6A/STX1B/LGALS1/NFATC4/KANK1/WNT3/PMP22/RAPGEF2/SEMA5A/WNT5A/RTN4/EPHA4/TNR/BCL11A/LRP1/EFNB2/RNF6/YWHAH/APOE/GFAP/RAP1GAP2/LRP4/MDM2/ITM2C/KIAA0319/SEMA6D/ZNF365/SEMA7A/PPP3CA/CARM1/SNAPIN/PTPRG/SLIT2/PLK2/RIT2/SPOCK1/ASAP1/GFI1/RYK/CDK5/ARF6/TSC1/SEMA6B/EFNA1/PTK2/PTPN9/LINGO1/DAB1/GAK/DENND5A/SEMA4B/SEMA4A/SY…	69
GO:0110053	BP	GO:0110053	regulation of actin filament organization	107/4727	260/18493	2.33796e-08	2.15896e-06	1.6523e-06	CX3CL1/BAIAP2L1/CCL26/SCIN/RHOBTB2/CAPG/NCKAP1/LIMCH1/PFN2/SPTB/CDC42/NCK2/WDR1/RHOBTB1/ARHGEF10L/DLG1/PAK3/CAPZB/CARMIL1/SSH1/CTTN/WNT11/ADD1/ASAP3/ARHGAP28/PXN/SLC9A1/PLEKHG2/ABL1/SH3BP1/PICK1/HCK/CORO1A/LIMK1/KANK1/CXCL12/PFN1/ARPC3/SEMA5A/SPTBN1/ALMS1/STMN1/TGFB3/SORBS3/PTK2B/WIPF3/PREX1/ARHGAP40/VASP/DSTN/CDC42EP1/ARPC1B/PPFIA1/INPP5K/KANK4/SWAP70/ROCK2/FHOD3/FHOD1/VILL/BIN1/ARPC5L/RDX/ABI2/…	107
GO:0001657	BP	GO:0001657	ureteric bud development	50/4727	96/18493	2.35709e-08	2.15896e-06	1.6523e-06	CRLF1/FOXC1/FGFR2/DLG1/FGFR1/ARG2/WNT11/SIX4/BMP7/SMAD7/CALB1/TGFB1/GLI3/GATA3/FGF8/SIM1/VEGFA/HES1/SDC1/TCF21/PKD2/PGF/EPCAM/BMP4/SOX9/BMP2/SIX1/FOXJ1/LAMA5/RARA/WNT2B/MYC/SMAD6/GREB1L/SLIT2/KIF26B/SPRY1/BMPER/CTNNB1/BCL2/SMAD2/BASP1/NOG/ROBO2/PBX1/PTCH1/LGR4/FMN1/FOXD1/LHX1	50
GO:0008360	BP	GO:0008360	regulation of cell shape	70/4727	151/18493	2.46009e-08	2.22111e-06	1.69987e-06	PLXND1/FYN/HEXB/CDC42/WDR1/MARK2/FERMT2/DLG1/ARHGAP15/PLXNA2/EPB41L3/EZR/MYH9/COCH/SEC23A/HCK/CORO1A/RHOV/ARHGEF18/MYH14/VEGFA/TBCCD1/PLXNA1/MYL12B/GNA13/ARAP3/PTK2B/KDR/CDC42EP1/STRIP2/MKLN1/DIAPH1/MYH10/RDX/ANXA7/SHROOM3/FGD4/RHOF/TPM1/WDPCP/LIMD1/MYO10/RASA1/SH3KBP1/GAS2/CDC42EP2/FGD5/KIT/FMNL3/CDC42EP3/PLXNB1/RHOBTB3/DLC1/CRK/DAPK3/PTK2/DAG1/BAIAP2/CDC42EP4/FGD6/FES/FMNL1/ARAP1/SEMA4A/PLXNB2/…	70
GO:0030324	BP	GO:0030324	lung development	76/4727	169/18493	3.20636e-08	2.85411e-06	2.18432e-06	PKD1/TNC/FGFR2/JMJD6/SREBF1/CELSR1/FGFR1/CIC/HSPB11/GRHL2/WNT11/TBX5/MAPK1/EP300/LAMA1/ESRP2/CRISPLD2/FOXF1/GLI3/LIPA/FGF8/GLI1/TIMELESS/PTK7/VEGFA/MAN2A1/SPARC/WNT5A/HES1/ACVR2B/IGFBP5/PROX1/TCF21/TGFB3/ATXN1/BMP4/SOX9/THRA/FOXJ1/LAMA5/RIDA/KRAS/WNT2B/PDGFRA/SPRY2/TNS3/HS6ST1/YAP1/STRA6/CYP1A2/CCDC40/RCN3/CCDC39/NFIB/DLG5/SAV1/DNAAF1/FGF18/NODAL/ZIC3/PKDCC/SPRY1/CTNNB1/MAP2K1/ZFPM2/ASXL1/PPP1CA/…	76
GO:0048568	BP	GO:0048568	embryonic organ development	158/4727	422/18493	3.51097e-08	3.08185e-06	2.35861e-06	PKD1/FUZ/ERCC1/CC2D2A/FOXC1/PRDM1/FGFR2/LRP6/NDST1/MYO3B/TEAD2/CELSR1/DLG1/FGFR1/ITGA8/TULP3/TCF7/GRHL2/WNT11/KDM2B/FLT3LG/MYO15A/WHRN/MAPK1/THOC5/SIX4/BMP7/MIB1/NDRG4/FOXF1/FZD3/STK3/PPP1R13L/TGFB1/HOXA1/GLI3/GATA3/FGF8/SUFU/MYF5/GLI1/SH2B3/SOBP/TFEB/PTK7/VEGFA/WNT5A/HES1/HYAL1/OTX1/VAX2/SYF2/PROX1/TCF21/PKD2/SATB2/RAD23B/TGFB3/MTHFD1L/SNAI1/RUNX2/BMP4/SOX9/SIX1/KDR/E2F8/RARA/NES/MICAL2/PDGFRA/A…	158
GO:0045666	BP	GO:0045666	positive regulation of neuron differentiation	137/4727	356/18493	4.2574e-08	3.68586e-06	2.82087e-06	PLXND1/CX3CL1/TNFRSF12A/PAFAH1B1/CDKL5/SPAG9/SS18L2/FYN/RUFY3/TIMP2/NEDD4L/CAMK2B/NGFR/CDON/KDM4A/MARK2/MAP3K13/PLXNA2/PAK3/FGFR1/RIMS1/RRN3/DNMT3B/MUL1/NRCAM/EP300/ZMYND8/ADNP/BMP7/PTK6/NDRG4/EEF2K/RAB11A/CRX/LIMK1/KDM4C/SETX/CXCL12/WNT3/RAPGEF2/PTK7/VEGFA/SEMA5A/ARSB/WNT5A/PLXNA1/EPHA4/RAP1A/PROX1/STK11/SOCS2/PTK2B/ATF1/OBSL1/PACSIN1/BMP4/BMP2/GDF5/MACF1/STYXL1/APOE/MAP1B/RARA/LIN28A/DLG4/CAPRI…	137
GO:0061138	BP	GO:0061138	morphogenesis of a branching epithelium	80/4727	182/18493	4.82996e-08	4.12504e-06	3.15699e-06	PLXND1/PKD1/TNC/FGFR2/LRP6/SEMA3A/SEMA3C/CELSR1/DLG1/FGFR1/GRHL2/ABL1/SIX4/NFATC4/BMP7/LAMA1/ESRP2/FOXF1/TGFB1/RASIP1/GLI3/FGF8/TIMELESS/VEGFA/WNT5A/PLXNA1/PROX1/TCF21/PKD2/PGF/GNA13/MSX2/BMP4/SOX9/BMP2/SIX1/LAMA5/KRAS/WNT2B/SPRY2/MYC/SULF1/YAP1/LEF1/PML/GREB1L/GDF7/SLIT2/SFRP2/ADM/PAK1/DLG5/LRP5/SPRY1/SPINT1/FRS2/NKX3-1/SPINT2/CTNNB1/AR/CLIC4/BCL2/PPP1CA/DAG1/GRB2/NOG/CSF1/SOCS3/PBX1/PTCH1/RXRA/…	80
GO:0018212	BP	GO:0018212	peptidyl-tyrosine modification	147/4727	390/18493	6.43789e-08	5.425e-06	4.15188e-06	IBTK/CRLF1/FYN/GPRC5A/CD74/CD44/TNK2/ERBB3/FGFR2/PRKCZ/HYAL2/FGFR3/FGF22/TESK2/NCK2/TXK/FGFR1/HSP90AA1/EFNB1/IL11/ABL1/OSM/CD40/ADNP/PTK6/HCK/BMX/FLT1/ARL2BP/EHD4/DYRK1B/TGFB1/TYK2/CDC37/CAV1/FGF8/MAP2K6/CBL/CAMKK2/PTPN6/NEDD9/VEGFA/HBEGF/THBS4/PRLR/PPP2CA/HES1/EPHA4/PTK2B/FLT3/RAP2C/EFNB2/MAP2K2/DYRK2/KDR/TPST2/SH3BP5/DLG4/DSTYK/IL6ST/LRP4/PDGFRA/ENPP2/MAP2K5/ABI2/PARP9/IGF1R/NTRK3/IQGAP1/ARRB2/…	147
GO:0046578	BP	GO:0046578	regulation of Ras protein signal transduction	93/4727	222/18493	6.99802e-08	5.81941e-06	4.45373e-06	ALS2/FARP2/PLEKHG6/TIMP2/TRIO/MCF2L2/PSD/MAP4K4/ARHGEF10L/ARHGEF1/DNM2/PLEKHG2/ABL1/SOS2/ARFGAP1/PPP2CB/ARHGEF18/KANK1/DNMBP/GBF1/ARHGEF17/FOXM1/ARHGEF26/STMN1/MAPKAP1/DENND1A/ARAP3/IQSEC3/PREX1/PSD4/MCF2L/PLEKHG3/APOE/ARHGEF16/EPS8L1/KRAS/ARHGEF4/SPRY2/RALGPS1/DAB2IP/ARHGEF39/FLOT1/ARRB1/RDX/FGD4/ARHGEF19/ITPKB/IQSEC1/RASA1/TIAM2/RIT2/PLEKHG4B/OBSCN/FGD5/RASA2/PSD3/NRG1/AUTS2/KALRN/VAV2/ARHGEF3/…	93
GO:0051348	BP	GO:0051348	negative regulation of transferase activity	110/4727	274/18493	7.18699e-08	5.89893e-06	4.51459e-06	IBTK/GPRC5A/WWTR1/PHPT1/WNK1/PPP2R5A/HYAL2/LRP6/TRIB2/GSK3B/RTRAF/ABL1/PIK3IP1/FBXO7/BMP7/PTK6/SMAD7/TSC2/GSK3A/CAV1/HSPB1/PRKAG2/LIMK1/DUSP3/PRKAR1A/CBL/HIPK3/CDKN1B/PTPN6/STK38/HMGCR/PPP2CA/H2AFY/PRKAR2A/NPRL2/MAD2L2/TNFAIP3/DUSP4/MAPK8IP1/RPL5/CDKN2C/CDKN1A/BMP4/IL1B/FOXA2/ZFP36/PRKRIP1/AJUBA/APOE/SH3BP5/INPP5K/GPS2/MEN1/USP44/SPRY2/DAB2IP/SORL1/RGS3/DUSP6/IGF1R/PIF1/TP53/CBLC/RPL11/DUSP10/SFR…	110
GO:0006470	BP	GO:0006470	protein dephosphorylation	124/4727	318/18493	7.80415e-08	6.32337e-06	4.83942e-06	PPP5C/PHLPP2/PHPT1/PTPRN/PTPRU/PPP2R5A/PLPP1/PTPN3/PPP2R3A/NUAK1/DLG1/PTPN23/CDC14B/DUSP12/GSK3B/SSH1/PPEF1/HSP90AB1/CABIN1/SBF1/MTMR3/CDKN3/RPRD1B/IKBKB/PPP2CB/PPP1R37/DMPK/URI1/TGFB1/PPP3CB/LHPP/MTMR4/DUSP3/YWHAE/PPP6R3/TNS2/PPM1H/PTPN6/RNGTT/PTP4A1/EYA4/PPP2R5D/PPP2CA/GNAI2/PPM1G/DNAJC6/RCAN3/PPP1R8/STK11/SET/PTPA/PPP6C/DUSP4/CRY2/RPAP2/PPP4R1L/SYMPK/DLGAP5/PIN1/STYXL1/LGALS3/SWAP70/ROCK2/PPP2…	124
GO:0008361	BP	GO:0008361	regulation of cell size	77/4727	175/18493	8.12275e-08	6.42118e-06	4.91428e-06	TNFRSF12A/PAFAH1B1/CDKL5/SEMA3G/RUFY3/RB1CC1/MAP3K13/CLNS1A/SEMA3A/SEMA3C/MAP2/DNM2/SEMA5B/GSK3B/CTTN/ADD1/NRCAM/SEMA6A/HSP90AB1/ABL1/ADNP/RAB11A/LIMK1/CXCL12/WNT3/VEGFA/SEMA5A/WNT5A/RTN4/TNR/AKT3/SLC12A4/SLC12A5/MACF1/RNF6/APOE/OLFM1/MAP1B/RAP1GAP2/LRRC8A/RDX/SEMA6D/ANXA7/SEMA7A/NTRK3/WDTC1/BARHL2/CRABP2/GOLGA4/SLC12A9/PAK1/TMEM123/ZFYVE27/VAV2/RYK/CDK5/TSC1/NDEL1/ISLR2/SEMA6B/LRRC8E/LRRC8C/LRRC…	77
GO:0003007	BP	GO:0003007	heart morphogenesis	103/4727	253/18493	8.12807e-08	6.42118e-06	4.91428e-06	PLXND1/FOXC1/PKP2/FGFR2/TEAD2/SEMA3C/GRHL2/WNT11/TBX5/BMP7/MYLK2/CCM2L/JAG1/SMAD7/MIB1/NDRG4/FOXF1/PPP1R13L/TGFB1/GSK3A/DNAH11/GATA3/FGF8/SUFU/ZMIZ1/NSD2/VEGFA/WNT5A/HES1/TNNC1/RTN4/PROX1/NRP2/PKD2/MSX2/OBSL1/SNAI1/BMP4/SOX9/BMP2/SIX1/OLFM1/COL5A1/UBE4B/RARA/MICAL2/AHI1/MDM2/EGLN1/SETDB2/PIM1/YAP1/SMAD6/IFT172/FOXN4/TPM1/BBS4/CCDC40/MYOM3/ADAM15/CCDC39/SLIT2/SFRP2/KDM6A/SAV1/DNAAF1/NODAL/ZIC3/NRG…	103
GO:0010770	BP	GO:0010770	positive regulation of cell morphogenesis involved in differentiation	67/4727	147/18493	1.09278e-07	8.52638e-06	6.52544e-06	PLXND1/TNFRSF12A/PAFAH1B1/CDKL5/SS18L2/RUFY3/CAMK2B/NGFR/CDC42/MAP3K13/PLXNA2/PAK3/CARMIL1/DNM2/UNC13D/ABL1/ADNP/EEF2K/RAB11A/LIMK1/CXCL12/WNT3/NEDD9/VEGFA/SEMA5A/PLXNA1/EPHA4/MPL/STK11/OBSL1/PREX1/RREB1/MACF1/MAP1B/CAPRIN1/SKIL/TUBB2B/ITPKA/SEMA7A/NTRK3/CRABP2/GOLGA4/SLIT2/PAK1/PTPRD/ZFYVE27/KALRN/PLXNB1/NDEL1/ISLR2/CRK/MAP2K1/ZEB2/LIMS1/HAS2/LPAR3/BAIAP2/BDNF/CDH4/MYADM/IST1/TRAK1/EFNA5/ROBO2/P…	67
GO:0008154	BP	GO:0008154	actin polymerization or depolymerization	87/4727	206/18493	1.18331e-07	9.12018e-06	6.97989e-06	BAIAP2L1/CCL26/SCIN/GAS7/RHOBTB2/CAPG/NCKAP1/PFN2/SPTB/NCK2/WDR1/RHOBTB1/DLG1/PAK3/CAPZB/CARMIL1/SSH1/CTTN/ADD1/ARHGAP28/PLEKHG2/SH3BP1/PICK1/HCK/CORO1A/KANK1/CXCL12/PFN1/ARPC3/CAP2/SEMA5A/SPTBN1/PTK2B/WIPF3/PREX1/ARHGAP40/VASP/DSTN/CDC42EP1/ARPC1B/DIAPH1/KANK4/SWAP70/MICAL2/FHOD3/MICAL1/VILL/BIN1/ARPC5L/RDX/ABI2/DIAPH3/BBS4/SSH2/ARF1/SLIT2/RASA1/GSN/MSRB2/CDC42EP2/PLEKHH2/BAG4/GHRL/PPP1R9A/SPTBN…	87
GO:0018108	BP	GO:0018108	peptidyl-tyrosine phosphorylation	145/4727	387/18493	1.20642e-07	9.18623e-06	7.03043e-06	IBTK/CRLF1/FYN/GPRC5A/CD74/CD44/TNK2/ERBB3/FGFR2/PRKCZ/HYAL2/FGFR3/FGF22/TESK2/NCK2/TXK/FGFR1/HSP90AA1/EFNB1/IL11/ABL1/OSM/CD40/ADNP/PTK6/HCK/BMX/FLT1/ARL2BP/EHD4/DYRK1B/TGFB1/TYK2/CDC37/CAV1/FGF8/MAP2K6/CBL/CAMKK2/PTPN6/NEDD9/VEGFA/HBEGF/THBS4/PRLR/PPP2CA/HES1/EPHA4/PTK2B/FLT3/RAP2C/EFNB2/MAP2K2/DYRK2/KDR/SH3BP5/DLG4/DSTYK/IL6ST/LRP4/PDGFRA/ENPP2/MAP2K5/ABI2/PARP9/IGF1R/NTRK3/IQGAP1/ARRB2/TP53/E…	145
GO:0016049	BP	GO:0016049	cell growth	175/4727	485/18493	1.31526e-07	9.89579e-06	7.57348e-06	TNFRSF12A/ADIPOR2/PAFAH1B1/ST7L/CDKL5/SEMA3G/EXTL3/RUFY3/PRDM11/VCL/NEDD4L/BCAR1/CYBA/IL17RB/OGFR/KIF26A/PRKCZ/HYAL2/CDC42/DERL2/MAP3K13/CDHR2/SEMA3A/SEMA3C/JADE1/MAP2/ITCH/DNM2/RIMS1/HSP90AA1/EPB41L3/SEMA5B/GSK3B/CTTN/WNT11/KDM2B/LTBP4/SLC9A1/MUL1/NRCAM/SEMA6A/HSP90AB1/ABL1/HNF4A/ADNP/RAB11A/SGK3/URI1/TGFB1/GSK3A/LIMK1/SH3GL2/CXCL12/PPP3CB/LGI1/WNT3/CYP27B1/CDKN1B/PPARD/DNPH1/VEGFA/SEMA5A/HBEGF/…	175
GO:0008064	BP	GO:0008064	regulation of actin polymerization or depolymerization	77/4727	178/18493	1.91311e-07	1.42245e-05	1.08864e-05	BAIAP2L1/CCL26/SCIN/RHOBTB2/CAPG/NCKAP1/PFN2/SPTB/NCK2/WDR1/RHOBTB1/DLG1/PAK3/CAPZB/CARMIL1/SSH1/CTTN/ADD1/ARHGAP28/PLEKHG2/SH3BP1/PICK1/HCK/CORO1A/KANK1/CXCL12/PFN1/ARPC3/SEMA5A/SPTBN1/PTK2B/WIPF3/PREX1/ARHGAP40/VASP/DSTN/CDC42EP1/ARPC1B/KANK4/SWAP70/FHOD3/VILL/BIN1/ARPC5L/RDX/ABI2/BBS4/SSH2/ARF1/SLIT2/RASA1/GSN/CDC42EP2/PLEKHH2/BAG4/PPP1R9A/SPTBN4/NPHS1/CDC42EP3/LMOD1/PRKCD/F2RL1/CFL2/ARF6/MLST…	77
GO:0030100	BP	GO:0030100	regulation of endocytosis	104/4727	260/18493	1.99668e-07	1.46733e-05	1.12298e-05	AP2B1/SYT7/NR1H3/AP2S1/NEDD4L/CYBA/ATG5/TNK2/ABCA7/DNM2/ABL1/STX1B/PICK1/PACSIN2/ARFGAP1/HCK/MIB1/TSC2/EEF2K/EHD4/SLC17A7/CLIP3/TGFB1/CAV1/DNM1/SH3GL2/PPP3CB/CBL/VEGFA/WNT5A/SNX17/AAK1/RAP1A/DNAJC6/CLU/LRP1/EFNB2/IL1B/PRKCG/HIP1/MKLN1/LDLR/APOE/APOC1/CALY/TBC1D5/LGALS3/DLG4/NUMB/AHI1/BIN1/TOR1A/FLOT1/ARRB1/ATAD1/BMP2K/PPP3CA/RAB20/STON2/MFGE8/ARRB2/SH3GL1/ABL2/ARF1/SNX12/LRSAM1/PTPRJ/BICD1/RIT2/M…	104
GO:0032147	BP	GO:0032147	activation of protein kinase activity	124/4727	323/18493	2.14026e-07	1.53709e-05	1.17637e-05	MAP3K9/SPAG9/MAP4K5/GPRC5A/CD74/TAB2/WNK1/PRKCZ/MAP4K4/MARK2/STK10/MAP3K13/HACD3/DLG1/TRAF4/PAK3/WNT11/ERP29/MUL1/PPP2R3C/MAP3K1/ABL1/MAPK1/CARD10/ADNP/BIRC7/STK3/TNFRSF10A/PRKAG2/MAP3K8/PRKAR1A/MAP2K6/VEGFA/PRLR/WNT5A/PRKAR2A/ACVR2B/NEK4/CCDC88A/LAMTOR2/STK11/MAPKAP1/TGFB3/AVPI1/PTK2B/PIK3CA/CXCR4/BMP4/IL1B/BMP2/MAP2K2/GADD45G/IRAK2/STK26/MDFIC/MAP3K7/CAB39/DBNL/DAB2IP/RIPK1/ARRB1/MAP2K5/RPLP1/D…	124
GO:0071902	BP	GO:0071902	positive regulation of protein serine/threonine kinase activity	124/4727	323/18493	2.14026e-07	1.53709e-05	1.17637e-05	ALS2/MAP3K9/SPAG9/LTF/MAP4K5/CD74/TAB2/ATP2B4/MAP3K13/HACD3/PAK3/FGFR1/MAPRE3/ERP29/MUL1/MAP3K1/HSP90AB1/MAPK1/TELO2/CD40/BIRC7/FLT1/STK3/TGFB1/MAP3K8/CCNY/MAP2K6/RAPGEF2/CCND1/SASH1/CCND3/VEGFA/PPP2CA/WNT5A/EPHA4/LAMTOR2/PROX1/CCND2/TGFB3/AVPI1/PTK2B/CXCR4/FLT3/BMP4/IL1B/BMP2/MAP2K2/AJUBA/GADD45G/SLC27A1/KRAS/CCNB1/IRAK2/MDFIC/MAP3K7/CAB39/SPRY2/DBNL/DAB2IP/RIPK1/ARRB1/MAP2K5/PARP16/PDE5A/DUSP6/…	124
GO:0098742	BP	GO:0098742	cell-cell adhesion via plasma-membrane adhesion molecules	107/4727	270/18493	2.32459e-07	1.65072e-05	1.26334e-05	CX3CL1/PKD1/CLDN11/ATP2C1/CDH1/CDH10/DSG2/WNK1/SDK2/CDHR2/CELSR1/PTPN23/GPC4/IGSF9B/PCDHA6/PCDHGA2/IGSF9/ARVCF/CDH23/NECTIN1/MDGA1/PCDH17/BMP2/MMP24/LRFN3/AJUBA/CDH15/VSTM2L/DSC2/PCDH8/KLF4/MAP2K5/ANXA3/CDH24/PTPRF/CNTN4/CDH18/TENM2/SDK1/TENM4/KIRREL3/ADGRL3/GRID2/PTPRD/CDH12/CXADR/PCDH1/NPTN/UNC5D/MPZ/ITGA5/CADM3/CLDN19/PCDH19/CLDN2/PCDH7/CDH2/DAB1/PTPRM/LRFN4/DSCAML1/CDH4/MYADM/NRXN1/CADM1/CLDN…	107
GO:0007156	BP	GO:0007156	homophilic cell adhesion via plasma membrane adhesion molecules	73/4727	167/18493	2.39235e-07	1.67996e-05	1.28572e-05	PKD1/CDH1/CDH10/DSG2/SDK2/CDHR2/CELSR1/PTPN23/IGSF9B/PCDHA6/PCDHGA2/IGSF9/CDH23/NECTIN1/PCDH17/CDH15/VSTM2L/DSC2/PCDH8/ANXA3/CDH24/CNTN4/CDH18/SDK1/KIRREL3/CDH12/PCDH1/NPTN/CADM3/PCDH19/PCDH7/CDH2/PTPRM/DSCAML1/CDH4/CADM1/ROBO2/PLXNB2/PCDHGA1/PCDHA9/PCDHA8/PCDHA7/PCDHA5/PCDHA4/PCDHA2/PCDHA1/TENM3/PCDHA13/PCDHGC3/PCDHGC4/PCDHAC2/PCDHAC1/PCDHA11/PCDHA10/PCDHA12/PCDHGA12/PCDHGB6/PCDHGA5/PCDHGA7/PCDH…	73
GO:0030832	BP	GO:0030832	regulation of actin filament length	77/4727	179/18493	2.52377e-07	1.75277e-05	1.34144e-05	BAIAP2L1/CCL26/SCIN/RHOBTB2/CAPG/NCKAP1/PFN2/SPTB/NCK2/WDR1/RHOBTB1/DLG1/PAK3/CAPZB/CARMIL1/SSH1/CTTN/ADD1/ARHGAP28/PLEKHG2/SH3BP1/PICK1/HCK/CORO1A/KANK1/CXCL12/PFN1/ARPC3/SEMA5A/SPTBN1/PTK2B/WIPF3/PREX1/ARHGAP40/VASP/DSTN/CDC42EP1/ARPC1B/KANK4/SWAP70/FHOD3/VILL/BIN1/ARPC5L/RDX/ABI2/BBS4/SSH2/ARF1/SLIT2/RASA1/GSN/CDC42EP2/PLEKHH2/BAG4/PPP1R9A/SPTBN4/NPHS1/CDC42EP3/LMOD1/PRKCD/F2RL1/CFL2/ARF6/MLST…	77
GO:0010508	BP	GO:0010508	positive regulation of autophagy	53/4727	110/18493	2.5662e-07	1.76287e-05	1.34916e-05	BAD/CLEC16A/TP53INP2/SESN1/MUL1/FBXO7/PIM2/TSC2/BNIP3L/CDC37/AMBRA1/CAMKK2/TFEB/NPRL2/STK11/OPTN/BECN1/KDR/SH3BP4/SESN2/MAP3K7/TRIM65/PLK2/MTDH/LRSAM1/PIP4K2A/FOXO1/BCL2L11/SCOC/LARP1/HK2/GPSM1/ZC3H12A/TP53INP1/TSC1/PLEKHF1/PIP4K2C/PAFAH1B2/DHRSX/TRIM8/RNF152/SMCR8/PRKD1/PRKN/TPCN1/RUFY4/HMGB1/SUPT5H/TOMM7/DAPK1/SMURF1/RAB12/PIP4K2B	53
GO:0030516	BP	GO:0030516	regulation of axon extension	46/4727	91/18493	2.6888e-07	1.82722e-05	1.39842e-05	TNFRSF12A/PAFAH1B1/CDKL5/SEMA3G/RUFY3/MAP3K13/SEMA3A/SEMA3C/MAP2/DNM2/SEMA5B/GSK3B/CTTN/NRCAM/SEMA6A/ABL1/ADNP/RAB11A/LIMK1/CXCL12/WNT3/VEGFA/SEMA5A/WNT5A/RTN4/TNR/MACF1/RNF6/APOE/OLFM1/MAP1B/SEMA6D/SEMA7A/NTRK3/BARHL2/GOLGA4/PAK1/ZFYVE27/RYK/CDK5/NDEL1/ISLR2/SEMA6B/CDH4/SEMA4B/SEMA4A	46
GO:0061458	BP	GO:0061458	reproductive system development	157/4727	431/18493	2.93651e-07	1.97433e-05	1.511e-05	FKBP4/MGST1/PKD1/CSDE1/ERCC1/MAMLD1/TNC/CTNNA1/PLEKHA5/PTPRN/FOXC1/PRDM1/YBX3/FGFR2/LRP6/SEMA3A/DLG1/TCF7/GRHL2/ATRX/BAX/TFAP2C/COL9A3/MSH2/HSP90AB1/MAPK1/DMC1/SIX4/REC8/BMP7/FNDC3A/STK3/LFNG/NUDT1/GLI3/GATA3/FGF8/CCND1/BIRC2/CBL/CYP27B1/GLI1/CDKN1B/PPARD/TFEB/VEGFA/STC2/WNT5A/HES1/EIF2B4/SDC1/STK11/TCF21/FOXO3/PKD2/EIF2B2/LHX4/ACVR2A/INHBA/INHA/SNAI1/MEA1/BMP4/SOX9/VGF/E2F8/BCL2L2/SAFB2/RARA/H3F…	157
GO:0031331	BP	GO:0031331	positive regulation of cellular catabolic process	131/4727	347/18493	2.97092e-07	1.97644e-05	1.51262e-05	BAD/MLXIPL/ABHD5/PIAS1/RNF19A/CLEC16A/MAPK9/USP13/TRIB2/ITCH/TP53INP2/SESN1/HSP90AA1/GSK3B/BAX/KHSRP/EDEM2/MUL1/EZR/FBXO7/TNRC6B/RBX1/PSMC6/SMAD7/PIM2/TSC2/STUB1/RNF40/BNIP3L/NOP53/CDC37/GSK3A/CAV1/SH3D19/CPT1A/AMBRA1/CAMKK2/TFEB/PFKFB4/NPRL2/RNF19B/STK11/TNFAIP3/CLU/PTK2B/OPTN/LRP1/PFKFB2/IL1B/BECN1/ZFP36/KDR/SH3BP4/LDLR/APOE/SNX9/SESN2/HSPBP1/MAP3K7/MDM2/DAB2IP/RDX/DET1/FURIN/CSNK1D/TRIM65/PLK2…	131
GO:0048608	BP	GO:0048608	reproductive structure development	156/4727	428/18493	3.06795e-07	1.99461e-05	1.52652e-05	FKBP4/MGST1/PKD1/CSDE1/ERCC1/MAMLD1/TNC/CTNNA1/PTPRN/FOXC1/PRDM1/YBX3/FGFR2/LRP6/SEMA3A/DLG1/TCF7/GRHL2/ATRX/BAX/TFAP2C/COL9A3/MSH2/HSP90AB1/MAPK1/DMC1/SIX4/REC8/BMP7/FNDC3A/STK3/LFNG/NUDT1/GLI3/GATA3/FGF8/CCND1/BIRC2/CBL/CYP27B1/GLI1/CDKN1B/PPARD/TFEB/VEGFA/STC2/WNT5A/HES1/EIF2B4/SDC1/STK11/TCF21/FOXO3/PKD2/EIF2B2/LHX4/ACVR2A/INHBA/INHA/SNAI1/MEA1/BMP4/SOX9/VGF/E2F8/BCL2L2/SAFB2/RARA/H3F3B/HSD17…	156
GO:0051169	BP	GO:0051169	nuclear transport	135/4727	360/18493	3.07071e-07	1.99461e-05	1.52652e-05	PKD1/AKAP8L/NUP160/CDH1/THOC3/ZC3H11A/TNPO3/HYAL2/BCL3/SMG6/CPSF1/GTSE1/GSK3B/XPO1/TNPO1/IPO11/MAVS/ALKBH5/GEMIN2/NUP50/NUP188/HSP90AB1/SNRPD3/MAPK1/ANKRD54/THOC5/RANGAP1/NFKBIA/FERMT1/KPNA3/NUTF2/NUP93/TSC2/TRPS1/UBR5/TGFB1/GLI3/LZTS2/SUFU/CASC3/KPNB1/YWHAE/SUPT6H/HTATIP2/BACH2/NUP155/NCBP2/SRSF7/SRSF4/IPO13/GLE1/NUP43/EGR2/XPO5/ATXN1/NUP153/BMP4/NUP85/IL1B/SYMPK/PCID2/NUP214/THOC6/NUP210/AGAP3/…	135
GO:0043254	BP	GO:0043254	regulation of protein complex assembly	163/4727	451/18493	3.11846e-07	1.99461e-05	1.52652e-05	FKBP4/DHX33/BAIAP2L1/CCL26/FARP2/SCIN/RHOBTB2/ERCC1/CAPG/MAPK9/FNIP2/NCKAP1/PRKCZ/PFN2/SPTB/CDC42/NCK2/RHOBTB1/FSCN1/DLG1/PAK3/CAPZB/MAP2/CARMIL1/HSP90AA1/GSK3B/RRN3/CTTN/BAX/ADD1/KIF9/ARHGAP28/PLEKHG2/ABL1/STX1B/PICK1/RBX1/EP300/PSMC6/SEC23A/HCK/CORO1A/STUB1/PIEZO1/BMF/VPS18/CLIP3/TGFB1/NOP53/RPA3/KANK1/SETX/PFN1/RANGRF/BIRC2/ARPC3/VEGFA/SUB1/SPTBN1/STMN1/IDE/DNAJC15/CLU/PTK2B/WIPF3/PREX1/ARHGAP…	163
GO:0061387	BP	GO:0061387	regulation of extent of cell growth	51/4727	105/18493	3.12448e-07	1.99461e-05	1.52652e-05	TNFRSF12A/PAFAH1B1/CDKL5/SEMA3G/RUFY3/MAP3K13/SEMA3A/SEMA3C/MAP2/DNM2/SEMA5B/GSK3B/CTTN/NRCAM/SEMA6A/ABL1/ADNP/RAB11A/LIMK1/CXCL12/WNT3/VEGFA/SEMA5A/WNT5A/RTN4/TNR/MACF1/RNF6/APOE/OLFM1/MAP1B/SEMA6D/SEMA7A/NTRK3/BARHL2/CRABP2/GOLGA4/PAK1/ZFYVE27/RYK/CDK5/NDEL1/ISLR2/SEMA6B/LPAR3/BDNF/CDH4/IST1/EFNA5/SEMA4B/SEMA4A	51
GO:0060070	BP	GO:0060070	canonical Wnt signaling pathway	111/4727	284/18493	3.20103e-07	2.02305e-05	1.54829e-05	FUZ/WWTR1/WNK1/PTPRU/FGFR2/LRP6/JADE1/TCF7/GSK3B/WNT11/RBX1/GID8/RSPO4/FERMT1/FZD3/STK3/UBR5/DKKL1/TLE6/GSK3A/CAV1/GLI3/KANK1/GATA3/LZTS2/FGF8/CCNY/WNT3/COL1A1/NFKB1/GLI1/WNT5B/PTK7/SEMA5A/WNT5A/APC2/SDC1/BCL9/MAD2L2/WLS/KLHL12/STK11/FOXO3/TMEM131L/RECK/SOX9/BMP2/PIN1/APOE/TRPM4/KREMEN2/ZBED3/ARNTL/WNT2B/LRP4/ANKRD6/KLF4/DAB2IP/YAP1/LEF1/LGR5/TLE3/CSNK1D/WNT9A/RBMS3/LIMD1/SFRP2/KDM6A/TCF7L2/LATS2…	111
GO:0032386	BP	GO:0032386	regulation of intracellular transport	154/4727	422/18493	3.34774e-07	2.07852e-05	1.59074e-05	SYN1/FYN/AKAP8L/SYT7/RUFY3/EHD2/GAB2/CDH1/RIPOR1/USP36/HYAL2/PFN2/CDC42/SREBF1/DERL2/GTSE1/PTPN23/SPAG5/STXBP2/IL4R/MAP2/RIMS1/GSK3B/XPO1/EDEM2/MAVS/EZR/UNC13D/HSP90AB1/STX1B/MAPK1/HPS4/MIEF1/RANGAP1/SEC23A/MYLK2/FERMT1/TM9SF4/NUTF2/NDRG4/FOXF1/VPS18/UBR5/BNIP3L/NUCB1/TGFB1/GSK3A/GLI3/NCS1/SUFU/GIT1/FBXL20/YWHAE/SUPT6H/EHD1/C2CD5/WWC1/NCBP2/TNNC1/HTRA2/RAP1A/VAMP8/XPO5/NUP153/BMP4/IL1B/PRKCG/NUP2…	154
GO:0031032	BP	GO:0031032	actomyosin structure organization	80/4727	189/18493	3.35457e-07	2.07852e-05	1.59074e-05	LIMCH1/CNN2/PFN2/CDC42/WDR1/ARHGEF10L/NEBL/CARMIL1/EPB41L3/ITGB5/WNT11/ASAP3/EPB41L1/ARHGAP28/PXN/SLC9A1/TRPM7/EPB41L4B/ABL1/MYH9/SIX4/TNNT1/MYH14/LIMK1/PFN1/PRKAR1A/RTKN/EPB41L5/ALMS1/CNN3/STMN1/PROX1/CASQ2/TGFB3/SORBS3/PTK2B/LDB3/OBSL1/EPB41L4A/CNN1/PPFIA1/INPP5K/VPS4A/MYH10/ROCK2/FHOD3/PDGFRA/FHOD1/FHDC1/ARRB1/FRMD6/TPM1/BBS4/MYOM3/CDC42BPA/PHLDB2/EPHA1/PAK1/OBSCN/BAG4/PPP1R9A/F11R/ACTC1/LMOD1…	80
GO:0010976	BP	GO:0010976	positive regulation of neuron projection development	106/4727	269/18493	3.6675e-07	2.25035e-05	1.72225e-05	PLXND1/CX3CL1/TNFRSF12A/PAFAH1B1/CDKL5/SS18L2/FYN/RUFY3/NEDD4L/CAMK2B/NGFR/MARK2/MAP3K13/PLXNA2/PAK3/FGFR1/RIMS1/RRN3/MUL1/EP300/ZMYND8/ADNP/BMP7/PTK6/NDRG4/EEF2K/RAB11A/LIMK1/SETX/CXCL12/WNT3/RAPGEF2/PTK7/VEGFA/SEMA5A/ARSB/WNT5A/PLXNA1/EPHA4/RAP1A/STK11/PTK2B/ATF1/OBSL1/PACSIN1/MACF1/STYXL1/APOE/MAP1B/DLG4/CAPRIN1/DDX56/SKIL/DAB2IP/TUBB2B/ITPKA/SEMA7A/NTRK3/IQGAP1/KATNB1/CRABP2/ABL2/ARF1/GOLGA4/…	106
GO:0007266	BP	GO:0007266	Rho protein signal transduction	83/4727	199/18493	4.31463e-07	2.62197e-05	2.00665e-05	ALS2/FARP2/PLEKHG6/RHOBTB2/TRIO/RIPOR1/MCF2L2/NGFR/CDC42/RHOBTB1/HACD3/ARHGEF10L/CELSR1/ARHGEF1/PLEKHG2/ABL1/SOS2/ARHGAP5/RHOV/ARHGEF18/LIMK1/KANK1/DNMBP/ARHGEF17/ARHGEF26/RTKN/STMN1/CTNNAL1/GNA13/ARAP3/PREX1/MCF2L/PLEKHG3/CDC42EP1/APOE/ARHGEF16/EPS8L1/ROCK2/ARHGEF4/ARHGEF39/FLOT1/ARRB1/ARHGAP29/FGD4/RHOF/ARHGEF19/CNKSR1/TIAM2/CDC42EP2/RIT2/PLEKHG4B/OBSCN/FGD5/KALRN/VAV2/CDC42EP3/ARHGEF3/F2RL1/RH…	83
GO:0022612	BP	GO:0022612	gland morphogenesis	56/4727	120/18493	4.53408e-07	2.72909e-05	2.08863e-05	PLXND1/CAPN1/TNC/FGFR2/LRP6/POLB/CDC42/LIMS2/SEMA3A/SEMA3C/FGFR1/BAX/XBP1/BMP7/LAMA1/ESRP2/TGFB1/CAV1/GLI3/FGF8/GLI1/WNT5A/PLXNA1/IGFBP5/RPS6KA1/PROX1/TNFAIP3/TGFB3/MSX2/BMP4/SOX9/TWSG1/LAMA5/EDAR/SULF1/PML/GDF7/NFIB/LRP5/ELF3/FRS2/STAT6/NKX3-1/AR/BCL2/RARG/DAG1/NOG/CSF1/NRG3/PTCH1/RXRA/SRC/DDR1/PHB2/ETV5	56
GO:0072009	BP	GO:0072009	nephron epithelium development	52/4727	109/18493	4.91149e-07	2.92836e-05	2.24114e-05	PROM1/TFAP2B/PKD1/WWTR1/FOXC1/DLG1/WNT11/SIX4/JAG1/NUP93/CALB1/TGFB1/GLI3/GATA3/FGF8/VEGFA/HES1/TCF21/PKD2/PGF/BMP4/SOX9/BMP2/SIX1/PODXL/FOXJ1/LAMA5/WNT2B/AHI1/MYC/YAP1/IQGAP1/GREB1L/MYO1E/NPHS1/KIF26B/CTNNB1/BCL2/LAMB2/BASP1/IRX3/AQP11/NOG/PBX1/PTCH1/MAGI2/WNT7B/LGR4/FMN1/FOXD1/CD24/LHX1	52
GO:0006913	BP	GO:0006913	nucleocytoplasmic transport	133/4727	357/18493	5.71135e-07	3.37344e-05	2.58177e-05	PKD1/AKAP8L/NUP160/CDH1/THOC3/ZC3H11A/TNPO3/HYAL2/BCL3/SMG6/CPSF1/GTSE1/GSK3B/XPO1/TNPO1/IPO11/MAVS/ALKBH5/GEMIN2/NUP50/NUP188/HSP90AB1/SNRPD3/MAPK1/ANKRD54/THOC5/RANGAP1/NFKBIA/FERMT1/KPNA3/NUTF2/NUP93/TSC2/TRPS1/UBR5/TGFB1/GLI3/LZTS2/SUFU/CASC3/KPNB1/YWHAE/SUPT6H/HTATIP2/BACH2/NUP155/NCBP2/SRSF7/SRSF4/IPO13/GLE1/NUP43/EGR2/XPO5/ATXN1/NUP153/BMP4/NUP85/IL1B/SYMPK/PCID2/NUP214/THOC6/NUP210/AGAP3/…	133
GO:0016311	BP	GO:0016311	dephosphorylation	169/4727	475/18493	6.05904e-07	3.54566e-05	2.71358e-05	PPP5C/PNKP/PHLPP2/PHPT1/PTPRN/WNK1/PTPRU/RIMBP2/PPP2R5A/PLPP1/INPP5A/PTPN3/SMG6/POLB/PPP2R3A/NUAK1/DLG1/PTPN23/NT5C2/TIGAR/CDC14B/DUSP12/GSK3B/SSH1/PPEF1/HSP90AB1/CABIN1/SBF1/MTMR3/CDKN3/RPRD1B/CEP192/IKBKB/PPP2CB/PPP1R37/DMPK/URI1/TGFB1/PLPPR2/ELL/PPP3CB/LHPP/MTMR4/DUSP3/YWHAE/INPP4B/PPP6R3/CSRNP2/TNS2/PPM1H/PTPN6/RNGTT/HDDC2/PTP4A1/EYA4/PPP2R5D/PPP2CA/PFKFB4/GNAI2/PPM1G/DNAJC6/RCAN3/PPP1R8/STK1…	169
GO:0001654	BP	GO:0001654	eye development	131/4727	351/18493	6.18304e-07	3.58503e-05	2.74371e-05	PROM1/TFAP2B/VIM/CTNS/CC2D2A/FOXC1/PRDM1/ATP2B4/CDON/SDK2/LRP6/JMJD6/ATP2B1/DLG1/TULP3/GRHL2/ACHE/BAX/KDM2B/RPGRIP1/YY1/BMP7/JAG1/CELF4/LAMA1/CALB1/PPP1R13L/SLC17A7/FZR1/TGFB1/SIPA1L3/GLI3/GATA3/PITX3/B9D1/NECTIN1/MYF5/WNT5B/MDM1/C12orf57/VEGFA/MAN2A1/WNT5A/ACVR2B/GPD2/VAX2/PROX1/OLFM3/MTERF4/INHBA/BMP4/SOX9/BFSP1/BCL11B/SMARCA4/TWSG1/NRL/COL5A1/RAB11FIP4/RARA/NES/MYH10/MEIS2/GNAT2/WNT2B/PDGFRA/A…	131
GO:0048754	BP	GO:0048754	branching morphogenesis of an epithelial tube	66/4727	150/18493	6.65249e-07	3.81209e-05	2.91748e-05	PLXND1/PKD1/TNC/FGFR2/LRP6/CELSR1/DLG1/ABL1/SIX4/NFATC4/BMP7/LAMA1/ESRP2/FOXF1/TGFB1/RASIP1/GLI3/FGF8/TIMELESS/VEGFA/WNT5A/TCF21/PKD2/PGF/GNA13/MSX2/BMP4/SOX9/BMP2/SIX1/LAMA5/KRAS/WNT2B/SPRY2/MYC/YAP1/LEF1/PML/GREB1L/GDF7/SLIT2/SFRP2/PAK1/DLG5/LRP5/SPRY1/NKX3-1/CTNNB1/AR/CLIC4/BCL2/PPP1CA/DAG1/NOG/CSF1/PBX1/PTCH1/COL4A1/SRC/FKBPL/DDR1/LGR4/PHB2/ETV5/FOXD1/LHX1	66
GO:0031532	BP	GO:0031532	actin cytoskeleton reorganization	47/4727	96/18493	6.69528e-07	3.81209e-05	2.91748e-05	RALA/BAIAP2L1/FARP2/RHOBTB2/ATP2C1/BCAR1/PHPT1/CDC42/RHOBTB1/CTTN/EZR/ABL1/MYH9/EFS/HCK/TGFB1/NEDD9/PTK7/PTK2B/RAP2A/MKLN1/PDGFRA/NTRK3/BCAS3/MINK1/ABL2/CDC42BPA/GSN/PAK1/CXADR/KIT/AUTS2/F11R/SHC1/CDK5/DAPK3/ANTXR1/CDC42BPG/BRSK2/BAIAP2/FES/NTF3/ARAP1/FLNA/SIPA1L1/PARVA/CD2AP	47
GO:0060485	BP	GO:0060485	mesenchyme development	105/4727	269/18493	7.08984e-07	4.0007e-05	3.06183e-05	SEMA3G/FUZ/WWTR1/PHLDB1/FOXC1/ERBB3/FGFR2/LRP6/TCOF1/TEAD2/SEMA3A/SEMA3C/FGFR1/SEMA5B/GSK3B/WNT11/TBX5/EFNB1/SEMA6A/MAPK1/SIX4/BMP7/JAG1/SMAD7/FOXF1/TGFB1/FGF8/DDX5/COL1A1/GCNT2/PTK7/SEMA5A/FAM172A/PPP2CA/WNT5A/HES1/EPB41L5/RTN4/TRIM62/MAD2L2/KLHL12/NRP2/TCF21/PKD2/TGFB3/MSX2/GLIPR2/SNAI1/BMP4/SOX9/IL1B/FOXA2/BMP2/SIX1/OLFM1/LAMA5/EXOC4/LOXL2/MDM2/DAB2IP/MYC/YAP1/SEMA6D/SEMA7A/LEF1/TGFB1I1/ADAM15…	105
GO:0150063	BP	GO:0150063	visual system development	131/4727	352/18493	7.39509e-07	4.13602e-05	3.16539e-05	PROM1/TFAP2B/VIM/CTNS/CC2D2A/FOXC1/PRDM1/ATP2B4/CDON/SDK2/LRP6/JMJD6/ATP2B1/DLG1/TULP3/GRHL2/ACHE/BAX/KDM2B/RPGRIP1/YY1/BMP7/JAG1/CELF4/LAMA1/CALB1/PPP1R13L/SLC17A7/FZR1/TGFB1/SIPA1L3/GLI3/GATA3/PITX3/B9D1/NECTIN1/MYF5/WNT5B/MDM1/C12orf57/VEGFA/MAN2A1/WNT5A/ACVR2B/GPD2/VAX2/PROX1/OLFM3/MTERF4/INHBA/BMP4/SOX9/BFSP1/BCL11B/SMARCA4/TWSG1/NRL/COL5A1/RAB11FIP4/RARA/NES/MYH10/MEIS2/GNAT2/WNT2B/PDGFRA/A…	131
GO:0033157	BP	GO:0033157	regulation of intracellular protein transport	93/4727	232/18493	7.70186e-07	4.2698e-05	3.26778e-05	FYN/AKAP8L/RUFY3/CDH1/RIPOR1/USP36/HYAL2/CDC42/SREBF1/DERL2/GTSE1/GSK3B/XPO1/EDEM2/MAVS/HSP90AB1/MAPK1/HPS4/MIEF1/RANGAP1/FERMT1/TM9SF4/NUTF2/UBR5/BNIP3L/NUCB1/TGFB1/GSK3A/GLI3/SUFU/YWHAE/SUPT6H/C2CD5/HTRA2/XPO5/BMP4/IL1B/INPP5K/UBAC2/MDFIC/MDM2/SORL1/CTDSPL2/NUP54/NPEPPS/BCAS3/TP53/ERBB2/SAE1/TCF7L2/PAK1/B3GAT3/ANK3/PTPN14/UHMK1/SAR1B/ZIC1/BAG4/KCNB1/ATP13A2/PCNT/ZC3H12A/BAP1/PRKCD/CDK5/NOLC1/ND…	93
GO:0050768	BP	GO:0050768	negative regulation of neurogenesis	108/4727	279/18493	7.95565e-07	4.34759e-05	3.32731e-05	FKBP4/CX3CL1/PAFAH1B1/MYLIP/SEMA3G/RUFY3/RNF10/VIM/CTNNA1/NGFR/KDM4A/MAP4K4/CRMP1/SEMA3A/SEMA3C/MAP2/SEMA5B/GSK3B/SEMA6A/STX1B/LGALS1/NFATC4/BMP7/JAG1/MIB1/TGFB1/GLI3/KANK1/PITX3/WNT3/PMP22/RAPGEF2/SEMA5A/WNT5A/HES1/RTN4/EPHA4/TNR/FOXO3/BCL11A/LRP1/EFNB2/SOX9/IL1B/RNF6/YWHAH/LDLR/APOE/GFAP/LIN28A/RAP1GAP2/LRP4/SOX3/MDM2/ITM2C/KIAA0319/SORL1/SEMA6D/ZNF365/SEMA7A/PPP3CA/HMG20A/NTRK3/APP/CARM1/DUSP1…	108
GO:0051961	BP	GO:0051961	negative regulation of nervous system development	114/4727	298/18493	7.97975e-07	4.34759e-05	3.32731e-05	FKBP4/CX3CL1/PAFAH1B1/MYLIP/SEMA3G/RUFY3/RNF10/VIM/CTNNA1/NGFR/KDM4A/MAP4K4/CRMP1/SEMA3A/SEMA3C/MAP2/TULP3/SEMA5B/GSK3B/SEMA6A/STX1B/LGALS1/NFATC4/BMP7/JAG1/MIB1/TGFB1/GLI3/KANK1/PITX3/SUFU/WNT3/PMP22/RAPGEF2/SEMA5A/WNT5A/HES1/RTN4/EPHA4/TNR/FOXO3/BCL11A/LRP1/EFNB2/SOX9/IL1B/RNF6/YWHAH/LDLR/APOE/GFAP/LIN28A/RAP1GAP2/LRP4/SOX3/MDM2/ITM2C/KIAA0319/SORL1/SEMA6D/ZNF365/SEMA7A/PPP3CA/HMG20A/NTRK3/APP/…	114
GO:0051098	BP	GO:0051098	regulation of binding	136/4727	369/18493	8.55592e-07	4.62166e-05	3.53706e-05	STPG1/PLXND1/PKD1/PAX7/RSF1/FOXC1/CDON/BCL3/MARK2/CRMP1/ACTB/TRAF4/MAP2/GSK3B/MAPRE3/BAX/ADD1/ARHGAP28/BTAF1/HSP90AB1/ABL1/EP300/NFKBIA/NFATC4/ADNP/CCM2L/E2F1/PIM2/ACD/STUB1/STK3/PPP2CB/TGFB1/CAV1/LFNG/GATA3/HDAC5/RAPGEF2/PPP2CA/WNT5A/HES1/EPB41L5/EPHA4/MAD2L2/STMN1/MSX2/LRP1/BMP4/SYMPK/BMP2/PIN1/WFIKKN1/TTBK2/MAU2/APOE/RARA/LGALS3/PRMT7/NES/MEN1/CFHR5/FBH1/DZIP1/CDK9/KLF4/FAM129B/DAB2IP/FLOT1/AR…	136
GO:0048880	BP	GO:0048880	sensory system development	132/4727	357/18493	1.01016e-06	5.41036e-05	4.14067e-05	PROM1/TFAP2B/VIM/CTNS/CC2D2A/FOXC1/PRDM1/ATP2B4/CDON/SDK2/LRP6/JMJD6/ATP2B1/SEMA3A/DLG1/TULP3/GRHL2/ACHE/BAX/KDM2B/RPGRIP1/YY1/BMP7/JAG1/CELF4/LAMA1/CALB1/PPP1R13L/SLC17A7/FZR1/TGFB1/SIPA1L3/GLI3/GATA3/PITX3/B9D1/NECTIN1/MYF5/WNT5B/MDM1/C12orf57/VEGFA/MAN2A1/WNT5A/ACVR2B/GPD2/VAX2/PROX1/OLFM3/MTERF4/INHBA/BMP4/SOX9/BFSP1/BCL11B/SMARCA4/TWSG1/NRL/COL5A1/RAB11FIP4/RARA/NES/MYH10/MEIS2/GNAT2/WNT2B/P…	132
GO:0071901	BP	GO:0071901	negative regulation of protein serine/threonine kinase activity	60/4727	134/18493	1.03429e-06	5.49306e-05	4.20396e-05	WNK1/HYAL2/LRP6/ABL1/FBXO7/BMP7/CAV1/HSPB1/PRKAG2/DUSP3/PRKAR1A/HIPK3/CDKN1B/PTPN6/STK38/HMGCR/PPP2CA/H2AFY/PRKAR2A/TNFAIP3/DUSP4/MAPK8IP1/CDKN2C/CDKN1A/BMP4/IL1B/APOE/INPP5K/GPS2/MEN1/SPRY2/DAB2IP/SORL1/RGS3/DUSP6/CBLC/DUSP10/SFRP2/PTPRJ/LATS2/UCHL1/LRP5/PRKCD/SPRY1/DUSP7/SPRED1/PLK1/DUSP18/PKIG/RGS14/YWHAG/DUSP8/SPRY4/INCA1/NF1/INKA2/SPRED2/IPO7/NUP62/LYN	60
GO:0016358	BP	GO:0016358	dendrite development	88/4727	218/18493	1.06452e-06	5.60649e-05	4.29077e-05	ARHGAP33/PAFAH1B1/CDKL5/SS18L2/FYN/NEDD4L/CAMK2B/CTNNA2/CDC42/NCK2/SEMA3A/PAK3/MAP2/GSK3B/IGSF9/LZTS3/RBFOX2/NFATC4/ZMYND8/BMP7/EEF2K/RAPGEF2/DBN1/STRN/EPHA4/MARK1/CDC20/STK11/BCL11A/OBSL1/PREX1/SLC12A5/PACSIN1/RAP2A/YWHAH/APOE/MAP1S/MAP1B/DLG4/MATN2/BTBD3/DCLK1/LRP4/CAPRIN1/DAB2IP/KIAA0319/ITPKA/ZNF365/PPP3CA/BBS4/IQGAP1/MINK1/APP/CARM1/RERE/ARF1/PLK2/SDK1/DLG5/ASAP1/PTPRD/EPHB1/GHRL/PPP1R9A/KAL…	88
GO:0031589	BP	GO:0031589	cell-substrate adhesion	126/4727	338/18493	1.07922e-06	5.63693e-05	4.31407e-05	CX3CL1/TNFRSF12A/PKD1/CD44/VCL/LIMCH1/PRKCZ/TESK2/CDC42/MAP4K4/ACTN1/FERMT2/ITGA8/CARMIL1/DNM2/GSK3B/ITGB5/COL16A1/CTTN/TRIP6/PXN/SLC9A1/LAMB1/TRPM7/UNC13D/ABL1/LGALS1/FERMT1/JAG1/CORO1A/FOXF1/CDK6/KANK1/COL1A1/DUSP3/VWF/MYF5/GCNT2/NEDD9/PPARD/VEGFA/EPB41L5/ONECUT2/SORBS3/PTK2B/PLAU/PREX1/RREB1/MACF1/KDR/MKLN1/AJUBA/LAMA5/PPFIA1/MEN1/ROCK2/LAMC1/TMEM8B/ITGA11/SMAD6/RAB1A/PPFIA2/ITGB7/IQGAP1/BCAS3…	126
GO:0050772	BP	GO:0050772	positive regulation of axonogenesis	41/4727	81/18493	1.12774e-06	5.84207e-05	4.47107e-05	PLXND1/TNFRSF12A/PAFAH1B1/CDKL5/RUFY3/NGFR/MAP3K13/PLXNA2/ADNP/RAB11A/LIMK1/CXCL12/WNT3/VEGFA/SEMA5A/PLXNA1/STK11/MACF1/MAP1B/SKIL/TUBB2B/SEMA7A/NTRK3/CRABP2/GOLGA4/SLIT2/PAK1/ZFYVE27/PLXNB1/NDEL1/ISLR2/MAP2K1/ZEB2/LPAR3/BDNF/CDH4/IST1/TRAK1/EFNA5/ROBO2/PLXNB2	41
GO:0001764	BP	GO:0001764	neuron migration	65/4727	149/18493	1.16415e-06	5.945e-05	4.54984e-05	CX3CL1/PAFAH1B1/CDKL5/FYN/SDCCAG8/CAMK2B/MARK2/SEMA3A/CELSR1/TOP2B/FGFR1/BAX/NRCAM/SEMA6A/FZD3/GATA3/CXCL12/RAPGEF2/MDGA1/VEGFA/MARK1/NRP2/SATB2/USP9X/MAP1B/UNK/MATN2/MYH10/DCLK1/NAV1/DAB2IP/KIAA0319/TUBB2B/BBS4/NTRK3/BARHL2/POMGNT2/KIRREL3/ADGRL3/GPM6A/SPOCK1/SH3RF1/UNC5D/NRG1/AUTS2/APBB2/NIPBL/CDK5/NDEL1/CTNNB1/DDIT4/PTK2/CDK5R2/ATOH1/NDNF/DAB1/FBXO45/ZNF609/GAS6/FLRT2/PRKG1/NRG3/PLXNB2/FLNA/LH…	65
GO:1902905	BP	GO:1902905	positive regulation of supramolecular fiber organization	82/4727	200/18493	1.16642e-06	5.945e-05	4.54984e-05	CX3CL1/BAIAP2L1/CCL26/SCIN/RHOBTB2/NCKAP1/LIMCH1/PFN2/CDC42/NCK2/WDR1/RHOBTB1/ARHGEF10L/DLG1/CARMIL1/CTTN/WNT11/PXN/ABL1/PICK1/HCK/CORO1A/LIMK1/PFN1/ARPC3/SEMA5A/PROX1/TGFB3/CLU/SORBS3/PTK2B/WIPF3/VASP/DSTN/CDC42EP1/APOE/COLGALT1/ARPC1B/CLIP1/SWAP70/ROCK2/FHOD1/BIN1/ARPC5L/NUMA1/ABI2/TPM1/KATNB1/APP/ARF1/ANKRD53/EPHA1/GSN/PAK1/RPS3/CDC42EP2/BAG4/NPHS1/CDC42EP3/LMOD1/F2RL1/CFL2/ARF6/TSC1/MLST8/PRK…	82
GO:0032868	BP	GO:0032868	response to insulin	101/4727	259/18493	1.20463e-06	6.09061e-05	4.66129e-05	PDK2/BAIAP2L1/PIK3C2A/ATP6V0A1/ATP6V1H/BCAR1/PTPRN/PKM/PRKCZ/SREBF1/OPRK1/RAB10/HADHA/CAD/SLC9A1/XBP1/PCK2/TSC2/EEF2K/ZNF106/GSK3A/ATP6V0A4/GRB10/KANK1/RPS6KB1/HDAC5/TCIRG1/C2CD5/CCND3/GNAI2/SCAP/GRB14/SRSF4/SLC2A1/ATP6V0B/FOXO3/IDE/GOT1/SOCS2/FABP3/PIK3CA/EGR2/ACVR1C/NCOA5/IL1B/VGF/AANAT/SLC27A1/SESN2/INPP5K/LPIN3/SORT1/LPIN1/SLC2A8/DENND4C/KHK/IGF1R/WDTC1/RAB13/ATP6V1B2/ATP6V0D2/ADM/PAK1/SOGA1/…	101
GO:0048588	BP	GO:0048588	developmental cell growth	90/4727	226/18493	1.6037e-06	8.04398e-05	6.15624e-05	TNFRSF12A/PAFAH1B1/CDKL5/SEMA3G/RUFY3/VCL/NEDD4L/PRKCZ/MAP3K13/SEMA3A/SEMA3C/MAP2/DNM2/RIMS1/HSP90AA1/SEMA5B/GSK3B/CTTN/MUL1/NRCAM/SEMA6A/HSP90AB1/ABL1/ADNP/RAB11A/GSK3A/LIMK1/SH3GL2/CXCL12/PPP3CB/WNT3/VEGFA/SEMA5A/WNT5A/PLXNA1/RTN4/TNR/STK11/NRP2/BCL11A/USP9X/SOX9/PIN1/MACF1/RNF6/APOE/OLFM1/MAP1B/DCLK1/SEMA6D/SEMA7A/NTRK3/IQGAP1/APP/BARHL2/CRABP2/GOLGA4/TMEM108/SLIT2/PAK1/ZFYVE27/AUTS2/PRMT2/RYK…	90
GO:0051495	BP	GO:0051495	positive regulation of cytoskeleton organization	88/4727	220/18493	1.67552e-06	8.338e-05	6.38126e-05	CX3CL1/BAIAP2L1/CCL26/SCIN/RHOBTB2/NCKAP1/LIMCH1/PFN2/CDC42/NCK2/WDR1/RHOBTB1/ARHGEF10L/DLG1/SPAG5/CARMIL1/CTTN/WNT11/NSFL1C/PXN/ABL1/PICK1/HCK/CORO1A/LIMK1/PFN1/ARPC3/SEMA5A/PROX1/TGFB3/SORBS3/PTK2B/WIPF3/VASP/DSTN/CDC42EP1/ARPC1B/CLIP1/NES/SWAP70/ROCK2/FHOD1/BIN1/ARPC5L/NUMA1/ABI2/TPM1/NTRK3/KATNB1/BCAS3/PLK4/PFDN2/ARF1/ANKRD53/EPHA1/GSN/PAK1/RPS3/CDC42EP2/BAG4/NPHS1/CDC42EP3/LMOD1/F2RL1/CDK5/C…	88
GO:0045665	BP	GO:0045665	negative regulation of neuron differentiation	87/4727	217/18493	1.71069e-06	8.38774e-05	6.41933e-05	FKBP4/PAFAH1B1/MYLIP/SEMA3G/RUFY3/VIM/NGFR/MAP4K4/CRMP1/SEMA3A/SEMA3C/MAP2/SEMA5B/GSK3B/SEMA6A/STX1B/LGALS1/NFATC4/BMP7/JAG1/MIB1/GLI3/KANK1/WNT3/PMP22/RAPGEF2/SEMA5A/WNT5A/HES1/RTN4/EPHA4/TNR/FOXO3/BCL11A/LRP1/EFNB2/SOX9/RNF6/YWHAH/APOE/GFAP/RAP1GAP2/LRP4/SOX3/MDM2/ITM2C/KIAA0319/SEMA6D/ZNF365/SEMA7A/PPP3CA/HMG20A/APP/CARM1/SNAPIN/MEIS1/CNTN4/PTPRG/SLIT2/PLK2/RIT2/SPOCK1/ASAP1/GFI1/RYK/CDK5/ARF6…	87
GO:0043010	BP	GO:0043010	camera-type eye development	114/4727	302/18493	1.71205e-06	8.38774e-05	6.41933e-05	PROM1/TFAP2B/VIM/CTNS/CC2D2A/FOXC1/ATP2B4/CDON/SDK2/LRP6/JMJD6/ATP2B1/DLG1/TULP3/GRHL2/ACHE/BAX/KDM2B/RPGRIP1/YY1/BMP7/JAG1/CELF4/LAMA1/CALB1/PPP1R13L/SLC17A7/FZR1/TGFB1/GLI3/GATA3/PITX3/B9D1/NECTIN1/MYF5/WNT5B/MDM1/C12orf57/VEGFA/MAN2A1/WNT5A/ACVR2B/GPD2/VAX2/PROX1/MTERF4/INHBA/BMP4/SOX9/BFSP1/BCL11B/SMARCA4/TWSG1/RAB11FIP4/RARA/NES/MYH10/GNAT2/WNT2B/PDGFRA/MIP/AHI1/SKIL/KLF4/TFAP2A/STRA6/BCAR3/…	114
GO:0046777	BP	GO:0046777	protein autophosphorylation	90/4727	227/18493	1.99712e-06	9.7091e-05	7.4306e-05	MAP3K9/CDKL5/FYN/CAMK2B/WNK1/TNK2/PPP2R5A/FGFR2/FGFR3/MARK2/STK10/MAP3K13/TXK/FGFR1/GSK3B/CAD/EIF2AK1/TRPM7/ABL1/PTK6/MYLK2/HCK/BMX/PIM2/FLT1/EEF2K/PRKD2/CAV1/CAMKK2/PPP2R5D/VEGFA/AAK1/EPHA4/STK11/PTK2B/FLT3/RAP2C/RAP2A/PRKCG/MAP2K2/KDR/STK26/PDGFRA/PIM1/RIPK1/MAP3K12/IGF1R/ULK3/IQGAP1/TOM1L1/MINK1/ERBB2/ABL2/MAP3K21/CAMK2D/EPHA1/PAK1/UHMK1/EPHB1/SMG1/KIT/ATP13A2/TAOK1/FGFR4/DDR2/CDK5/MELK/DAPK3/…	90
GO:0010639	BP	GO:0010639	negative regulation of organelle organization	139/4727	384/18493	2.04977e-06	9.88896e-05	7.56825e-05	FKBP4/LIG3/SCIN/JARID2/ERCC1/CLEC16A/PHF23/CAPG/MAP4/ATG5/KDM4A/SPI1/PFN2/SPTB/SMG6/XRCC1/RAB7A/CAPZB/MAP2/TIGAR/XRCC5/CARMIL1/DNM2/ATRX/ADD1/DNMT3B/ARHGAP28/MUL1/TMEM14A/SMARCB1/PICK1/BMP7/SPEF1/MID1/CORO1A/ACD/TSC2/UBR5/CLIP3/KDM4C/KANK1/PPIF/TRIM37/PFN1/VAT1/PRKAR1A/SUPT6H/MDM1/PHF1/H2AFY/APC2/SPTBN1/HTRA2/MAD2L2/CDC20/STMN1/CENPF/SET/CLU/TENT4B/BMP4/EML2/PCID2/BECN1/STYXL1/PSMG2/TTBK2/PPFIA1/…	139
GO:1901652	BP	GO:1901652	response to peptide	168/4727	481/18493	2.39465e-06	0.000114653	8.77465e-05	PDK2/BAIAP2L1/FYN/PIK3C2A/VIM/ATP6V0A1/ATP6V1H/BCAR1/CYBA/PTPRN/NGFR/CACNB1/PKM/PRKCZ/LRP6/SREBF1/ADCY2/OPRK1/GSK3B/RAB10/HADHA/CAD/PXN/SLC9A1/XBP1/RANGAP1/PCK2/NFKBIA/CD40/BMP7/JAG1/TSC2/EEF2K/RNF40/ZNF106/TGFB1/KLF1/GSK3A/NAMPT/ATP6V0A4/CAV1/GRB10/DNM1/KANK1/CXCL12/RPS6KB1/COL1A1/HDAC5/PRKAR1A/NFKB1/TCIRG1/TIMELESS/C2CD5/CCND3/ERBIN/SPARC/PRLR/STC2/PRKAR2A/GNAI2/SCAP/EIF2B4/GRB14/IGFBP5/EPHA4/S…	168
GO:0048193	BP	GO:0048193	Golgi vesicle transport	131/4727	359/18493	2.47271e-06	0.0001175	8.99256e-05	COPZ2/TRAPPC6A/OSBPL5/USE1/TRAPPC3/KIF26A/SPTB/EXOC5/CAPZB/KIF22/DNM2/RAB10/CD59/SCAMP1/DDHD2/DYNLL1/PITPNM3/SNAP23/SEC22C/PICK1/CNIH1/VTI1B/SEC23A/ARFGAP1/ARFRP1/LMF1/AP3B2/DCTN6/SNX8/GBF1/GOSR1/RANGRF/RAB34/PPP6R3/KRT18/COPZ1/EXOC2/GOLPH3/SEC24A/ERGIC1/SPTBN1/PROC/SCAMP3/KLHL12/TMED5/PPP6C/OPTN/BBS2/C16orf70/ERGIC3/KLC1/F10/MACF1/MYO1B/KIF1C/KIF3A/EXOC4/LLGL1/TBC1D14/COG6/IER3IP1/SORT1/ARF3/KDE…	131
GO:0042326	BP	GO:0042326	negative regulation of phosphorylation	158/4727	448/18493	2.50867e-06	0.00011832	9.05527e-05	IBTK/PAFAH1B1/MLXIPL/PPP5C/GPRC5A/WWTR1/WNK1/PPP2R5A/PRKCZ/HYAL2/LRP6/NCK2/TRIB2/DLG1/TIGAR/ITCH/BAX/RTRAF/DYNLL1/SEMA6A/EZR/ABL1/PIK3IP1/FBXO7/BMP7/PTK6/SMAD7/PARD6A/TSC2/TGFB1/CAV1/GRB10/HSPB1/PRKAG2/PPIF/DUSP3/PRKAR1A/SNX25/CBL/HIPK3/FOXM1/CDKN1B/PTPN6/STK38/PPP2R5D/HMGCR/PDE4D/PPP2CA/H2AFY/PRKAR2A/NPRL2/TNFAIP3/DNAJC15/DUSP4/TARDBP/MAPK8IP1/INHBA/CDKN2C/INHA/CDKN1A/BMP4/IL1B/FOXA2/KIRREL2/PIN…	158
GO:0034504	BP	GO:0034504	protein localization to nucleus	103/4727	269/18493	2.53059e-06	0.000118469	9.0667e-05	PAF1/FYN/CDH1/NGFR/TNPO3/ABCA7/HYAL2/BCL3/GTSE1/GSK3B/XPO1/TNPO1/IPO11/MAVS/NUP50/NUP188/HSP90AB1/MAPK1/CARD10/SUN2/RANGAP1/SIX4/NFKBIA/BMP7/FERMT1/KPNA3/NUTF2/NUP93/ARL2BP/TSC2/TRPS1/UBR5/TGFB1/NOP53/GLI3/LZTS2/SUFU/KPNB1/COL1A1/YWHAE/NUP155/CCT4/IPO13/STK11/NUP153/BMP4/SOX9/NUP85/GLIS2/SIX1/NUP214/PIN1/SESN2/DCLK1/AGAP3/ARNTL/MDFIC/MDM2/TOR1A/TAF8/PARP9/NUP54/PPP3CA/BBS4/PML/MBTPS1/WRAP53/RERE/…	103
GO:0035272	BP	GO:0035272	exocrine system development	28/4727	49/18493	2.61766e-06	0.000121644	9.30972e-05	PLXND1/FOXC1/FGFR2/POLB/CDC42/SEMA3A/SEMA3C/FGFR1/XBP1/BMP7/LAMA1/ESRP2/TGFB1/FGF8/PLXNA1/WLS/TGFB3/SOX9/TWSG1/LAMA5/EDAR/IGSF3/NFIB/NKX3-1/IGF2/RAB26/INSR/DAG1	28
GO:0033673	BP	GO:0033673	negative regulation of kinase activity	95/4727	244/18493	2.66814e-06	0.000123085	9.41997e-05	IBTK/GPRC5A/WWTR1/WNK1/PPP2R5A/HYAL2/LRP6/TRIB2/RTRAF/ABL1/PIK3IP1/FBXO7/BMP7/PTK6/TSC2/CAV1/HSPB1/PRKAG2/DUSP3/PRKAR1A/CBL/HIPK3/CDKN1B/PTPN6/STK38/HMGCR/PPP2CA/H2AFY/PRKAR2A/NPRL2/TNFAIP3/DUSP4/MAPK8IP1/CDKN2C/CDKN1A/BMP4/IL1B/FOXA2/PRKRIP1/AJUBA/APOE/SH3BP5/INPP5K/GPS2/MEN1/SPRY2/DAB2IP/SORL1/RGS3/DUSP6/IGF1R/CBLC/DUSP10/SFRP2/EPHA1/PTPRJ/LATS2/UBASH3B/UCHL1/GNAQ/ZFYVE28/LRP5/PRKCD/SPRY1/DUSP7…	95
GO:0001701	BP	GO:0001701	in utero embryonic development	116/4727	311/18493	2.74752e-06	0.00012578	9.62621e-05	ALS2/PKD1/APBA3/FUT8/FOXC1/PRDM1/YBX3/FGFR2/UBE2A/FGFR1/GRHL2/RRN3/ADD1/MSH2/MAPK1/MYH9/SALL4/BMP7/MIB1/RBBP8/FOXF1/STK3/ELL/GLI3/KDM4C/GATA3/ZMIZ1/B9D1/SOX6/TFEB/BYSL/VEGFA/MAN2A1/HES1/EPB41L5/SF3B6/SYF2/PKD2/TGFB3/GNA13/PLCG1/SNAI1/BMP2/PRMT1/EMG1/E2F8/INPP5K/MYH10/CCNB1/PDGFRA/EGLN1/RNASEH2B/NMT1/SKIL/HS6ST1/LMX1B/TAF8/RTF1/TET1/LEF1/CUL4A/TPM1/COPS3/PLK4/WDTC1/SLC39A1/RPL7L1/KDM6A/ADM/BCL2L11…	116
GO:0016236	BP	GO:0016236	macroautophagy	106/4727	279/18493	2.76636e-06	0.00012578	9.62621e-05	CAPN1/RB1CC1/RRAGD/ATP6V0A1/CLEC16A/PHF23/ATP6V1H/USP36/ATG5/TBC1D25/RAB7A/TIGAR/TP53INP2/SESN1/NSFL1C/DYNLL1/MTMR3/SEC23A/MAP1LC3A/PIM2/TSC2/BNIP3L/CDC37/RHEB/PRKAG2/ATG2A/AMBRA1/TCIRG1/NPRL2/HTRA2/QSOX1/LAMTOR2/RRAGC/ATP6V0B/STX12/VAMP8/STBD1/PIK3CA/OPTN/CAPNS1/BECN1/KDR/SESN2/TBC1D5/EXOC4/TBC1D14/VPS4A/PIK3C2B/MAP3K7/STAM/RAB1A/VPS33A/ULK3/WDR45B/SNAPIN/ATP6V1B2/ATP6V0D2/LRSAM1/LAMTOR1/PIP4K2A…	106
GO:0048762	BP	GO:0048762	mesenchymal cell differentiation	84/4727	210/18493	2.85342e-06	0.000128812	9.85825e-05	SEMA3G/FUZ/WWTR1/PHLDB1/FOXC1/FGFR2/LRP6/TCOF1/SEMA3A/SEMA3C/FGFR1/SEMA5B/GSK3B/WNT11/TBX5/EFNB1/SEMA6A/MAPK1/BMP7/JAG1/SMAD7/TGFB1/FGF8/DDX5/COL1A1/GCNT2/SEMA5A/FAM172A/PPP2CA/WNT5A/HES1/EPB41L5/RTN4/TRIM62/MAD2L2/KLHL12/NRP2/TCF21/TGFB3/MSX2/GLIPR2/SNAI1/BMP4/SOX9/IL1B/FOXA2/BMP2/OLFM1/LAMA5/LOXL2/DAB2IP/SEMA6D/SEMA7A/LEF1/TGFB1I1/ADAM15/PHLDB2/SFRP2/CRB2/DLG5/NRG1/ADIPOR1/EOMES/SPRY1/HEY1/NOLC…	84
GO:0001558	BP	GO:0001558	regulation of cell growth	148/4727	416/18493	2.9805e-06	0.000133594	0.000102243	TNFRSF12A/ADIPOR2/PAFAH1B1/ST7L/CDKL5/SEMA3G/EXTL3/RUFY3/PRDM11/NEDD4L/BCAR1/CYBA/IL17RB/OGFR/KIF26A/HYAL2/CDC42/DERL2/MAP3K13/CDHR2/SEMA3A/SEMA3C/JADE1/MAP2/ITCH/DNM2/RIMS1/EPB41L3/SEMA5B/GSK3B/CTTN/WNT11/KDM2B/LTBP4/SLC9A1/MUL1/NRCAM/SEMA6A/ABL1/HNF4A/ADNP/RAB11A/SGK3/URI1/TGFB1/GSK3A/LIMK1/CXCL12/LGI1/WNT3/CYP27B1/CDKN1B/PPARD/DNPH1/VEGFA/SEMA5A/HBEGF/PPP2CA/WNT5A/HYAL1/RTN4/IGFBP5/TNR/LAMTOR2…	148
GO:0001837	BP	GO:0001837	epithelial to mesenchymal transition	59/4727	135/18493	3.31246e-06	0.000147428	0.00011283	FUZ/WWTR1/PHLDB1/FOXC1/FGFR2/LRP6/TCOF1/GSK3B/WNT11/TBX5/BMP7/JAG1/SMAD7/TGFB1/FGF8/DDX5/COL1A1/GCNT2/PPP2CA/WNT5A/EPB41L5/RTN4/TRIM62/MAD2L2/KLHL12/TGFB3/MSX2/GLIPR2/SNAI1/BMP4/SOX9/IL1B/FOXA2/BMP2/OLFM1/LOXL2/DAB2IP/LEF1/TGFB1I1/ADAM15/PHLDB2/SFRP2/CRB2/DLG5/ADIPOR1/EOMES/SPRY1/HEY1/NOLC1/CTNNB1/AXIN2/EFNA1/HAS2/DAG1/SMAD2/NOG/BCL9L/POFUT2/MCRIP1	59
GO:0032271	BP	GO:0032271	regulation of protein polymerization	83/4727	208/18493	3.64469e-06	0.00016108	0.000123278	FKBP4/BAIAP2L1/CCL26/SCIN/RHOBTB2/CAPG/NCKAP1/PFN2/SPTB/NCK2/RHOBTB1/DLG1/PAK3/CAPZB/MAP2/CARMIL1/HSP90AA1/CTTN/ADD1/ARHGAP28/PLEKHG2/ABL1/PICK1/HCK/CORO1A/CLIP3/KANK1/PFN1/RANGRF/ARPC3/SPTBN1/STMN1/PTK2B/WIPF3/PREX1/ARHGAP40/EML2/VASP/CDC42EP1/ARPC1B/CLIP1/KANK4/FHOD3/VILL/BIN1/ARPC5L/NUMA1/RDX/ABI2/BBS4/TBCD/ARF1/ANKRD53/SLIT2/RASA1/GSN/PAK1/RPS3/CDC42EP2/BAG4/PPP1R9A/SPTBN4/NPHS1/CDC42EP3/LMOD…	83
GO:0043523	BP	GO:0043523	regulation of neuron apoptotic process	81/4727	202/18493	3.80242e-06	0.000166884	0.00012772	CRLF1/CX3CL1/TFAP2B/FYN/ERBB3/CDC42/PAK3/BAX/KDM2B/MSH2/HSP90AB1/CDC34/SIX4/ADNP/DNAJC5/CORO1A/GATA3/UNC5B/FGF8/PITX3/TRIM2/AMBRA1/MYB/FOXO3/SET/TGFB3/PTK2B/PIK3CA/CNTFR/LRP1/GDF5/PRKCG/SIX1/PIN1/EGLN3/APOE/UBE2M/VSTM2L/KRAS/SRPK2/STXBP1/TFAP2A/ARRB1/MAP3K12/ARRB2/MCL1/RASA1/GABRB2/NONO/SIGMAR1/HYOU1/GRID2/BCL2L11/RETREG1/KCNB1/NAE1/PRKCI/GRIK2/CDK5/GABRB3/CTNNB1/BCL2/PRNP/FOXB1/MAP3K11/NDNF/CLCF…	81
GO:0048562	BP	GO:0048562	embryonic organ morphogenesis	107/4727	284/18493	3.88707e-06	0.000169422	0.000129663	FUZ/FGFR2/LRP6/NDST1/MYO3B/TEAD2/CELSR1/DLG1/FGFR1/ITGA8/TULP3/TCF7/GRHL2/WNT11/KDM2B/MYO15A/WHRN/MAPK1/SIX4/BMP7/MIB1/NDRG4/FOXF1/FZD3/HOXA1/GLI3/GATA3/FGF8/SUFU/MYF5/GLI1/SOBP/PTK7/WNT5A/HES1/HYAL1/OTX1/VAX2/PROX1/TCF21/PKD2/SATB2/TGFB3/MTHFD1L/RUNX2/BMP4/SOX9/SIX1/MICAL2/PDGFRA/AHI1/SPRY2/SETDB2/TFAP2A/MYO7A/YAP1/STRA6/IFT172/FBN2/FOXN4/BBS4/CCDC40/EIF4A3/SLC39A1/WNT9A/WDPCP/CCDC39/KDM6A/CRB2/…	107
GO:0031098	BP	GO:0031098	stress-activated protein kinase signaling cascade	116/4727	313/18493	3.92102e-06	0.000169732	0.0001299	MAP3K9/PAFAH1B1/SPAG9/MAP4K5/RB1CC1/MAPK9/TAB2/CDC42/MAP4K4/STK10/MAP3K13/HACD3/SEMA3A/DLG1/TRAF4/PAK3/ITCH/MAGI3/OPRK1/MUL1/EZR/MAP3K1/SH2D3C/MAPK1/BIRC7/MID1/IKBKB/STK3/MAP3K8/DUSP3/MAP2K6/NFKB1/HIPK3/FOXM1/LTBR/SASH1/VEGFA/HMGCR/WNT5A/NEK4/EPHA4/PTK2B/MAPK8IP1/UNC5CL/RAP2A/IL1B/SH2D3A/BMP2/PRMT1/MAP2K2/TNFRSF19/ZFP36/GADD45G/GPS2/MEN1/IRAK2/STK26/MDFIC/MAP3K7/EDAR/DBNL/DAB2IP/MYC/RIPK1/MAP2K5/…	116
GO:0043407	BP	GO:0043407	negative regulation of MAP kinase activity	38/4727	76/18493	4.03235e-06	0.000173364	0.000132679	HYAL2/BMP7/CAV1/DUSP3/HIPK3/PTPN6/STK38/HMGCR/PPP2CA/DUSP4/MAPK8IP1/BMP4/IL1B/APOE/INPP5K/GPS2/SPRY2/DAB2IP/SORL1/RGS3/DUSP6/CBLC/DUSP10/SFRP2/PTPRJ/UCHL1/PRKCD/SPRY1/DUSP7/SPRED1/DUSP18/RGS14/DUSP8/SPRY4/NF1/SPRED2/NUP62/LYN	38
GO:0072006	BP	GO:0072006	nephron development	59/4727	136/18493	4.40457e-06	0.000188087	0.000143947	PROM1/TFAP2B/PKD1/WWTR1/FOXC1/SEC61A1/DLG1/WNT11/SIX4/BMP7/JAG1/NUP93/CALB1/TGFB1/GLI3/GATA3/FGF8/VEGFA/HES1/MPV17/TCF21/PKD2/PGF/BMP4/SOX9/BMP2/SIX1/PODXL/FOXJ1/LAMA5/WNT2B/PDGFRA/AHI1/MYC/SULF1/YAP1/ENPEP/IQGAP1/GREB1L/KIRREL3/MYO1E/NPHS1/KIF26B/CTNNB1/BCL2/LAMB2/BASP1/IRX3/AQP11/NOG/PBX1/PTCH1/MAGI2/WNT7B/LGR4/FMN1/FOXD1/CD24/LHX1	59
GO:0048592	BP	GO:0048592	eye morphogenesis	62/4727	145/18493	4.53345e-06	0.000192291	0.000147165	PROM1/TFAP2B/PRDM1/CDON/SDK2/LRP6/BAX/KDM2B/RPGRIP1/YY1/BMP7/JAG1/CALB1/GLI3/PITX3/NECTIN1/C12orf57/VEGFA/MAN2A1/WNT5A/VAX2/PROX1/OLFM3/BMP4/SOX9/NRL/COL5A1/GNAT2/WNT2B/AGTPBP1/AHI1/TFAP2A/MYO7A/STRA6/BCAR3/FBN2/FOXN4/BBS4/WNT9A/MEIS1/SDK1/ZEB1/ROM1/EPHB1/MEGF11/SKI/LRP5/PRKCI/IFT122/NIPBL/HCN1/FRS2/CTNNB1/BCL2/RARG/PTPRM/TSKU/NF1/PHACTR4/RING1/TENM3/LHX1	62
GO:0007033	BP	GO:0007033	vacuole organization	66/4727	157/18493	4.56876e-06	0.000192497	0.000147322	SYT7/RB1CC1/PHF23/HEXB/ATG5/RAB7A/TP53INP2/NSFL1C/HOOK2/HPS4/MTMR3/MAP1LC3A/CORO1A/VPS18/LAPTM4B/RAB34/ATG2A/AMBRA1/TFEB/MAN2A1/ARSB/NPRL2/STX12/BECN1/TMEM175/CLN6/TBC1D14/PIK3C2B/ACP2/TMEM165/CCDC115/MYO7A/RAB1A/VPS33A/RAB20/ULK3/MBTPS1/WDR45B/SNAPIN/ARF1/LRSAM1/LAMTOR1/PIP4K2A/TRAPPC8/ATP13A2/TPCN2/TP53INP1/ABCA1/TMEM41B/PIP4K2C/AKTIP/ATG16L2/ATG4B/GABARAP/SYNPO2/UBXN2A/RAB1B/ATG13/SMCR8/ANXA2/…	66
GO:0030111	BP	GO:0030111	regulation of Wnt signaling pathway	115/4727	311/18493	4.86766e-06	0.000203732	0.000155921	FUZ/WWTR1/WNK1/PTPRU/FGFR2/LRP6/JADE1/GSK3B/WNT11/ABL1/CBY1/RBX1/NFATC4/GID8/RSPO4/FERMT1/TSC2/STK3/UBR5/DKKL1/TLE6/GSK3A/CAV1/GRB10/GLI3/SPIN1/KANK1/LZTS2/CCNY/RNF43/WNT3/COL1A1/NFKB1/GLI1/WNT5B/PTK7/SEMA5A/PPP2CA/WNT5A/APC2/MAD2L2/WLS/KLHL12/STK11/TNFAIP3/FOXO3/TMEM131L/RECK/LRP1/SOX9/BMP2/PIN1/MACF1/SMARCA4/APOE/TRPM4/KREMEN2/ZBED3/ARNTL/LRP4/MDFIC/ANKRD6/DAB2IP/SULF1/YAP1/LEF1/LGR5/TLE3/CSNK1…	115
GO:0043954	BP	GO:0043954	cellular component maintenance	29/4727	53/18493	5.69667e-06	0.000236862	0.000181276	FYN/PKP2/DLG1/CTTN/WHRN/PICK1/ZMYND8/PARD6A/SUPT6H/TANC1/APOE/C1QL1/ITPKA/IGF1R/KIFC3/DLG2/HOMER1/INAVA/F2RL1/ARF6/PLEKHA7/INSR/PRNP/CTBP2/MTHFR/PCLO/ERC2/SYNGAP1/DCTN1	29
GO:0038127	BP	GO:0038127	ERBB signaling pathway	61/4727	143/18493	5.90874e-06	0.000243252	0.000186167	PIK3C2A/GPRC5A/BCAR1/ERBB3/PTPN3/CDC42/NCK2/RAB7A/HSP90AA1/ABL1/MAPK1/PTK6/STUB1/TGFB1/CDC37/SH3GL2/DUSP3/CBL/ERBIN/HBEGF/RTN4/PTK2B/PIK3CA/PLCG1/SOX9/EPS15L1/HIP1/RHBDF2/SPRY2/STAM/DAB2IP/IQGAP1/GAREM1/ERBB2/GRB7/APP/CBLC/CNOT9/SH3KBP1/PTPRJ/NRG1/NRG2/ZFYVE28/SHKBP1/SHC1/TGFA/ADORA1/SPRY1/FAM83B/SH3TC2/PTK2/GRB2/PTPN11/SOCS4/ARAP1/SLC30A10/MVB12B/ZGPAT/SRC/NUP62/RNF115	61
GO:0045216	BP	GO:0045216	cell-cell junction organization	65/4727	155/18493	5.92735e-06	0.000243252	0.000186167	VCL/CDH1/CDH10/CTNNA1/DSG2/PKP2/HDAC7/SDK2/WDR1/LIMS2/MPP5/FSCN1/DLG1/EPB41L3/GRHL2/WNT11/WHRN/ARVCF/PARD6A/TJP1/IKBKB/TGFB1/LSR/CAV1/NECTIN1/STRN/TGFB3/PARD6B/SNAI1/POF1B/CDH15/AFDN/ROCK2/CDH24/KIFC3/TBCD/RAB13/NPHP1/CDH18/SDK1/MTDH/PARD3/DLG5/MARVELD2/CDH12/CXADR/F11R/RUNX1/NFASC/PRKCI/CLDN19/F2RL1/PLEKHA7/PDCD6IP/CDH2/JUP/CDH4/CLDN5/PKP3/CLDN6/OCLN/MYO1C/CTNND1/CLDN9/AJM1	65
GO:0043406	BP	GO:0043406	positive regulation of MAP kinase activity	98/4727	258/18493	6.52423e-06	0.00026602	0.000203591	MAP3K9/SPAG9/MAP4K5/CD74/TAB2/MAP3K13/HACD3/PAK3/FGFR1/ERP29/MUL1/MAP3K1/MAPK1/CD40/BIRC7/FLT1/TGFB1/MAP3K8/MAP2K6/SASH1/VEGFA/WNT5A/EPHA4/LAMTOR2/TGFB3/AVPI1/PTK2B/CXCR4/FLT3/BMP4/IL1B/BMP2/MAP2K2/AJUBA/GADD45G/KRAS/IRAK2/MDFIC/MAP3K7/DBNL/DAB2IP/RIPK1/ARRB1/MAP2K5/PDE5A/DUSP6/MAP3K12/NTRK3/IQGAP1/PIK3R5/ERBB2/MAP3K21/RPS27A/PAK1/RPS3/FGF18/GHRL/NRG1/KIT/TAOK1/SHC1/GNG3/MAPKAPK2/TGFA/INAVA/ADORA…	98
GO:0048705	BP	GO:0048705	skeletal system morphogenesis	91/4727	236/18493	6.80477e-06	0.00027568	0.000210984	PKD1/FUZ/LTF/BARX2/FOXC1/FGFR2/HYAL2/FGFR3/LRP6/NDST1/DLG1/FGFR1/TULP3/GRHL2/MMP2/COCH/SIX4/BMP7/TGFB1/HOXA1/GLI3/COL1A1/MYF5/HYAL1/ACVR2B/SATB2/TGFB3/MSX2/MTHFD1L/RUNX2/BMP4/SOX9/THRA/SIX1/POR/RARA/MATN2/PDGFRA/TFAP2A/NAB1/BMPR1B/FBN2/EIF4A3/COL6A2/CARM1/SLC39A1/WNT9A/CSRNP1/SFRP2/CSGALNACT1/ZEB1/SERPINH1/BMP6/MMP16/FGF18/NODAL/SKI/LRP5/MATN1/ALPL/RYK/NIPBL/TBXT/OSR2/INPPL1/SGPL1/NAB2/ANKRD11/CT…	91
GO:0051402	BP	GO:0051402	neuron apoptotic process	89/4727	230/18493	7.24848e-06	0.000291786	0.000223311	CRLF1/CX3CL1/TFAP2B/FYN/NGFR/ERBB3/POLB/CDC42/PAK3/BAX/KDM2B/MSH2/HSP90AB1/CDC34/SIX4/ADNP/DNAJC5/CORO1A/GATA3/UNC5B/FGF8/PITX3/TRIM2/AMBRA1/ATN1/MYB/FOXO3/SET/TGFB3/PTK2B/PIK3CA/CNTFR/LRP1/PIGT/GDF5/PRKCG/SIX1/PIN1/EGLN3/APOE/UBE2M/VSTM2L/KRAS/SRPK2/STXBP1/TFAP2A/ARRB1/MAP3K12/ARRB2/APP/MCL1/USP53/RASA1/GABRB2/TNFRSF21/NONO/SIGMAR1/HYOU1/GRID2/BCL2L11/RETREG1/KCNB1/NAE1/PRKCI/GRIK2/CDK5/GABRB3/C…	89
GO:0099173	BP	GO:0099173	postsynapse organization	66/4727	159/18493	7.59711e-06	0.000302559	0.000231555	ARHGAP33/PAFAH1B1/CDKL5/FYN/CAMK2B/CDC42/ACTN1/ACTB/DLG1/PAK3/SSH1/CTTN/LZTS3/NRCAM/PICK1/ZMYND8/EEF2K/NRXN2/WNT5A/TANC1/EPHA4/MESD/NRP2/LRFN1/APOE/DLG4/MYH10/LRP4/CAPRIN1/EGLN1/ITPKA/ZNF365/IGF1R/NTRK3/ARF1/TMEM108/DLG2/GRID2/HOMER1/PTPRD/EPHB1/LRFN2/GHRL/PPP1R9A/KALRN/SHANK2/LRRTM1/CDK5/ARF6/EFNA1/CDH2/INSR/PRNP/CFL1/LRFN4/SPTBN2/CHRNA7/BAIAP2/NRXN1/EPHB3/MAGI2/SYNGAP1/SIPA1L1/NOS1AP/ETV5/SRCIN1	66
GO:0035088	BP	GO:0035088	establishment or maintenance of apical/basal cell polarity	24/4727	41/18493	7.65971e-06	0.000302559	0.000231555	MYO9A/CDC42/WDR1/MARK2/FSCN1/DLG1/WNT11/SH3BP1/LAMA1/FOXF1/PTK7/ERBIN/WNT5A/FOXJ1/CRB2/PARD3/DLG2/DLG5/PRKCI/CDX2/MTCL1/CLIC4/PDCD6IP/SYNE4	24
GO:0061245	BP	GO:0061245	establishment or maintenance of bipolar cell polarity	24/4727	41/18493	7.65971e-06	0.000302559	0.000231555	MYO9A/CDC42/WDR1/MARK2/FSCN1/DLG1/WNT11/SH3BP1/LAMA1/FOXF1/PTK7/ERBIN/WNT5A/FOXJ1/CRB2/PARD3/DLG2/DLG5/PRKCI/CDX2/MTCL1/CLIC4/PDCD6IP/SYNE4	24
GO:0032984	BP	GO:0032984	protein-containing complex disassembly	116/4727	317/18493	7.81104e-06	0.000306237	0.000234371	SCIN/CLEC16A/PHF23/CAPG/MRPS10/MRPL43/MRPS35/MRPS24/SMARCD1/DHX8/TBC1D25/LRP6/SPTB/WDR1/SMARCE1/CAPZB/CARMIL1/GSK3B/ADD1/SMARCB1/SH3BP1/SPEF1/MAP1LC3A/MID1/GRWD1/CAV1/SETX/SH3GL2/MRPL2/SEMA5A/APC2/SPTBN1/MRPL37/DNAJC6/STMN1/VAMP8/SET/GLE1/MTIF3/NFE2/MRPS7/DSTN/MRPS26/KLC1/SMARCA4/TTBK2/MRPL34/CHMP1A/VPS4A/NES/SWAP70/MICAL2/MICAL1/VILL/MYC/HMGA1/RDX/VPS33A/DENR/IGF1R/KATNB1/SH3GL1/PEX14/MRPL24/DYR…	116
GO:0006029	BP	GO:0006029	proteoglycan metabolic process	41/4727	86/18493	7.84976e-06	0.000306237	0.000234371	EXTL3/VCAN/HEXB/NDST1/XYLT1/DSE/UST/PPARD/ARSB/HYAL1/CHPF/CHST8/HS3ST3B1/BMP2/NCAN/CHST12/HS6ST1/SULF1/GLCE/BMPR1B/CSGALNACT1/TCF7L2/B3GAT3/EXT2/ADAMTS12/EGFLAM/CTNNB1/CHST14/HS6ST2/CANT1/CHST11/NDNF/CSPG4/GAL3ST3/FOXL1/SGSH/CHST15/EXT1/HS3ST4/HS6ST3/HEXA	41
GO:0018209	BP	GO:0018209	peptidyl-serine modification	111/4727	301/18493	8.1336e-06	0.000315364	0.000241355	PKD1/MLXIPL/CD44/MAPK9/FNIP2/ATP2B4/WNK1/PRKCZ/MAST4/PFN2/NCK2/MARK2/MAP3K13/MKNK1/HSP90AA1/GSK3B/BAX/SH2D3C/IL11/HSP90AB1/MAST3/MKNK2/OSM/MAPK1/SMAD7/SGK3/IKBKB/DMPK/PRKD2/TGFB1/MAST1/CAV1/RPS6KB1/HIPK3/CREBL2/STK38/VEGFA/PDE4D/WNT5A/GALNT3/MARK1/MAD2L2/AKT3/SGK1/MAPKAP1/PIK3CA/RAMP3/CDK2/SH2D3A/PRKCG/MAP2K2/TTBK2/INPP5K/DCLK1/CCNB1/ROCK2/CAB39/SPRY2/RIPK1/ARRB1/BCAR3/MAP3K12/NTRK3/GALNT1/ARRB2/…	111
GO:0010256	BP	GO:0010256	endomembrane system organization	142/4727	403/18493	8.37443e-06	0.000322722	0.000246986	ALS2/BAIAP2L1/PAFAH1B1/BAIAP3/AKAP8L/SYT7/EHD2/PI4K2B/PTPRN/SEC61A1/SPAG4/TRAM2/CDC42/MPP5/RAB7A/DNM2/EPB41L3/RAB10/NSFL1C/HOOK2/MAPK1/MICALL1/SUN2/PACSIN2/SEC23A/NUP93/FA2H/RAB11A/VPS18/LAPTM4B/DMPK/CAV1/DNM1/SH3GL2/GBF1/ARHGAP21/GOLPH3/NUP155/SPTBN1/RTN4/GORASP2/TMED5/ATL2/CLU/TARDBP/CXCR4/OPTN/OBSL1/PACSIN1/MAP2K2/CCDC136/ATP8B3/SNX9/COL5A1/CHMP1A/VPS4A/MYH10/RTN3/CCNB1/LPIN1/SERPINE2/BIN1/STA…	142
GO:0003279	BP	GO:0003279	cardiac septum development	49/4727	109/18493	8.52628e-06	0.000326583	0.000249941	PLXND1/AP2B1/LTBP1/PRDM1/FGFR2/NDST1/SEMA3C/DNM2/WNT11/TBX5/SALL4/BMP7/JAG1/SMAD7/DNAH11/GATA3/FGF8/SUFU/NSD2/PTK7/WNT5A/HES1/SNX17/PROX1/NRP2/MSX2/BMP4/RARA/MYH10/MDM2/EGLN1/SMAD6/STRA6/LMO4/SLIT2/SAV1/HEY1/FRS2/LUZP1/ZFPM2/CHD7/ZFPM1/FZD2/NKX2-5/NOG/SLIT3/ROBO2/PARVA/MIR17HG	49
GO:0033500	BP	GO:0033500	carbohydrate homeostasis	90/4727	234/18493	8.58135e-06	0.000326712	0.00025004	CFTR/BAD/PDK2/ADIPOR2/BAIAP3/TFAP2B/MLXIPL/CYBA/PHPT1/PTPRN/NGFR/MAP4K4/OPRK1/DYNLL1/SMARCB1/LGALS1/XBP1/PCK2/HNF4A/RAB11FIP2/PPP3CB/TWNK/HMGCR/IGFBP5/RAP1A/LEPR/STK11/FOXO3/WDR35/TENT4B/CRY2/PIK3CA/NCOA5/FOXA2/NR1D1/SMARCA4/VGF/TRPM4/SESN2/LIN28A/INPP5K/MEN1/RAB11FIP5/ARRB1/PPP3CA/IGF1R/MPC2/STXBP5L/TCF7L2/SIDT2/FOXO1/PFKM/PTPRN2/HKDC1/HK1/GHRL/KCNB1/ADIPOR1/HK2/CRTC2/FGFR4/LRP5/FABP5/ENHO/IRS1/…	90
GO:0001738	BP	GO:0001738	morphogenesis of a polarized epithelium	44/4727	95/18493	9.50124e-06	0.000355312	0.000271929	AP2B1/PAFAH1B1/FUZ/AP2S1/MYO9A/EXOC5/CDC42/WDR1/CELSR1/GPC4/RAB10/WNT11/ABL1/SH3BP1/DAAM1/LAMA1/PARD6A/FOXF1/FZD3/PFN1/PTK7/WNT5A/LAMA5/ANKRD6/AHI1/ARRB2/ARHGEF19/SFRP2/ASTN2/DLG5/FZD7/BRSK1/PRICKLE2/RYK/ROR2/MLLT3/BRSK2/FZD4/FZD2/SYNE4/ZNRF3/MED12/MAGI2/SMURF1	44
GO:0007044	BP	GO:0007044	cell-substrate junction assembly	44/4727	95/18493	9.50124e-06	0.000355312	0.000271929	LAMC2/LIMCH1/TESK2/MAP4K4/ACTN1/FERMT2/TNS1/COL16A1/CTTN/TRIP6/SLC9A1/ABL1/DUSP3/VEGFA/EPB41L5/PTK2B/MACF1/KDR/AJUBA/LAMA5/ROCK2/LAMC1/IQGAP1/BCAS3/WDPCP/PHLDB2/PTPRJ/DST/ITGA5/DLC1/TSC1/DAPK3/FAM107A/PTK2/LIMS1/BCL2/CD151/PLEC/EFNA5/LAMB3/SRC/LDB1/ACTN3/FMN1	44
GO:0061326	BP	GO:0061326	renal tubule development	44/4727	95/18493	9.50124e-06	0.000355312	0.000271929	PROM1/TFAP2B/PKD1/WWTR1/DLG1/WNT11/SIX4/JAG1/CALB1/TGFB1/GLI3/GATA3/FGF8/VEGFA/HES1/TCF21/PKD2/PGF/BMP4/SOX9/BMP2/SIX1/LAMA5/WNT2B/AHI1/MYC/YAP1/LGR5/GREB1L/KIF26B/CTNNB1/BCL2/IRX3/AQP11/NOG/PBX1/PTCH1/COL4A1/WNT7B/LGR4/FMN1/FOXD1/CD24/LHX1	44
GO:0006469	BP	GO:0006469	negative regulation of protein kinase activity	86/4727	222/18493	9.74503e-06	0.000362286	0.000277266	IBTK/GPRC5A/WWTR1/WNK1/HYAL2/LRP6/TRIB2/RTRAF/ABL1/FBXO7/BMP7/PTK6/TSC2/CAV1/HSPB1/PRKAG2/DUSP3/PRKAR1A/CBL/HIPK3/CDKN1B/PTPN6/STK38/HMGCR/PPP2CA/H2AFY/PRKAR2A/TNFAIP3/DUSP4/MAPK8IP1/CDKN2C/CDKN1A/BMP4/IL1B/PRKRIP1/APOE/SH3BP5/INPP5K/GPS2/MEN1/SPRY2/DAB2IP/SORL1/RGS3/DUSP6/IGF1R/CBLC/DUSP10/SFRP2/EPHA1/PTPRJ/LATS2/UBASH3B/UCHL1/GNAQ/ZFYVE28/LRP5/PRKCD/SPRY1/DUSP7/SPRED1/PLK1/DUSP18/DUS2/PKIG/RGS1…	86
GO:0035023	BP	GO:0035023	regulation of Rho protein signal transduction	58/4727	136/18493	9.98748e-06	0.000367707	0.000281415	ALS2/FARP2/PLEKHG6/TRIO/MCF2L2/ARHGEF10L/ARHGEF1/PLEKHG2/ABL1/SOS2/ARHGEF18/KANK1/DNMBP/ARHGEF17/ARHGEF26/STMN1/ARAP3/PREX1/MCF2L/PLEKHG3/APOE/ARHGEF16/EPS8L1/ARHGEF4/ARHGEF39/FLOT1/ARRB1/FGD4/ARHGEF19/TIAM2/RIT2/PLEKHG4B/OBSCN/FGD5/KALRN/VAV2/ARHGEF3/F2RL1/DLC1/ABCA1/ARHGEF40/ARHGAP42/CAVIN4/AKAP13/PLEKHG5/SCAI/NET1/KCTD13/EPS8L2/FGD6/SPATA13/BCR/ARHGEF12/CDC42SE1/LPAR1/ECT2L/ARHGEF25/PRAG1	58
GO:0060324	BP	GO:0060324	face development	27/4727	49/18493	1.00072e-05	0.000367707	0.000281415	LRP6/GRHL2/MMP2/MAPK1/CRISPLD2/TGFB1/COL1A1/WNT5A/TGFB3/RARA/SOX3/PDGFRA/STRA6/LEF1/BBS4/CSRNP1/SKI/NIPBL/SGPL1/ANKRD11/MAP2K1/CHD7/RARG/PTPN11/NOG/CLDN5/PAX9	27
GO:2001233	BP	GO:2001233	regulation of apoptotic signaling pathway	138/4727	391/18493	1.01309e-05	0.000370101	0.000283247	BAD/CX3CL1/TNFRSF12A/FYN/CD74/RB1CC1/CD44/CTNNA1/MAPK9/YBX3/HYAL2/MNT/NCK2/FGFR1/GSK3B/RRN3/CTTN/BAX/ERP29/MUL1/RFFL/TMEM14A/XBP1/NFATC4/E2F1/BMF/SGK3/STK3/TNFRSF10A/URI1/PIAS4/BBC3/GSK3A/CAV1/HSPB1/CXCL12/UNC5B/PPIF/SEPT4/RPS6KB1/YWHAE/LTBR/EYA4/TFDP2/GNAI2/HTRA2/TXNDC12/TNFAIP3/WDR35/CLU/MAPK8IP1/INHBA/SNAI1/BMP4/IL1B/RBCK1/PLAGL2/BCL2L12/STYXL1/YWHAH/BCL2L2/PSME3/LGALS3/TPT1/FBH1/MDM2/ITM2C/TM…	138
GO:0090596	BP	GO:0090596	sensory organ morphogenesis	95/4727	251/18493	1.06303e-05	0.000386112	0.0002955	PROM1/TFAP2B/PRDM1/CDON/FGFR2/SDK2/LRP6/MYO3B/CELSR1/FGFR1/ITGA8/BAX/KDM2B/MYO15A/RPGRIP1/WHRN/MAPK1/SIX4/YY1/BMP7/JAG1/FZD3/CALB1/HOXA1/GLI3/GATA3/FGF8/PITX3/NECTIN1/C12orf57/SOBP/PTK7/VEGFA/MAN2A1/WNT5A/OTX1/VAX2/PROX1/OLFM3/BMP4/SOX9/SIX1/NRL/COL5A1/GNAT2/WNT2B/AGTPBP1/AHI1/SPRY2/TFAP2A/MYO7A/STRA6/BCAR3/FBN2/FOXN4/BBS4/WNT9A/WDPCP/MEIS1/SDK1/ZEB1/ROM1/ZIC1/EPHB1/MEGF11/SKI/LRP5/PRKCI/IFT122/N…	95
GO:0010821	BP	GO:0010821	regulation of mitochondrion organization	71/4727	176/18493	1.14851e-05	0.000414776	0.000317438	BAD/LIG3/CLEC16A/USP36/SREBF1/TIGAR/GSK3B/CTTN/DDHD2/BAX/MUL1/TMEM14A/HPS4/FBXO7/MIEF1/E2F1/TSC2/BMF/BNIP3L/BBC3/CDC37/GSK3A/PPIF/VAT1/YWHAE/CAMKK2/GOLPH3/TFDP2/HTRA2/WDR35/CLU/OPTN/KDR/YWHAH/NMT1/NOL3/NPEPPS/ARRB2/TP53/SAE1/BCL2L11/BAG4/ATP13A2/HK2/LMNA/BAP1/YWHAZ/STOML2/STOX1/ACAA2/YWHAG/STAT2/TRIAP1/BCL2/ATG13/MIEF2/TMEM102/RNF41/PLA2G6/PRKN/PDE2A/TOMM7/SMURF1/SREBF2/INF2/HSPA1A/HSPA1L/SLC35F6…	71
GO:0032869	BP	GO:0032869	cellular response to insulin stimulus	80/4727	204/18493	1.16119e-05	0.000416974	0.00031912	PDK2/BAIAP2L1/PIK3C2A/ATP6V0A1/ATP6V1H/BCAR1/PKM/PRKCZ/SREBF1/RAB10/SLC9A1/XBP1/PCK2/TSC2/EEF2K/ZNF106/GSK3A/ATP6V0A4/GRB10/KANK1/RPS6KB1/HDAC5/TCIRG1/C2CD5/CCND3/GNAI2/GRB14/ATP6V0B/FOXO3/IDE/GOT1/SOCS2/PIK3CA/NCOA5/IL1B/INPP5K/LPIN3/LPIN1/SLC2A8/DENND4C/IGF1R/WDTC1/RAB13/ATP6V1B2/ATP6V0D2/PAK1/SOGA1/FOXO1/PDE3B/APPL1/ADIPOR1/ATP6V0D1/ZBTB7B/SHC1/PRKCI/PRKCD/TSC1/RAB8B/NDEL1/IGF2/ENHO/IRS1/YWHAG…	80
GO:0099177	BP	GO:0099177	regulation of trans-synaptic signaling	146/4727	419/18493	1.23015e-05	0.000439241	0.000336162	CX3CL1/BAIAP3/SYN1/FYN/SYT7/RNF19A/CDH1/CAMK2B/PRKCZ/PFN2/SLC24A1/CACNG4/RIMS1/IGSF9B/GSK3B/SSH1/ACHE/ITPR3/ABL1/STX1B/MAPK1/PICK1/PACSIN2/NFATC4/ZMYND8/ADNP/PLCB4/CELF4/RAB11A/VPS18/CALB1/GRIN2D/DNM1/NCS1/PPP3CB/LGI1/GIT1/FBXL20/RAPGEF2/P2RX3/ASIC1/DBN1/GNAI2/EPHA4/TNR/RAP1A/CDC20/PCDH17/PTK2B/TSHZ3/EGR2/PLCG1/STAU1/IL1B/PRKCG/PNKD/YWHAH/APOE/AKAP12/GFAP/RARA/DLG4/KRAS/KCNMB4/EGLN1/SERPINE2/TOR1…	146
GO:0051403	BP	GO:0051403	stress-activated MAPK cascade	105/4727	284/18493	1.24084e-05	0.000440569	0.000337178	MAP3K9/PAFAH1B1/SPAG9/MAP4K5/RB1CC1/MAPK9/TAB2/CDC42/MAP4K4/MAP3K13/HACD3/SEMA3A/DLG1/TRAF4/ITCH/MAGI3/OPRK1/MUL1/EZR/SH2D3C/MAPK1/BIRC7/MID1/IKBKB/STK3/MAP3K8/DUSP3/NFKB1/HIPK3/FOXM1/LTBR/SASH1/VEGFA/HMGCR/WNT5A/EPHA4/PTK2B/MAPK8IP1/UNC5CL/RAP2A/IL1B/SH2D3A/BMP2/PRMT1/MAP2K2/TNFRSF19/ZFP36/GADD45G/GPS2/MEN1/IRAK2/MDFIC/MAP3K7/EDAR/DBNL/DAB2IP/MYC/RIPK1/MAP3K12/IGF1R/NCOR1/MINK1/APP/DUSP10/MAP3K2…	105
GO:0007548	BP	GO:0007548	sex differentiation	100/4727	268/18493	1.27121e-05	0.00044883	0.0003435	FKBP4/MGST1/PKD1/CSDE1/ERCC1/MAMLD1/CTNNA1/PTPRN/FOXC1/YBX3/LRP6/SEMA3A/ADCYAP1R1/TCF7/ATRX/BAX/TFAP2C/COL9A3/MSH2/DMC1/SIX4/REC8/HNF4A/CENPI/FNDC3A/LFNG/NUDT1/GATA3/FGF8/CCND1/CBL/VEGFA/WNT5A/EIF2B4/SDC1/TCF21/FOXO3/EIF2B2/ACVR2A/INHBA/CNTFR/INHA/MEA1/SOX9/VGF/BCL2L2/SAFB2/RARA/H3F3B/HSD17B4/WNT2B/PDGFRA/BRIP1/CTSV/RNF38/ARRB1/STRA6/BMPR1B/GREB1L/ARRB2/ADAM15/RAB13/CNOT9/SLIT2/SFRP2/LHFPL2/GAS2/…	100
GO:0009166	BP	GO:0009166	nucleotide catabolic process	59/4727	140/18493	1.30453e-05	0.000458034	0.000350544	UPP2/MLXIPL/NTHL1/PDE4A/PKM/NT5C2/TIGAR/PGM1/ACOT7/SAMHD1/MLYCD/PDE4C/NUDT1/PRKAG2/ENO3/ALDOC/TPI1/DNPH1/NUDT12/PDE4D/PFKFB4/ECD/SMUG1/PFKFB2/NT5C/ITPA/MBD4/AMPD3/LDHA/PDE5A/NCOR1/PFKM/HKDC1/HK1/HK2/PDE9A/JMJD8/PGM2L1/GPD1/DDIT4/HINT1/NUDT9/PFKFB3/INSR/PGAM1/NUDT4/CNP/ZBTB7A/ZBTB20/PDE4B/NUDT17/PDE2A/ENTPD5/ENTPD4/PDE7A/GPX1/EIF6/ACTN3/NUDT3	59
GO:0042593	BP	GO:0042593	glucose homeostasis	89/4727	233/18493	1.31532e-05	0.000459272	0.000351492	CFTR/BAD/PDK2/ADIPOR2/BAIAP3/TFAP2B/MLXIPL/CYBA/PHPT1/PTPRN/NGFR/MAP4K4/OPRK1/DYNLL1/SMARCB1/LGALS1/XBP1/PCK2/HNF4A/RAB11FIP2/PPP3CB/TWNK/HMGCR/IGFBP5/RAP1A/LEPR/STK11/FOXO3/WDR35/CRY2/PIK3CA/NCOA5/FOXA2/NR1D1/SMARCA4/VGF/TRPM4/SESN2/LIN28A/INPP5K/MEN1/RAB11FIP5/ARRB1/PPP3CA/IGF1R/MPC2/STXBP5L/TCF7L2/SIDT2/FOXO1/PFKM/PTPRN2/HKDC1/HK1/GHRL/KCNB1/ADIPOR1/HK2/CRTC2/FGFR4/LRP5/FABP5/ENHO/IRS1/SIN3A/A…	89
GO:0016197	BP	GO:0016197	endosomal transport	81/4727	208/18493	1.39114e-05	0.000483075	0.000369709	ALS2/VPS50/BAIAP3/SPAG9/HEATR5B/EHD2/CLEC16A/AP5M1/EVI5/RAB7A/PTPN23/ERC1/RAB10/RAB11FIP3/WASHC2A/MICALL1/TOM1/VTI1B/ARFRP1/NDRG4/RAB11A/EHD4/TMEM87A/LAPTM4B/LEPROTL1/STX10/TBC1D17/SNX8/AP1S1/GBF1/GOSR1/EHD1/SNX17/ALMS1/DENND1A/SNX9/CALY/CHMP1A/RAB11FIP4/TBC1D5/TBC1D14/VPS4A/DCLK1/SORT1/STAM/SORL1/SGSM2/TMEM50B/TINAGL1/RAB13/RPS27A/DENND2A/LAMTOR1/VPS51/ANKRD50/VTI1A/SNF8/VPS28/RHOBTB3/UBAP1/ABCA…	81
GO:0006611	BP	GO:0006611	protein export from nucleus	72/4727	180/18493	1.4133e-05	0.00048809	0.000373546	PKD1/AKAP8L/NUP160/THOC3/ZC3H11A/SMG6/CPSF1/GTSE1/GSK3B/XPO1/ALKBH5/NUP50/NUP188/THOC5/RANGAP1/NUTF2/NUP93/TGFB1/CASC3/YWHAE/SUPT6H/NUP155/NCBP2/SRSF7/SRSF4/GLE1/NUP43/EGR2/XPO5/NUP153/NUP85/IL1B/SYMPK/PCID2/NUP214/THOC6/NUP210/MDM2/WDR33/CTDSPL2/SSB/NUP54/TP53/EIF4A3/TCF7L2/UPF2/PTPN14/UHMK1/RANBP2/SMG1/CPSF4/NXF1/CDK5/TSC1/RPSA/AHCYL1/XPO6/PTPN11/SETD2/GAS6/STYX/SDAD1/DDX39B/SMURF1/SMG5/CCHCR1/…	72
GO:1905475	BP	GO:1905475	regulation of protein localization to membrane	71/4727	177/18493	1.44305e-05	0.000495656	0.000379337	BAD/AP2B1/FYN/PPP2R5A/PRKCZ/ACTB/DLG1/GPC4/SSH1/EZR/MIEF1/VTI1B/ZMYND8/E2F1/RAB11A/CLIP3/BBC3/TGFB1/RAB11FIP2/YWHAE/RANGRF/C2CD5/TFDP2/SPTBN1/RAP1A/MESD/VAMP8/RAMP3/LRP1/YWHAH/ARHGEF16/PPFIA1/LGALS3/INPP5K/VPS4A/NUMB/LRP4/TMBIM1/NMT1/TP53/ERBB2/STAC2/GSN/PAK1/ANK3/APPL1/LDLRAP1/KCNB1/PKDCC/PRKCI/CDK5/YWHAZ/ARF6/CNPY4/MTCL1/AR/PTPN9/YWHAG/CDH2/KIF5B/PRKCE/BCL2/PRNP/DAG1/DPP10/MIEF2/AKAP5/PRKN/MYO1…	71
GO:1902003	BP	GO:1902003	regulation of amyloid-beta formation	14/4727	19/18493	1.50283e-05	0.000513399	0.000392916	ABCA7/GSK3A/EPHA4/CLU/APOE/ROCK2/BIN1/SORL1/APP/EFNA1/TMED10/PRNP/CHRNA7/SPON1	14
GO:0048593	BP	GO:0048593	camera-type eye morphogenesis	48/4727	108/18493	1.52606e-05	0.000518531	0.000396844	PROM1/TFAP2B/CDON/SDK2/LRP6/BAX/KDM2B/YY1/BMP7/JAG1/CALB1/GLI3/PITX3/NECTIN1/C12orf57/VEGFA/MAN2A1/WNT5A/PROX1/BMP4/SOX9/GNAT2/WNT2B/AHI1/TFAP2A/STRA6/BCAR3/FOXN4/WNT9A/MEIS1/SDK1/ZEB1/ROM1/EPHB1/MEGF11/SKI/LRP5/IFT122/HCN1/FRS2/CTNNB1/PTPRM/TSKU/NF1/PHACTR4/RING1/TENM3/LHX1	48
GO:0018105	BP	GO:0018105	peptidyl-serine phosphorylation	104/4727	282/18493	1.53929e-05	0.000520232	0.000398146	PKD1/MLXIPL/CD44/MAPK9/FNIP2/ATP2B4/WNK1/PRKCZ/MAST4/PFN2/NCK2/MARK2/MAP3K13/MKNK1/HSP90AA1/GSK3B/BAX/SH2D3C/IL11/HSP90AB1/MAST3/MKNK2/OSM/MAPK1/SMAD7/SGK3/IKBKB/DMPK/PRKD2/TGFB1/MAST1/CAV1/RPS6KB1/HIPK3/CREBL2/STK38/VEGFA/PDE4D/WNT5A/MARK1/MAD2L2/AKT3/SGK1/MAPKAP1/PIK3CA/RAMP3/CDK2/SH2D3A/PRKCG/MAP2K2/TTBK2/INPP5K/DCLK1/CCNB1/ROCK2/CAB39/SPRY2/RIPK1/ARRB1/BCAR3/MAP3K12/NTRK3/ARRB2/CSNK1D/APP/CNO…	104
GO:0044839	BP	GO:0044839	cell cycle G2/M phase transition	84/4727	218/18493	1.55418e-05	0.000521002	0.000398735	PAFAH1B1/AKAP8L/SDCCAG8/MTA3/GTSE1/DNM2/HSP90AA1/CDC14B/DYNLL1/RBX1/NINL/CEP76/CEP192/RAB11A/AKAP8/FZR1/NOP53/FBXL15/CCNY/YWHAE/CCND1/CEP164/FOXM1/CEP72/H2AFY/MSH6/ALMS1/SYF2/CENPF/OPTN/CDK2/CDKN1A/CEP250/HSPA2/PKMYT1/TUBA4A/AJUBA/VPS4A/NES/CCNB1/RNASEH2B/DCTN3/ACTR1A/KCNH5/TP53/CSNK1D/APP/PLK4/DYRK3/CEP78/CHEK1/HAUS1/FBXL18/PAXIP1/CDC25C/NAE1/PCNT/BRSK1/TAOK1/TOPBP1/CDC25A/MELK/STOX1/ZFYVE19/WEE…	84
GO:0006023	BP	GO:0006023	aminoglycan biosynthetic process	49/4727	111/18493	1.564e-05	0.000521002	0.000398735	HS3ST1/VCAN/ST3GAL6/NDST1/GPC4/XYLT1/TGFB1/NFKB1/ST3GAL4/DSE/GCNT2/UST/HYAL1/SDC1/B4GALT6/CHPF/HS3ST3B1/IL1B/NCAN/SLC35D2/CHST12/HS6ST1/GLCE/HSPG2/CSGALNACT1/B3GAT3/EXT2/HS3ST3A1/ST3GAL2/B4GALT5/B4GALT3/CHST14/SDC2/B3GNT2/HAS2/HS6ST2/CHST11/CSPG4/B4GAT1/CHST1/B3GNT8/GPC5/CHST15/EXT1/CHST6/AGRN/PRELP/B3GNT6/HEXA	49
GO:0009100	BP	GO:0009100	glycoprotein metabolic process	138/4727	394/18493	1.57105e-05	0.000521002	0.000398735	EXTL3/MAN2B2/PGM3/FUT8/VCAN/HEXB/ST3GAL6/ABCA7/NDST1/DERL2/ST6GAL1/SLC35C2/ALG9/EDEM2/PMM1/POFUT1/UGGT2/LMF1/XYLT1/MAN2B1/LFNG/C1GALT1/ST3GAL4/GALNT18/ST8SIA1/DSE/GCNT2/MAN1A1/UST/PPARD/MAN2A1/HBEGF/ARSB/GOLPH3/ST8SIA4/HYAL1/GALNT3/MAN1C1/DHDDS/B4GALT6/RPN2/NECAB1/CHPF/CHST8/HS3ST3B1/BMP2/MGAT3/GALNT8/NCAN/POMT1/GFPT2/SDF2/TMEM165/ITM2C/CHST12/HS6ST1/ST6GALNAC4/SULF1/RAB1A/TET1/GLCE/BMPR1B/RNF185…	138
GO:0010717	BP	GO:0010717	regulation of epithelial to mesenchymal transition	41/4727	88/18493	1.58279e-05	0.000521002	0.000398735	FUZ/WWTR1/PHLDB1/FOXC1/TBX5/BMP7/JAG1/SMAD7/TGFB1/COL1A1/GCNT2/PPP2CA/EPB41L5/TRIM62/MAD2L2/TGFB3/GLIPR2/SNAI1/BMP4/IL1B/FOXA2/BMP2/OLFM1/LOXL2/DAB2IP/LEF1/TGFB1I1/PHLDB2/SFRP2/CRB2/TCF7L2/ADIPOR1/CTNNB1/AXIN2/EFNA1/DAG1/SMAD2/NOG/BCL9L/POFUT2/MCRIP1	41
GO:0034333	BP	GO:0034333	adherens junction assembly	41/4727	88/18493	1.58279e-05	0.000521002	0.000398735	VCL/LIMCH1/TESK2/MAP4K4/ACTN1/FERMT2/COL16A1/CTTN/TRIP6/SLC9A1/ABL1/SMAD7/DUSP3/VEGFA/EPB41L5/PTK2B/MACF1/KDR/AJUBA/LAMA5/ROCK2/IQGAP1/BCAS3/TBCD/WDPCP/PHLDB2/PTPRJ/DLG5/DLC1/TSC1/DAPK3/CTNNB1/FAM107A/PTK2/LIMS1/BCL2/EFNA5/SRC/LDB1/ACTN3/FMN1	41
GO:0000187	BP	GO:0000187	activation of MAPK activity	62/4727	150/18493	1.65538e-05	0.000542071	0.000414859	MAP3K9/SPAG9/MAP4K5/CD74/TAB2/MAP3K13/HACD3/PAK3/ERP29/MUL1/MAPK1/BIRC7/MAP2K6/WNT5A/TGFB3/AVPI1/CXCR4/IL1B/BMP2/MAP2K2/IRAK2/MDFIC/MAP3K7/DBNL/DAB2IP/RIPK1/ARRB1/MAP2K5/DUSP6/MAP3K12/NTRK3/MAP3K21/RPS27A/GHRL/NRG1/KIT/TAOK1/SHC1/GNG3/MAPKAPK2/TGFA/INAVA/DUSP7/FRS2/MLKL/MAP2K1/UBB/INSR/LPAR3/MAP3K11/CSPG4/CHRNA7/ERN1/PTPN11/IQGAP3/MAPK11/NTF3/WNT7B/LPAR1/UBA52/TDGF1/UBE2V1	62
GO:0003231	BP	GO:0003231	cardiac ventricle development	54/4727	126/18493	1.67993e-05	0.000545525	0.000417503	AP2B1/LTBP1/FOXC1/PKP2/PRDM1/FGFR2/SEMA3C/DNM2/GRHL2/WNT11/TBX5/SALL4/CCM2L/JAG1/SMAD7/FOXF1/PPP1R13L/TGFB1/GSK3A/GATA3/SUFU/NSD2/PTK7/WNT5A/HES1/TNNC1/PROX1/BMP4/UBE4B/MDM2/EGLN1/SMAD6/STRA6/TPM1/GREB1L/LMO4/SLIT2/SFRP2/SAV1/NRG1/TNNI1/HEY1/FRS2/LUZP1/ZFPM2/CHD7/ZFPM1/FZD2/NKX2-5/NOG/SLIT3/ROBO2/RXRA/MIR17HG	54
GO:0030198	BP	GO:0030198	extracellular matrix organization	124/4727	348/18493	1.68319e-05	0.000545525	0.000417503	PHLDB1/CD44/TIMP2/VCAN/CDH1/TNC/COL9A2/FOXC1/LAMC2/BCL3/FSCN1/NFKB2/ITGA8/ITGB5/ITGAE/COL16A1/MMP2/KIF9/LAMB1/COL9A3/TLL2/ABL1/FERMT1/LAMA1/MMP15/CRISPLD2/FOXF1/TGFB1/SH3PXD2A/COL1A1/VWF/MYF5/SPARC/MPV17/TNR/RECK/P4HA1/LRP1/SOX9/KDR/NCAN/COLGALT1/COL5A1/LAMA5/POMT1/GFAP/LOXL2/PDGFRA/COL4A2/ETS1/CTSL/ADAM19/LAMC1/CTSV/FLOT1/SULF1/ITGA11/CYP1B1/FBN2/ITGB7/FURIN/GFOD2/P3H4/COL6A2/APP/HSPG2/ADAM15/PH…	124
GO:0050804	BP	GO:0050804	modulation of chemical synaptic transmission	145/4727	418/18493	1.70968e-05	0.000551283	0.00042191	CX3CL1/BAIAP3/SYN1/FYN/SYT7/RNF19A/CDH1/CAMK2B/PRKCZ/PFN2/SLC24A1/CACNG4/RIMS1/IGSF9B/GSK3B/SSH1/ACHE/ITPR3/ABL1/STX1B/MAPK1/PICK1/PACSIN2/NFATC4/ZMYND8/ADNP/PLCB4/CELF4/RAB11A/VPS18/CALB1/GRIN2D/DNM1/NCS1/PPP3CB/LGI1/GIT1/FBXL20/RAPGEF2/P2RX3/ASIC1/DBN1/GNAI2/EPHA4/TNR/RAP1A/CDC20/PCDH17/PTK2B/TSHZ3/EGR2/PLCG1/STAU1/IL1B/PRKCG/PNKD/YWHAH/APOE/AKAP12/GFAP/RARA/DLG4/KRAS/KCNMB4/EGLN1/SERPINE2/TOR1…	145
GO:0001933	BP	GO:0001933	negative regulation of protein phosphorylation	142/4727	408/18493	1.72094e-05	0.0005521	0.000422535	IBTK/PAFAH1B1/MLXIPL/PPP5C/GPRC5A/WWTR1/WNK1/PRKCZ/HYAL2/LRP6/NCK2/TRIB2/DLG1/ITCH/BAX/RTRAF/SEMA6A/EZR/ABL1/FBXO7/BMP7/PTK6/SMAD7/PARD6A/TSC2/TGFB1/CAV1/HSPB1/PRKAG2/DUSP3/PRKAR1A/SNX25/CBL/HIPK3/FOXM1/CDKN1B/PTPN6/STK38/PPP2R5D/HMGCR/PDE4D/PPP2CA/H2AFY/PRKAR2A/TNFAIP3/DUSP4/TARDBP/MAPK8IP1/CDKN2C/CDKN1A/BMP4/IL1B/KIRREL2/PIN1/PRKRIP1/APOE/SH3BP5/INPP5K/GPS2/ZBED3/MEN1/CCNB1/MICAL1/SPRY2/KLF4/DA…	142
GO:1901214	BP	GO:1901214	regulation of neuron death	108/4727	296/18493	1.82543e-05	0.000580071	0.000443942	BAD/CRLF1/AP2B1/CX3CL1/TFAP2B/FYN/PPP5C/ERBB3/CDC42/PAK3/TIGAR/GSK3B/SSH1/BAX/KDM2B/MSH2/HSP90AB1/ABL1/CDC34/FBXO7/SIX4/ADNP/DNAJC5/CORO1A/GATA3/UNC5B/FGF8/PITX3/TRIM2/CBL/AMBRA1/NCOA7/WNT5A/HTRA2/MYB/FOXO3/SET/TGFB3/CLU/PTK2B/PIK3CA/CNTFR/LRP1/EFNB2/GDF5/PRKCG/ELK1/SIX1/PIN1/EGLN3/APOE/UBE2M/VSTM2L/KRAS/RRAS2/SRPK2/EGLN1/STXBP1/TFAP2A/ARRB1/SORL1/MAP3K12/ARRB2/MCL1/RASA1/GABRB2/NONO/SIGMAR1/HYOU…	108
GO:1903008	BP	GO:1903008	organelle disassembly	44/4727	97/18493	1.82649e-05	0.000580071	0.000443942	RB1CC1/CLEC16A/USP36/ATG5/SREBF1/MARK2/TIGAR/CTTN/KIF9/MUL1/FBXO7/MAP1LC3A/TSC2/BNIP3L/CDC37/GSK3A/GBF1/ATG2A/AMBRA1/CAMKK2/HTRA2/MTIF3/OPTN/KLC1/BECN1/DENR/WDR45B/DYRK3/EIF2D/RETREG1/ATP13A2/HK2/GOLGA2/GABARAP/KIF5B/ATG13/RNF41/PRKN/KIF19/TOMM7/WDR45/SMURF1/SREBF2/FIS1	44
GO:0043062	BP	GO:0043062	extracellular structure organization	140/4727	402/18493	1.89691e-05	0.000599424	0.000458753	PHLDB1/CD44/TIMP2/VCAN/CDH1/TNC/COL9A2/FOXC1/LAMC2/ABCA7/BCL3/FSCN1/NFKB2/ITGA8/ITGB5/ITGAE/COL16A1/CETP/MMP2/KIF9/LAMB1/COL9A3/TLL2/ABL1/PLTP/BMP7/FERMT1/LIPG/LAMA1/MMP15/CRISPLD2/FOXF1/TGFB1/SH3PXD2A/COL1A1/VWF/MYF5/SPARC/HYAL1/MPV17/SDC1/TNR/RECK/P4HA1/LRP1/SOX9/PLAGL2/KDR/APOE/APOC1/NCAN/COLGALT1/COL5A1/LAMA5/POMT1/GFAP/LOXL2/PDGFRA/COL4A2/ETS1/CTSL/ADAM19/LAMC1/STAM/CTSV/FLOT1/SULF1/ITGA11/C…	140
GO:0016570	BP	GO:0016570	histone modification	156/4727	456/18493	1.95295e-05	0.000614062	0.000469956	MSL3/CREBBP/PAF1/JARID2/PAX7/AKAP8L/DPF1/PPP5C/UBR2/PHF20/JADE2/RSF1/USP36/ATG5/MTA3/HDAC7/KDM4A/SPI1/JMJD6/SREBF1/BAZ2A/JADE1/UBE2A/SRCAP/ATRX/ATXN7L3/DNMT3B/KDM2B/SMARCB1/EP300/HDAC10/ZMYND8/MRGBP/SETD6/RNF40/UBR5/AKAP8/FBL/PRKD2/TGFB1/KDM4C/GATA3/TRIM37/EZH1/HDAC5/SUPT6H/NSD2/KMT5B/CHD4/PHC1/RNF8/EYA4/PHF1/VEGFA/H2AFY/PRDM2/RLF/MYB/SET/KANSL1/TAF12/CDK2/NCOA3/IL1B/PRMT1/KDM4B/KDM6B/PRMT7/KMT5C…	156
GO:0051168	BP	GO:0051168	nuclear export	76/4727	194/18493	1.97829e-05	0.000616212	0.000471601	PKD1/AKAP8L/NUP160/THOC3/ZC3H11A/SMG6/CPSF1/GTSE1/GSK3B/XPO1/ALKBH5/NUP50/NUP188/THOC5/RANGAP1/NUTF2/NUP93/TGFB1/LZTS2/CASC3/YWHAE/SUPT6H/NUP155/NCBP2/SRSF7/SRSF4/GLE1/NUP43/EGR2/XPO5/ATXN1/NUP153/NUP85/IL1B/SYMPK/PCID2/NUP214/THOC6/NUP210/HNRNPA1/MDM2/WDR33/CTDSPL2/SSB/NUP54/TP53/EIF4A3/TCF7L2/UPF2/PTPN14/UHMK1/RANBP2/SMG1/CPSF4/NXF1/CDK5/TSC1/RPSA/AHCYL1/XPO6/AKAP13/PTPN11/SETD2/GAS6/STYX/SDAD1…	76
GO:0106027	BP	GO:0106027	neuron projection organization	39/4727	83/18493	1.97989e-05	0.000616212	0.000471601	ARHGAP33/PAFAH1B1/FYN/CAMK2B/CDC42/PAK3/GSK3B/CTTN/LZTS3/PICK1/ZMYND8/EEF2K/TANC1/EPHA4/APOE/DLG4/CAPRIN1/ITPKA/ZNF365/IGF1R/APP/ARF1/HOMER1/EPHB1/PPP1R9A/KALRN/SHANK2/CDK5/MAP1A/EFNA1/INSR/PRNP/CFL1/CHRNA7/BAIAP2/EPHB3/SIPA1L1/DCTN1/SRCIN1	39
GO:0009101	BP	GO:0009101	glycoprotein biosynthetic process	117/4727	326/18493	1.98904e-05	0.000616212	0.000471601	EXTL3/PGM3/FUT8/VCAN/ST3GAL6/ABCA7/NDST1/ST6GAL1/SLC35C2/ALG9/PMM1/POFUT1/UGGT2/LMF1/XYLT1/LFNG/C1GALT1/ST3GAL4/GALNT18/ST8SIA1/DSE/GCNT2/MAN1A1/UST/MAN2A1/HBEGF/GOLPH3/ST8SIA4/GALNT3/MAN1C1/DHDDS/B4GALT6/RPN2/NECAB1/CHPF/CHST8/HS3ST3B1/MGAT3/GALNT8/NCAN/POMT1/GFPT2/SDF2/TMEM165/ITM2C/CHST12/HS6ST1/ST6GALNAC4/TET1/GLCE/BMPR1B/CHST4/GALNT1/ASGR1/GALNT2/ST6GAL2/GALNT13/POMGNT2/CSGALNACT1/TCF7L2/B3G…	117
GO:0006024	BP	GO:0006024	glycosaminoglycan biosynthetic process	47/4727	106/18493	2.00902e-05	0.000619367	0.000474016	HS3ST1/VCAN/ST3GAL6/NDST1/GPC4/XYLT1/TGFB1/NFKB1/ST3GAL4/DSE/GCNT2/UST/HYAL1/SDC1/B4GALT6/CHPF/HS3ST3B1/IL1B/NCAN/SLC35D2/CHST12/HS6ST1/GLCE/HSPG2/CSGALNACT1/B3GAT3/EXT2/HS3ST3A1/ST3GAL2/B4GALT5/B4GALT3/CHST14/SDC2/B3GNT2/HAS2/HS6ST2/CHST11/CSPG4/B4GAT1/CHST1/GPC5/CHST15/EXT1/CHST6/AGRN/PRELP/HEXA	47
GO:0003281	BP	GO:0003281	ventricular septum development	35/4727	72/18493	2.09865e-05	0.000643858	0.000492759	AP2B1/LTBP1/PRDM1/FGFR2/DNM2/WNT11/TBX5/SALL4/SMAD7/GATA3/SUFU/NSD2/PTK7/WNT5A/HES1/PROX1/BMP4/MDM2/EGLN1/SMAD6/STRA6/LMO4/SLIT2/SAV1/HEY1/FRS2/LUZP1/ZFPM2/ZFPM1/FZD2/NKX2-5/NOG/SLIT3/ROBO2/MIR17HG	35
GO:0007517	BP	GO:0007517	muscle organ development	140/4727	403/18493	2.18307e-05	0.000666522	0.000510105	JARID2/PAX7/USP2/FOXC1/PKP2/YBX3/CDON/ERBB3/MYLK/FGFR2/FGFR1/ACHE/TBX5/MYL6/TLL2/XBP1/EP300/SIX4/MYLK2/CCM2L/SMAD7/JPH1/TGFB1/MYH14/GSK3A/CAV1/FGF8/RPS6KB1/DDX5/KMT5B/SOX6/MYF5/GLI1/HBEGF/HMGCR/WNT5A/TNNC1/BCL9/PROX1/CENPF/TCF21/CNTFR/EGR2/NLN/OBSL1/MED20/EFNB2/BMP4/BMP2/SIX1/HIVEP3/PIN1/LAMA5/ASS1/UBE4B/ARNTL/CCNB1/EGLN1/PAX3/FLNB/FAM129B/PIM1/FLOT1/YAP1/ITGA11/STRA6/CHRNA1/LEF1/PPP3CA/TPM1/UNC4…	140
GO:0030048	BP	GO:0030048	actin filament-based movement	57/4727	136/18493	2.20014e-05	0.000668504	0.000511621	VIM/DSG2/NEDD4L/SYNE2/KCNH2/PKP2/DLG1/SLC9A1/MYL6/SUN2/MYH9/MYLK2/SNTA1/TNNC2/TNNT1/MYH14/CAV1/PDE4D/NUP155/TNNC1/EPB41L5/KCNJ5/WIPF3/MYO1B/TRPM4/MYH10/DSC2/BIN1/MYO7A/FNBP1L/FRMD6/TPM1/TPM3/CAMK2D/CACNA1C/CACNA2D1/CACNA1D/MYO1E/RNF207/TNNI1/ACTC1/ADORA1/JUP/TCAP/KCNE3/SCN4B/CTNNA3/PDE4B/MYL6B/FLNA/MYO5A/PARVA/MYO1C/NOS1AP/DMD/ACTN3/MYO19	57
GO:0001656	BP	GO:0001656	metanephros development	41/4727	89/18493	2.21492e-05	0.000669775	0.000512594	TFAP2B/PKD1/WWTR1/ITGA8/SIX4/BMP7/CALB1/GLI3/GATA3/FGF8/HES1/TCF21/PKD2/BMP4/SOX9/SIX1/FOXJ1/PDGFRA/MYC/YAP1/FRAS1/GREB1L/DLG5/KIF26B/SPRY1/NIPBL/OSR2/NKX3-1/CTNNB1/BCL2/LAMB2/BASP1/IRX3/ROBO2/PTCH1/WNT7B/NF1/LGR4/FMN1/FOXD1/LHX1	41
GO:0051258	BP	GO:0051258	protein polymerization	101/4727	275/18493	2.46418e-05	0.0007416	0.000567564	FKBP4/BAIAP2L1/CCL26/SCIN/GAS7/RHOBTB2/TUBG2/CAPG/NCKAP1/PFN2/SPTB/NCK2/RHOBTB1/DLG1/PAK3/CAPZB/MAP2/UBE2K/CARMIL1/HSP90AA1/CTTN/ADD1/ARHGAP28/PLEKHG2/ABL1/PICK1/HCK/CEP192/CORO1A/CLIP3/KANK1/PFN1/RANGRF/ARPC3/SPTBN1/STMN1/CASQ2/PTK2B/WIPF3/PREX1/ARHGAP40/EML2/VASP/TUBGCP6/CDC42EP1/ARPC1B/CLIP1/DIAPH1/KANK4/FHOD3/VILL/BIN1/ARPC5L/NUMA1/RDX/ABI2/DIAPH3/BBS4/CSNK1D/TBCD/ARF1/ANKRD53/SLIT2/RASA1/GSN…	101
GO:0030833	BP	GO:0030833	regulation of actin filament polymerization	64/4727	158/18493	2.60578e-05	0.0007805	0.000597335	BAIAP2L1/CCL26/SCIN/RHOBTB2/CAPG/NCKAP1/PFN2/SPTB/NCK2/RHOBTB1/DLG1/PAK3/CAPZB/CARMIL1/CTTN/ADD1/ARHGAP28/PLEKHG2/PICK1/HCK/CORO1A/KANK1/PFN1/ARPC3/SPTBN1/PTK2B/WIPF3/PREX1/ARHGAP40/VASP/CDC42EP1/ARPC1B/KANK4/FHOD3/VILL/BIN1/ARPC5L/RDX/ABI2/BBS4/ARF1/SLIT2/RASA1/GSN/CDC42EP2/BAG4/PPP1R9A/SPTBN4/NPHS1/CDC42EP3/LMOD1/PRKCD/ARF6/MLST8/PRKCE/SPTBN2/BAIAP2/GRB2/CDC42EP4/MYADM/KIRREL1/SPTAN1/MYO1C/FMN1	64
GO:0007018	BP	GO:0007018	microtubule-based movement	99/4727	269/18493	2.68099e-05	0.000799238	0.000611675	PAFAH1B1/MAP4/SYNE2/SPA17/KIF26A/PRKCZ/CFAP20/CDC42/MAP2/KIF22/HSPB11/TNPO1/KIF9/DYNLL1/IFT74/SUN2/DNAL4/TTLL1/CLUAP1/AP3B2/DNAH11/HSPB1/ARHGAP21/KPNB1/ICK/KIF21B/WDR35/IFT43/DNAI1/IFT81/BBS2/DYNLRB1/KLC1/KTN1/DLGAP5/KIF1C/MAP1S/KIF3A/MAP1B/TERF2/KIF13A/IFT172/RAB1A/KIF11/ARL3/BBS4/KATNB1/KIFC3/CCDC40/APP/PEX14/SNAPIN/DYNC1LI1/TMEM108/CCDC39/ROPN1L/DLG2/BICD1/DST/TEKT5/CABYR/DNAAF1/UCHL1/DNAH3/CO…	99
GO:0042063	BP	GO:0042063	gliogenesis	98/4727	266/18493	2.79572e-05	0.000827477	0.000633287	CX3CL1/PAFAH1B1/ADAM22/RNF10/VIM/HEXB/SYNE2/ERBB3/KDM4A/WDR1/MPP5/LAMB1/PHGDH/ABL1/MAPK1/PICK1/SUN2/HDAC10/E2F1/FA2H/TGFB1/CDK6/GLI3/RHEB/PITX3/SOX6/HES1/EIF2B4/RTN4/EPHA4/MYB/EIF2B2/CLU/PTK2B/CXCR4/EGR2/CDKN2C/LRP1/SOX9/IL1B/BMP2/MMP24/LDLR/GFAP/LIN28A/MATN2/KRAS/IL6ST/P2RX4/SERPINE2/BIN1/DAB2IP/ZNF365/NAB1/LEF1/NTRK3/ERBB2/APP/DUSP10/TNFRSF21/NFIB/GSN/PARD3/TENM4/NRG1/SKI/SLC45A3/SYNJ1/PRKCI/CD…	98
GO:0010498	BP	GO:0010498	proteasomal protein catabolic process	154/4727	452/18493	2.8019e-05	0.000827477	0.000633287	PSMB1/PKD1/WWTR1/UBR2/PIAS1/RNF19A/CLEC16A/NEDD4L/MAPK9/ANAPC4/USP13/TRIB2/DERL2/UBE2A/LAMP3/UBE2K/ITCH/GSK3B/EDEM2/NSFL1C/ANAPC5/MAEA/RFFL/HSP90AB1/FBXL19/CDC34/RBX1/PSMC6/HM13/SMAD7/UGGT2/STUB1/RNF40/PPP2CB/FZR1/NOP53/GSK3A/CAV1/FBXL15/FBXL20/TRIM2/BIRC2/KCTD10/SPSB2/FBXL4/RNF7/AUP1/RNF19B/CDC20/RAD23B/CLU/TRIM25/SPOP/CDK2/PSMF1/RBCK1/NR1D1/PRKCG/PSMA1/UBE4B/PSME3/UBE2G1/SDF2/HSPBP1/AGAP3/ARNTL…	154
GO:0018210	BP	GO:0018210	peptidyl-threonine modification	50/4727	116/18493	2.82168e-05	0.000829443	0.000634792	WNK1/MARK2/UBE2K/GSK3B/CAD/MAPK1/BMP7/MYLK2/SMAD7/PRKD2/TGFB1/GSK3A/PRKAG2/HIPK3/PPP2R5D/WNT5A/GALNT3/TTBK2/INPP5K/ROCK2/CAB39/SPRY2/MAP3K12/GALNT1/CSNK1D/APP/GALNT2/GALNT13/DCAF1/CAMK2D/PARD3/CHEK1/PRKCD/CDK5/STOX1/SPRED1/PLK1/DDIT4/MAP2K1/CSNK1G1/BCL2/GALNTL6/SPHK1/HASPIN/PRKD1/CDK10/SPRED2/CALM1/CSNK2B/CSNK1E	50
GO:1905477	BP	GO:1905477	positive regulation of protein localization to membrane	51/4727	119/18493	2.84496e-05	0.000832414	0.000637065	BAD/AP2B1/FYN/DLG1/SSH1/EZR/MIEF1/E2F1/RAB11A/CLIP3/BBC3/TGFB1/RAB11FIP2/YWHAE/RANGRF/C2CD5/TFDP2/SPTBN1/MESD/RAMP3/LRP1/YWHAH/ARHGEF16/LGALS3/LRP4/NMT1/TP53/ERBB2/STAC2/PAK1/ANK3/KCNB1/PRKCI/CDK5/YWHAZ/ARF6/CNPY4/MTCL1/PTPN9/YWHAG/KIF5B/PRKCE/BCL2/PRNP/DPP10/MIEF2/AKAP5/PRKN/MYO1C/TCAF1/FIS1	51
GO:0070997	BP	GO:0070997	neuron death	119/4727	335/18493	2.88616e-05	0.000840578	0.000643314	BAD/CRLF1/AP2B1/CX3CL1/TFAP2B/FYN/PPP5C/NGFR/ERBB3/POLB/CDC42/PAK3/TIGAR/GSK3B/SSH1/BAX/KDM2B/SLC9A1/MSH2/HSP90AB1/ABL1/CDC34/FBXO7/SIX4/ADNP/DNAJC5/CORO1A/NAMPT/GATA3/UNC5B/FGF8/PITX3/TRIM2/CBL/AMBRA1/ATN1/NCOA7/WNT5A/HTRA2/MYB/FOXO3/SET/TGFB3/CLU/PTK2B/PIK3CA/CNTFR/LRP1/PIGT/EFNB2/GDF5/PRKCG/ELK1/SIX1/PIN1/EGLN3/APOE/UBE2M/VSTM2L/KRAS/RRAS2/SRPK2/EGLN1/STXBP1/TFAP2A/ARRB1/SORL1/MAP3K12/ARRB2/AP…	119
GO:0043297	BP	GO:0043297	apical junction assembly	31/4727	62/18493	3.05037e-05	0.000884328	0.000676796	VCL/CTNNA1/WDR1/MPP5/DLG1/GRHL2/WNT11/PARD6A/TJP1/IKBKB/STRN/PARD6B/SNAI1/POF1B/AFDN/ROCK2/TBCD/RAB13/NPHP1/MTDH/PARD3/DLG5/MARVELD2/F11R/RUNX1/PRKCI/CLDN19/PDCD6IP/CLDN5/OCLN/MYO1C	31
GO:0050919	BP	GO:0050919	negative chemotaxis	23/4727	41/18493	3.07517e-05	0.000887446	0.000679183	SEMA3G/SEMA3A/SEMA3C/SEMA5B/SEMA6A/SEMA5A/WNT5A/NRP2/SEMA6D/SEMA7A/SLIT2/NRG1/RYK/SEMA6B/SLIT3/EFNA5/ROBO2/SEMA4B/FLRT2/NRG3/SLIT1/SEMA4A/ITGB3	23
GO:0072080	BP	GO:0072080	nephron tubule development	42/4727	93/18493	3.19204e-05	0.000915312	0.00070051	PROM1/TFAP2B/PKD1/WWTR1/DLG1/WNT11/SIX4/JAG1/CALB1/TGFB1/GLI3/GATA3/FGF8/VEGFA/HES1/TCF21/PKD2/PGF/BMP4/SOX9/BMP2/SIX1/LAMA5/WNT2B/AHI1/MYC/YAP1/GREB1L/KIF26B/CTNNB1/BCL2/IRX3/AQP11/NOG/PBX1/PTCH1/WNT7B/LGR4/FMN1/FOXD1/CD24/LHX1	42
GO:0016569	BP	GO:0016569	covalent chromatin modification	159/4727	470/18493	3.2007e-05	0.000915312	0.00070051	MSL3/CREBBP/PAF1/JARID2/PAX7/AKAP8L/DPF1/PPP5C/UBR2/PHF20/JADE2/RSF1/USP36/ATG5/MTA3/HDAC7/KDM4A/SPI1/JMJD6/SREBF1/BAZ2A/JADE1/UBE2A/SRCAP/ATRX/ATXN7L3/DNMT3B/KDM2B/SMARCB1/EP300/HDAC10/ZMYND8/MRGBP/SETD6/RNF40/UBR5/AKAP8/FBL/PRKD2/TGFB1/KDM4C/GATA3/TRIM37/EZH1/HDAC5/SUPT6H/NSD2/KMT5B/CHD4/PHC1/RNF8/EYA4/PHF1/VEGFA/H2AFY/PRDM2/RLF/MYB/SET/DNMT3A/HELLS/KANSL1/TAF12/CDK2/NCOA3/IL1B/PRMT1/KDM4B/KDM6…	159
GO:0046474	BP	GO:0046474	glycerophospholipid biosynthetic process	90/4727	241/18493	3.24246e-05	0.00092308	0.000706454	PIGQ/ABHD5/PIK3C2A/GAB2/PI4K2B/PIGV/DGKA/FGFR2/FGFR3/PIGB/FGF22/CHAT/PLD1/FGFR1/ACHE/LPCAT2/CRLS1/FLT3LG/PITPNM3/SBF1/MTMR3/BMX/VAC14/CDIPT/PLEKHA8/FGF8/MTMR4/PIGL/INPP4B/PITPNM1/GPAM/FABP3/PIK3CA/FLT3/PLA2G12A/PIGT/SLC44A2/AJUBA/SLC27A1/INPP5K/LPIN3/PIK3C2B/CEPT1/ARF3/LPIN1/SLC44A5/SELENOI/MTMR6/SLC44A3/PIGM/ARF1/PGAP2/PIP4K2A/MPPE1/PI4K2A/FGF18/PTDSS1/ABHD3/SYNJ1/PLA2G4D/AGPAT3/FGFR4/PGAP3/CDS1…	90
GO:1901653	BP	GO:1901653	cellular response to peptide	125/4727	356/18493	3.39368e-05	0.000961797	0.000736085	PDK2/BAIAP2L1/FYN/PIK3C2A/VIM/ATP6V0A1/ATP6V1H/BCAR1/CYBA/NGFR/CACNB1/PKM/PRKCZ/SREBF1/ADCY2/GSK3B/RAB10/PXN/SLC9A1/XBP1/RANGAP1/PCK2/TSC2/EEF2K/ZNF106/TGFB1/KLF1/GSK3A/NAMPT/ATP6V0A4/CAV1/GRB10/KANK1/RPS6KB1/HDAC5/PRKAR1A/NFKB1/TCIRG1/TIMELESS/C2CD5/CCND3/PRLR/PRKAR2A/GNAI2/GRB14/EPHA4/ATP6V0B/FOXO3/IDE/GOT1/SOCS2/PIK3CA/LRP1/NCOA5/IL1B/POR/ASS1/INPP5K/LPIN3/MEN1/ROCK2/LPIN1/MDM2/BRIP1/KLF4/SLC2…	125
GO:0051261	BP	GO:0051261	protein depolymerization	46/4727	105/18493	3.54943e-05	0.000996372	0.000762547	SCIN/CAPG/SPTB/WDR1/CAPZB/CARMIL1/ADD1/SH3BP1/SPEF1/MID1/SH3GL2/SEMA5A/APC2/SPTBN1/DNAJC6/STMN1/DSTN/TTBK2/VPS4A/NES/SWAP70/MICAL2/MICAL1/VILL/RDX/KATNB1/SH3GL1/GSN/PLEKHH2/SYNJ1/SPTBN4/TAOK1/LMOD1/F2RL1/MID1IP1/CFL2/NCKAP5L/CFL1/SPTBN2/CKAP5/GAK/KIF18B/KIF19/STMN3/SPTAN1/STMND1	46
GO:0019827	BP	GO:0019827	stem cell population maintenance	59/4727	144/18493	3.56166e-05	0.000996372	0.000762547	PAF1/SPI1/KDM2B/MED15/SALL4/BMP7/JAG1/SETD6/KDM4C/SMC3/HES1/BCL9/PROX1/FOXO3/NCOA3/SOX9/MMP24/ZSCAN10/LIN28A/LOXL2/TUT4/KLF4/YAP1/RTF1/TET1/CUL4A/PRDM16/FANCD2/EPHA1/MCPH1/FOXO1/SAV1/ZFP36L2/KLF10/FZD7/NODAL/ZIC3/KIT/SKI/FANCC/IGF2BP1/EOMES/GNL3/NIPBL/CDX2/CTNNB1/LDB2/CDH2/TRIM8/LSM1/SMAD2/NOG/MED12/PBX1/BCL9L/LDB1/CTR9/LBH/TDGF1	59
GO:0030041	BP	GO:0030041	actin filament polymerization	70/4727	178/18493	3.56298e-05	0.000996372	0.000762547	BAIAP2L1/CCL26/SCIN/GAS7/RHOBTB2/CAPG/NCKAP1/PFN2/SPTB/NCK2/RHOBTB1/DLG1/PAK3/CAPZB/CARMIL1/CTTN/ADD1/ARHGAP28/PLEKHG2/PICK1/HCK/CORO1A/KANK1/PFN1/ARPC3/SPTBN1/PTK2B/WIPF3/PREX1/ARHGAP40/VASP/CDC42EP1/ARPC1B/DIAPH1/KANK4/FHOD3/VILL/BIN1/ARPC5L/RDX/ABI2/DIAPH3/BBS4/ARF1/SLIT2/RASA1/GSN/MSRB2/CDC42EP2/BAG4/PPP1R9A/SPTBN4/NPHS1/CDC42EP3/LMOD1/PRKCD/ARF6/MLST8/FAM107A/PRKCE/SPTBN2/BAIAP2/GRB2/CDC42EP…	70
GO:0008286	BP	GO:0008286	insulin receptor signaling pathway	55/4727	132/18493	3.70156e-05	0.00102195	0.00078212	PDK2/BAIAP2L1/PIK3C2A/ATP6V0A1/ATP6V1H/BCAR1/PRKCZ/SREBF1/TSC2/ZNF106/GSK3A/ATP6V0A4/GRB10/KANK1/RPS6KB1/TCIRG1/C2CD5/CCND3/GNAI2/GRB14/ATP6V0B/FOXO3/IDE/SOCS2/PIK3CA/NCOA5/IL1B/INPP5K/SLC2A8/IGF1R/ATP6V1B2/ATP6V0D2/SOGA1/FOXO1/APPL1/ADIPOR1/ATP6V0D1/ZBTB7B/SHC1/PRKCD/TSC1/NDEL1/IGF2/ENHO/IRS1/INSR/BAIAP2/GRB2/PTPN11/SOCS3/SOCS1/IRS2/EIF4EBP1/SRC/FOXO6	55
GO:0007178	BP	GO:0007178	transmembrane receptor protein serine/threonine kinase signaling pathway	120/4727	340/18493	3.71919e-05	0.00102195	0.00078212	CREBBP/TFAP2B/WWTR1/VIM/FUT8/LTBP1/PRKCZ/FERMT2/ITGA8/DNM2/ITGB5/PXN/LTBP4/HSP90AB1/ABL1/EP300/HNF4A/BMP7/FERMT1/SMAD7/NUP93/ZNF423/PARD6A/STUB1/ARHGEF18/TGFB1/CAV1/FGF8/FBXL15/MTMR4/DDX5/SNX25/CBL/GCNT2/SUB1/WNT5A/HES1/ACVR2B/SPTBN1/STK11/ONECUT2/TGFB3/GOT1/MSX2/ACVR2A/INHBA/ACVR1C/INHA/USP9X/RUNX2/BMP4/BMP2/GDF5/PIN1/WFIKKN1/TWSG1/MEN1/LRP4/MAP3K7/SKIL/NUMA1/SULF1/CTDSPL2/SMAD6/BMPR1B/LEF1/FBN2…	120
[truncated: 911 more rows]

## Sheet: Fig2 Cluster3 ATAC closest gene
	ONTOLOGY	ID	Description	GeneRatio	BgRatio	pvalue	p.adjust	qvalue	geneID	Count
[truncated: 907 more rows]

## Sheet: Fig2 Cluster4 ATAC closest gene
	ONTOLOGY	ID	Description	GeneRatio	BgRatio	pvalue	p.adjust	qvalue	geneID	Count
[truncated: 1,185 more rows]

[truncated: 9 more sheets: Fig2 Cluster5 ATAC closest gene, Fig2 Cluster6 ATAC closest gene, Fig.3e VME active bivalent gene, Fig.3h EPC active bivalent gene, Fig.S3g stable bivalent genes, Fig. S4b Up-regulated in EC, Fig. S4b Up-regulated in Mes, Fig. S4b Up-regulated in HPC, Fig. S4b Up-regulated in Epi]
