# Supplementary material for: Integrative epigenomic and transcriptomic analysis reveals the requirement of JUNB for hematopoietic fate induction
Source: Nat Commun. 2022 Jun 6;13:3131. doi: 10.1038/s41467-022-30789-4 (PMC9170695; doi:10.1038/s41467-022-30789-4)
Supplement: Supplementary file 6 — Source Data [file 41467_2022_30789_MOESM6_ESM.xlsx]

## Sheet: Figure 1
Fig. 1d
		ATAC-seq peaks
		hPSC (%)	VME (%)	EPC (%)	HPC (%)
	Promoter	45	42.19	34.56	42.6
	UTR	1.31	1.17	1.11	1.15
	Exon	2.46	2.27	2.2	1.87
	Intron	24.56	26.24	30.82	26.65
	Intergenic	26.67	28.11	31.32	27.73
		H3K4me3 peaks
		hPSC (%)	VME (%)	EPC (%)	HPC (%)
	Promoter	73.99	75.75	88.31	81.54
	UTR	2.71	2.43	1.45	1.9
	Exon	4.19	3.91	2.16	3.08
	Intron	6.16	5.94	2.07	3.96
	Intergenic	12.95	11.97	6.01	9.51
		H3K27me3 peaks
		hPSC (%)	VME (%)	EPC (%)	HPC (%)
	Promoter	46.76	24.1	27.02	17.3
	UTR	3.84	4.05	3.66	3.12
	Exon	6.15	6.84	5.72	5.98
	Intron	16.66	25.51	24.42	29.87
	Intergenic	26.58	39.5	39.18	43.73

## Sheet: Figure 2
	Fig. 2d
		GO terms	enrichment
		regulation of cell morphogenesis	11.9615
		epithelial cell proliferation	4.55943
		stem cell population maintenance	4.44835
		stem cell proliferation	4.34162
		mesoderm development	3.58676
	Fig. 2e
		GO terms	enrichment
		Wnt signaling pathway	16.88606
		Notch signaling pathway	6.28615
		mesoderm formation	5.23313
		positive regulation of angiogenesis	5.10487
		endothelium development	5.02804
	Fig. 2f
		GO terms	enrichment
		vascular endothelial growth factor receptor signaling pathway	6.14328
		T cell activation	4.53834
		positive regulation of leukocyte differentiation	4.33031
		positive regulation of lymphocyte differentiation	4.29898
		myeloid cell development	3.88245

## Sheet: Figure 3
	Fig 3b upper panel									Fig 3b lower panel										Fig 3d							Fig 3g
																								Fig. 3e							Fig. 3h
	hPSC	element	VME	element	EPC	element	HPC	element		hPSC	element	VME	element	EPC	element	HPC	element			Expression of activated bivalent genes during hPSC to VME				GO terms	enrichment		Expression of activated bivalent genes during VME to EPC				GO terms	enrichment
	-1.11086	E2	-0.288443	E2	-0.857527	E2	-1.28742	E3		2.30932	E3	2.9733	E3	4.13743	E3	5.32591	E3							mesoderm development	5.36588						artery development	3.99514
	1.13201	E2	1.4546	E2	1.14405	E2	-1.11236	E2		22.7056	E1	52.4174	E1	72.2803	E1	73.5251	E1			symbol	hPSC	VME		canonical Wnt signaling pathway	5.70625		symbol	VME	EPC		hematopoietic progenitor cell differentiation	4.03871
	-0.460078	E2	0.234162	E2	-0.302764	E2	1.38215	E1		1.79256	E3	2.16659	E3	2.60874	E3	2.49861	E3			MIB2	12.09	2.385		mesoderm morphogenesis	6.07939		PEX10	15.9	12.08		lymph vessel morphogenesis	4.08951
	-1.1651	E2	-0.95331	E2	1.82148	E2	-0.0499288	E1		8.44229	E1	21.8881	E1	37.9521	E1	32.1968	E1			CEP104	5.79	6.11		response to BMP	6.85059		DHRS3	7.785	18.565		definitive hemopoiesis	4.27049
	-1.11086	E4	1.17655	E2	-0.580904	E2	-0.819358	E4		3.11565	E3	3.1437	E3	2.73989	E3	3.23774	E3			ERRFI1	25.355	29.42		cell fate commitment	9.21302		LUZP1	39.08	59.9		endothelium development	6.34758
	1.49079	E2	0.335392	E2	0.271349	E2	-0.376838	E2		12.1193	E1	3.54795	E4	3.66354	E4	4.58123	E4			RCC2	93.135	47.34					EPB41	5.21	7.14
	-0.982678	E2	-0.00336599	E2	-0.141055	E1	1.71898	E1		3.45424	E3	2.66473	E3	2.27787	E3	0.323045	E2			UBXN10	0.18	0.3					TMEM200B	0.97	0.585
	-1.90144	E3	-1.02399	E3	1.08614	E1	-1.39701	E3		2.96799	E4	3.65315	E4	4.22387	E4	21.5633	E1			ZNF436	0.705	3.885					TSSK3	0.1	1.115
	0.00911221	E2	0.133972	E1	-0.643687	E2	-0.59441	E4		2.96799	E2	3.04391	E3	20.5676	E2	15.7215	E2			GRHL3	0.4	7.595					GJA4	8.9	117.625
	-0.108878	E2	1.00314	E1	1.15901	E1	-0.105583	E3		17.5112	E4	6.3421	E4	22.2815	E1	33.0583	E4			SDC3	0.505	0.905					ZC3H12A	3.15	1.04
	-0.00236052	E1	-0.109126	E2	-0.841928	E4	-0.0135084	E1		14.6916	E2	19.0244	E2	28.8926	E2	5.44562	E3			MARCKSL1	103.965	88.915					EXO5	4.97	9.415
	0.701241	E1	1.29322	E1	0.767601	E1	1.28689	E1		3.61105	E4	45.1781	E1	11.3332	E4	13.3089	E4			TRABD2B	0.02	0.135					TAL1	0.02	16.345
	-0.316624	E2	-1.11124	E3	-0.31604	E1	-0.674303	E3		2.8107	E3	29.558	E2	3.84768	E3	17.929	E2			GLIS1	0.01	0.32					JUN	5.85	13.03
	-1.11086	E3	1.12005	E1	1.13945	E1	0.877846	E1		2.15179	E4	9.75799	E4	12.0677	E4	14.0659	E4			CACHD1	4.745	10.08					DDAH1	52.99	22.84
	1.09346	E1	-0.429174	E1	1.19584	E1	-0.0318709	E1		3.41707	E3	2.13274	E3	17.2554	E2	10.3374	E2			MCOLN3	0.345	16.495					LRRC8C	0.385	6.655
	1.1152	E1	-0.0972267	E1	1.80531	E1	1.43614	E1		2.37439	E4	9.82407	E4	10.3234	E4	15.1831	E4			BCAR3	2.34	8.565					AC093423.3	0	2.33
	1.93149	E1	1.36746	E1	-0.27578	E1	0.320933	E3		1.2614	E3	27.4352	E2	14.6911	E2	22.7747	E2			F3	3.84	11.805					VAV3	0.39	5.36
	-0.32101	E1	-1.80062	E3	-1.32835	E3	1.32435	E1		1.1872	E4	27.235	E4	31.7696	E4	13.9717	E4			S1PR1	2.595	3.25					TDRD10	0.035	4.005
	-0.215463	E1	0.415283	E3	0.442132	E1	1.72836	E1		3.22243	E3	70.6909	E1	18.8536	E2	8.96521	E3			PPM1J	15.045	5.715					PEAR1	0.11	4.23
	-0.409831	E3	1.25817	E1	0.594048	E1	-0.325243	E3		2.41149	E4	58.8757	E4	15.9807	E4	34.8687	E1			TXNIP	1.6	46.46					RCSD1	1.92	13.5
	0.477166	E1	1.83862	E1	-0.765943	E2	-0.0318709	E1		9.36962	E3	24.4314	E2	35.4969	E2	6.64451	E3			HIST2H2AC	9.755	11.46					SHISA4	7.43	4.895
	0.560376	E1	0.34547	E1	-0.193302	E1	-0.325243	E4		6.15859	E4	20.0257	E4	8.20254	E4	45.8724	E1			HIST2H2BE	3.215	1.175					BTG2	37.58	22.745
	-0.229144	E2	-0.0554124	E1	-0.250577	E2	0.426782	E1		13.4929	E2	24.0465	E2	7.73761	E3	18.4136	E2			BOLA1	15.35	20.66					CD34	0.565	162.28
	0.69598	E2	0.87352	E1	0.117656	E3	0.681371	E1		9.64444	E4	19.4422	E4	31.9532	E1	11.4882	E4			HIST2H2AB	0.1	0.385					HLX	1.105	24.635
	-0.765473	E2	0.832997	E1	0.435979	E3	0.0484031	E2		14.4258	E2	97.5655	E2	24.6076	E2	32.6275	E2			RHBG	1.235	0.67					NID1	2.53	26.18
	0.192007	E3	-0.757411	E2	1.03444	E1	-0.00905276	E1		11.7447	E4	34.2869	E4	17.4253	E1	17.4444	E1			C1orf61	6.875	17.295					NRP1	96.155	132.89
	0.529839	E1	0.0925135	E1	-0.0802374	E2	-0.721561	E2		12.2801	E2	90.2584	E1	12.365	E2	1.36673	E3			CRABP2	54.795	722.51					PCDH15	0.765	0.855
	1.09421	E1	-0.728104	E2	-1.72179	E2	0.651286	E3		7.92893	E4	31.8242	E3	7.83526	E1	8.53983	E4			SFT2D2	7.725	11.815					ARID5B	3.28	2.79
	-0.622214	E2	0.744746	E3	-0.648264	E2	0.739293	E3		18.3356	E2	22.0283	E1	7.95908	E3	18.5482	E2			ZBTB37	0.56	0.9					CHST3	1.23	2.585
	0.394137	E1	1.13754	E1	0.805511	E1	0.809447	E1		14.2385	E4	12.0357	E3	62.8221	E1	55.3649	E1			DYRK3	1.02	4.755					PCGF5	2.255	4.085
	0.00722349	E1	0.698892	E2	1.69897	E1	0.21289	E2		19.2139	E2	40.3064	E1	40.4006	E2	11.0481	E3			PLXNA2	0.115	15.28					HHEX	0.97	62.445
	0.852711	E1	-0.53034	E2	0.166503	E1	-0.433146	E2		21.184	E4	27.255	E2	5.89277	E4	50.5565	E1			DUSP10	0.56	10.675					SFXN3	0.8	10.965
	0.888426	E2	0.230934	E2	0.639866	E1	1.68829	E1		11.2658	E3	10.3132	E1	15.5889	E2	12.9353	E3			TMEM63A	5.545	3.835					PDZD7	0.37	0.22
	0.53156	E1	0.995896	E1	0.678922	E2	0.337786	E1		21.1717	E1	13.3171	E3	14.5611	E4	47.2049	E1			MIXL1	0.14	17.015					KAZALD1	0.895	1.89
	-1.90144	E3	1.72849	E1	-1.72179	E2	0.906532	E1		9.15437	E2	12.8165	E4	74.2718	E2	15.2919	E3			LIN9	7.79	4.4					PSTK	7.69	8.93
	-0.825304	E2	0.0821935	E1	-0.917759	E3	0.867672	E2		15.211	E4	73.9951	E2	17.6294	E4	16.4215	E1			ARF1	238.86	581.425					PHLDA2	24.72	83.445
	0.168991	E1	0.801048	E2	0.604773	E1	0.823024	E3		8.66097	E3	14.8825	E4	5.21733	E3	16.8445	E3			MRPL55	264.175	198.28					DCHS1	1.76	4.665
	-0.841823	E2	0.871872	E2	-0.435083	E2	0.909623	E1		19.5888	E4	15.4198	E2	7.09499	E4	24.8745	E1			HIST3H2BB	0.31	0.215					PSMA1	149.84	233.44
	0.213178	E1	0.579898	E1	0.309612	E1	0.139456	E3		31.9059	E2	11.9378	E4	12.4875	E2	12.2047	E3			HIST3H2A	8.42	9.57					C11orf95	0.765	1.805
	-0.453817	E2	-0.728104	E3	0.0839557	E1	-0.951272	E3		12.6589	E4	99.7282	E1	3.79521	E4	103.697	E1			FAM89A	0.405	42.35					EHBP1L1	0.07	0.15
	0.815622	E2	-1.15278	E3	-1.45692	E2	-0.491308	E2		21.2423	E2	5.62946	E3	8.44739	E2	18.7828	E2			ZMYND11	5.605	5.27					GDPD5	1.21	6.705
	-1.57257	E1	-0.823983	E2	0.729286	E2	0.0436112	E1		15.9975	E4	10.5136	E4	8.03115	E4	9.18389	E4			GATA3	0.095	10.335					GPR83	15.875	5.695
	0.639399	E1	-0.74247	E2	-1.4205	E1	0.860509	E2		10.6993	E3	26.3735	E2	34.9715	E2	19.0597	E2			VIM	29.37	571.815					OAF	3.935	5.04
	0.902066	E1	0.113077	E1	-0.0579915	E1	1.59817	E1		46.2562	E1	23.467	E4	65.1306	E1	32.9506	E1			MAP3K8	3.68	5.505					SCN3B	1.37	7.265
	0.267642	E1	-1.11124	E2	0.531201	E1	0.573883	E1		10.1583	E3	42.9552	E2	11.6305	E4	9.21479	E3			FZD8	0.025	0.3					ESAM	1.9	416.055
	0.410219	E2	0.941194	E2	0.148051	E2	1.16198	E1		10.743	E4	11.9621	E4	8.0189	E3	6.98952	E4			DKK1	0.23	86.59					CCDC15	1.125	2.3
	1.26663	E1	-1.95205	E1	0.130465	E2	-0.047471	E2		3.14894	E3	9.4922	E3	20.792	E1	40.3345	E2			H2AFY2	16.415	112.885					FLI1	0.53	90.48
	-0.825304	E2	-0.00235522	E1	1.14409	E1	-1.96999	E2		6.26358	E4	55.3378	E1	8.47188	E3	13.1525	E4			ZCCHC24	1.105	2.08					RBP5	0.45	0.8
	-0.0171954	E2	0.651723	E1	-1.32835	E2	-0.71444	E2		12.7624	E2	56.0721	E2	1.46911	E4	33.9197	E1			TSPAN14	6.47	23.51					CLSTN3	2.345	4.46
	-0.47291	E1	0.443856	E1	-0.138621	E2	1.84561	E2		8.95346	E1	18.8242	E4	5.87644	E3	8.68991	E3			ACTA2	2.61	38.085					YAF2	27.105	34.66
	-0.423946	E2	1.21899	E1	-2.07192	E2	-0.848305	E2		2.00339	E4	14.8463	E3	0.856982	E4	11.1127	E4			LIPA	25.605	30.265					ADCY6	0.65	1.51
	2.0116	E2	-0.872555	E2	-1.23232	E2	-0.721561	E2		22.8361	E2	28.8571	E1	7.0395	E3	23.2592	E2			FGF8	0.17	0.315					FIGNL2	0.035	0.095
	-0.536565	E2	-0.160921	E2	1.98616	E2	-1.35687	E2		12.7448	E4	42.1041	E2	39.6001	E1	51.6872	E1			SH3PXD2A	0.55	1.715					ANKRD33	0	0.325
	-0.751853	E2	-1.11124	E2	-0.4047	E2	0.133409	E2		22.3094	E1	19.425	E4	9.45561	E3	10.3292	E3			DUSP5	2.04	1.765					ACVRL1	0.225	16.37
	-0.412613	E2	-1.80062	E1	0.298182	E2	-1.25693	E3		14.7679	E3	31.8591	E3	20.5342	E1	96.1289	E1			GRK5	0.215	1.365					GRASP	0.195	1.03
	-1.18501	E2	-0.74247	E2	-0.513818	E3	0.187314	E1		5.40471	E4	43.4559	E1	24.7029	E3	10.0608	E3			ACADSB	7.72	12.865					IGFBP6	6.69	71.395
	0.211503	E1	1.903	E2	0.237987	E1	0.343096	E1		6.91549	E3	15.1194	E3	15.5345	E1	102.523	E1			IKZF5	11.02	12.65					PYM1	61.305	95.905
	-0.0793858	E1	-0.966416	E2	-0.125505	E1	0.525914	E1		28.3315	E1	20.8867	E4	7.56345	E3	6.63485	E4			VENTX	6.34	30.485					VPS29	183.59	319.175
	1.7329	E1	-1.95205	E2	1.52247	E1	1.44751	E1		11.2154	E3	120.188	E1	16.1602	E4	10.9676	E3			AKIP1	26.605	63.27					PITPNM2	0.28	0.89
	-0.191045	E2	-0.370699	E2	-0.526996	E2	-0.687218	E3		20.3322	E1	25.0608	E2	37.6884	E2	0.358939	E4			ABTB2	0.46	2.06					FBRSL1	0.935	0.665
	-1.43413	E2	0.17255	E2	-1.05008	E3	-0.327791	E2		5.77102	E3	15.3625	E4	7.14867	E4	2.58436	E3			TSPAN18	2.785	14.795					NEK3	1.565	24.405
	0.98343	E2	0.498623	E1	-1.02459	E2	-0.317699	E1		33.9887	E1	46.2881	E2	25.587	E2	0.323045	E4			TP53I11	3.745	19.565					PCDH17	2.095	11.72
	-0.690115	E2	0.560059	E1	0.758551	E1	-1.96999	E1		17.2144	E2	46.4597	E1	15.0448	E4	6.4609	E3			MTA2	18.97	34.735					DACH1	0.165	4.81
	0.361348	E2	1.41062	E1	-1.35667	E2	0.165539	E2		11.475	E4	14.1614	E3	6.21776	E3	7.30441	E4			HRASLS5	0.885	6.37					GPR180	1.935	1.74
	2.69988	E1	-0.429174	E2	2.53615	E1	0.387036	E1		19.6736	E2	10.9049	E4	14.5823	E4	8.43217	E3			MUS81	6.795	18.7					ABCC4	3.16	11.7
	-0.608099	E2	-0.288443	E3	-0.504224	E3	0.278617	E1		22.7942	E1	74.8629	E2	14.5235	E2	88.1451	E1			FIBP	123.025	113					TMTC4	5.765	8.59
	-0.801774	E2	0.490889	E2	-0.713356	E2	-0.751455	E3		9.9167	E3	19.2753	E4	41.9047	E1	6.30888	E3			CCDC85B	5.47	4.36					COL4A1	14.025	127.91
	-0.106333	E1	1.03087	E1	-0.143504	E1	-0.317699	E2		20.3308	E4	63.5317	E2	6.15628	E3	8.31841	E4			RBM14-RBM4	5.17	4.665					TMEM255B	0.305	16.88
	-0.041104	E2	-1.60983	E2	-0.0659319	E1	-1.81552	E4		18.6197	E2	19.9162	E4	8.20254	E4	7.13184	E3			AP003419.1	2.19	2.89					TPPP2	0.26	0.065
	0.375898	E2	2.69134	E1	-0.523658	E2	-1.09282	E3		13.0889	E4	10.1808	E3	10.0389	E2	7.01382	E4			CLCF1	0	0.8					ADCY4	0.19	19.29
	0.115555	E1	-0.313127	E2	0.437325	E2	0.841516	E1		12.7295	E2	76.3426	E1	32.9734	E1	12.7177	E3			KMT5B	8.935	6.045					CLEC14A	0.8	38.4
	-0.0013914	E1	-0.114539	E2	0.14344	E1	-0.890676	E3		23.4966	E1	13.0126	E3	12.1691	E4	3.40992	E4			PPP6R3	52.01	29.95					PLEK2	0.52	8.365
	0.420146	E2	-0.663551	E2	0.309612	E1	-0.0191522	E2		18.6984	E2	5.42338	E4	9.07701	E3	1.06605	E3			CCND1	143.035	165.04					SLC8A3	1.035	0.575
	0.478293	E1	0.490889	E2	0.666883	E1	-1.49275	E2		0.370999	E4	8.87516	E3	9.941	E4	7.49396	E4			ATG16L2	3.295	0.985					VASH1	0.34	8.675
	-0.560335	E3	0.124749	E1	-0.547656	E3	-0.115703	E2		9.23327	E3	99.5461	E1	11.8033	E3	14.6662	E2			ARHGEF17	0.81	3.29					FLRT2	4.495	14.655
	0.227393	E1	0.00464459	E1	0.0402169	E2	-1.70593	E2		26.4893	E4	12.6162	E2	80.91	E1	13.1707	E4			ARRB1	10.175	4.6					TEX22	0.01	0.035
	-1.1651	E2	-0.215675	E2	0.591543	E1	1.33855	E2		32.2145	E2	19.0505	E4	7.75876	E3	31.443	E2			TENM4	0.22	10.195					FAM189A1	0.165	0.87
	-0.786843	E3	0.573905	E1	-1.91698	E3	-0.00464868	E2		13.356	E4	11.4787	E3	0	E1	8.23765	E4			FZD4	1.63	2.525					INAFM2	2.025	3.92
	-1.12811	E3	-0.603447	E3	0.560718	E1	0.521263	E1		13.8865	E3	12.5161	E4	3.33971	E3	11.2091	E3			CCDC82	8.005	10.195					JMJD7	6.115	3.64
	1.05072	E1	0.230393	E1	-1.06349	E2	-0.266519	E3		39.0126	E1	9.75538	E2	26.0495	E1	25.7926	E1			ZC3H12C	0.11	0.15					JMJD7-PLA2G4B	1.095	0.425
	-1.90144	E3	-0.458805	E2	-0.0286925	E2	-0.61558	E2		11.4427	E3	10.7388	E4	13.3852	E2	11.5445	E3			NCAM1	1.125	20.975					PYGO1	2.875	0.46
	-0.701702	E2	-1.05649	E3	-0.459569	E2	-0.209979	E2		6.09074	E4	8.16883	E3	20.6232	E4	11.1989	E4			SORL1	10.685	5.745					CORO2B	0.215	0.535
	0.634164	E1	1.06639	E1	-1.01246	E2	1.19577	E1		5.98998	E3	14.2499	E4	32.9938	E3	7.10699	E2			ARHGAP32	1.365	2.855					BNC1	0.255	0.3
	0.119828	E1	-1.60983	E3	-0.662331	E2	-1.44188	E4		4.40252	E4	10.0129	E3	18.0578	E1	16.6368	E4			FBXL14	0.015	1.025					TBC1D24	2.085	1.895
	2.11481	E2	0.578835	E1	1.33726	E2	-1.81552	E3		2.96799	E1	87.9702	E1	16.2215	E3	8.15243	E3			PDE3A	0.23	0.015					PAQR4	3.25	3.555
	-0.438594	E2	0.0690877	E2	-0.407142	E2	-1.11236	E4		7.87972	E3	25.7892	E3	27.9132	E4	20.5899	E1			SOX5	0.33	2.755					TIGD7	1.97	0.6
	0.15695	E1	0.405929	E2	0.529727	E1	-0.541616	E2		36.6164	E1	15.5199	E4	7.47998	E3	12.1138	E3			ITPR2	6.175	3.99					ADCY9	0.63	0.87
	-1.1651	E3	-0.145799	E2	-0.148451	E1	0.480637	E1		14.6916	E2	28.7703	E2	4.65219	E4	61.5115	E1			PPHLN1	74.2	80.095					HMOX2	80.395	82.485
	-0.412613	E2	0.227131	E2	-1.23232	E3	-0.626622	E2		10.1532	E4	28.1695	E4	1.10183	E2	9.41807	E3			PCED1B	3.1	3.565					ITPRIPL2	0.44	1.69
	0.0407587	E2	1.66895	E2	0.609597	E2	-0.559979	E1		15.7304	E3	9.2407	E3	6.21924	E4	49.6247	E1			AMIGO2	0.725	7.465					TAOK2	4.19	5.17
	-0.577032	E2	-0.534513	E2	-1.03712	E2	0.128038	E2		39.7216	E1	13.9179	E4	1.04619	E3	15.6698	E3			CCNT1	2.76	6.315					MT2A	3.665	36.26
	1.15702	E1	0.605736	E1	0.804073	E1	0.398224	E1		11.2886	E3	38.7999	E2	7.40677	E4	26.8935	E1			TNS2	0.745	1.49					CPNE2	0.66	30.285
	-1.02089	E1	0.0230082	E1	-1.54219	E3	0.747589	E1		21.0431	E1	13.2435	E4	6.90405	E3	0.0461493	E3			AAAS	49.385	19.42					KIAA0895L	5.985	3.11
	1.61812	E1	-0.299461	E3	0.363767	E2	-0.157472	E3		12.5781	E3	9.70768	E3	4.63586	E4	20.0288	E1			SP7	0.01	0.45					FHOD1	4.715	9.035
	0.118409	E2	0.612801	E2	-0.31604	E2	-0.83841	E3		18.6613	E1	6.44229	E4	10.1206	E3	9.09141	E4			ITGA5	3.705	34.75					CDYL2	0.095	2.025
	-0.275294	E2	0.922325	E1	0.111402	E1	0.636118	E3		10.4569	E3	13.0167	E3	103.878	E1	14.7132	E2			SRGAP1	2.26	1.505					FOXF1	6.355	1.705
	-0.350793	E2	-0.556107	E2	-0.134999	E1	0.292917	E1		36.3249	E1	13.1091	E4	12.9583	E3	0	E4			KCNMB4	2.6	3.78					ZFPM1	0.165	0.04
	0.653621	E1	-0.966416	E2	-0.956985	E3	-0.546124	E3		13.2584	E3	24.8319	E2	9.46866	E4	4.36111	E3			LGR5	0.295	37.23					AC092143.1	0.015	0.025
	0.702348	E1	0.534339	E2	0.356533	E1	-1.09282	E3		26.9709	E1	20.787	E4	7.6527	E3	15.9369	E1			TSPAN8	0	0.655					SLC43A2	2.04	2.735
	0.338648	E1	-1.54174	E3	0.385609	E1	-0.0524025	E3		11.674	E3	43.0267	E2	8.6366	E4	16.1204	E3			NT5DC3	7.21	9.305					ALOX12	1.255	0.32
	-0.652085	E3	0.426015	E2	0.460016	E1	-1.35687	E2		13.5538	E1	18.7741	E4	20.7308	E2	112.635	E1			TBX3	0.095	22.605					BCL6B	2.23	11.515
	-1.78978	E3	0.259537	E2	-0.0341906	E3	0.459222	E3		15.7324	E3	14.4864	E3	7.8403	E4	20.5374	E3			MSI1	7.735	23.715					AC003688.1	0.14	0
	-0.701702	E3	0.950754	E1	-0.194705	E3	1.23682	E1		41.2551	E1	34.2025	E1	8.71415	E3	80.1152	E1			MLXIP	3.115	7.685					TNFSF12-TNFSF13	0.17	0.095
	0.206437	E1	-0.110472	E2	0.62536	E4	-0.913771	E3		8.78527	E4	19.2525	E3	4.60684	E4	20.2211	E3			RILPL1	0.97	2.71					EFNB3	0.79	0.8
	1.11526	E1	0.0640519	E1	0.58191	E3	-0.132171	E3		7.71678	E3	34.4443	E4	20.0371	E2	36.6803	E1			CCDC92	0.035	1.555					TMEM88	90.855	267.545
	-1.02089	E3	0.547304	E1	0.341639	E1	0.690835	E2		24.152	E1	32.909	E2	11.216	E4	8.27391	E3			AC068790.8	0	0.46					ALOXE3	0	0
	0.568709	E2	0.219407	E1	0.456965	E1	0.217195	E2		8.28584	E3	4.57731	E4	30.8024	E2	11.1451	E1			FLT1	6.76	10.02					HS3ST3B1	18.89	2.44
	-0.0711896	E3	-0.189788	E3	-0.676936	E3	-1.00781	E3		0.964597	E4	11.7651	E3	5.26432	E4	9.70285	E3			WBP4	9.15	7.09					GIT1	11.105	13.55
	0.512978	E1	-0.675599	E3	-1.4205	E3	-1.70593	E3		6.50889	E3	8.26777	E1	10.904	E3	6.29938	E1			ELF1	4.645	9.39					DUSP14	41.5	26.505
	-0.195807	E2	0.734362	E4	0.717207	E1	0.484597	E3		19.9152	E1	9.32947	E3	32.8091	E1	24.9283	E3			LRCH1	1.205	3.58					PCGF2	5.72	3.4
	-1.1651	E3	0.631014	E3	0.214651	E3	1.17526	E2		10.0912	E2	26.7337	E1	14.1501	E3	45.1186	E1			PCDH9	0.145	0.655					CNTNAP1	0.185	0.905
	-1.6324	E3	0.325034	E1	1.13441	E1	-0.655717	E3		4.55799	E1	10.5212	E4	13.3444	E4	23.7291	E3			RNF219	5.6	6.77					SP6	3.02	4.205
	-1.52074	E3	-0.916545	E3	0.492293	E1	-2.23404	E3		21.6663	E2	15.5008	E3	20.4696	E2	28.2341	E1			GPC6	5.09	6.5					HOXB2	10.33	6.945
	1.48842	E2	-1.31536	E3	-0.857527	E3	-1.70593	E4		15.4733	E4	31.16	E4	7.93321	E4	8.07612	E2			BIVM	1.16	3.66					HOXB4	0.315	0.49
	0.140515	E1	-0.543002	E3	0.401281	E2	0.936924	E1		26.9239	E2	16.4211	E3	7.28399	E3	19.0597	E4			BIVM-ERCC5	0.465	2.26					HOXB5	8.19	31.51
	-0.49644	E3	0.862625	E1	-0.127856	E3	0.961793	E1		18.6983	E4	36.1465	E1	19.1964	E1	14.1521	E3			KDELC1	12.865	38.44					HOXB3	1.705	2.76
	0.20926	E2	1.28844	E1	-1.05008	E2	-0.637995	E2		9.57044	E3	22.0736	E3	7.38148	E3	3.91152	E4			FAM155A	0.715	0.98					HOXB6	94.025	86.76
	-1.57257	E2	-0.781007	E3	-1.30199	E3	0.880963	E1		19.1582	E1	80.5585	E1	19.7126	E1	6.44721	E3			RNASE4	1.305	7.125					HOXB8	0.895	2.905
	-1.00773	E2	0.916508	E2	1.13576	E2	1.507	E1		12.4538	E3	20.3597	E3	12.4058	E3	34.7646	E1			ANG	6.45	14.4					HOXB9	2.16	10.48
	1.05214	E1	-0.127013	E3	-1.91698	E4	1.67145	E1		13.6528	E4	22.2786	E1	6.50988	E4	9.00354	E3			AL132780.3	4.315	6.795					SAMD14	0.235	1.875
	1.4026	E1	-0.71427	E2	-1.0007	E2	1.86278	E1		21.7962	E2	15.9253	E3	9.34333	E3	120.98	E1			AJUBA	8.295	13.365					ACE	0.65	5.305
	0.822055	E1	-1.48417	E3	-0.339931	E2	-1.55147	E3		19.292	E4	34.9592	E1	9.05952	E1	23.2282	E3			CDH24	0.325	0.38					LRRC37A3	1.065	0.885
	-1.18501	E2	-0.928402	E3	1.06811	E1	-1.13296	E4		10.6021	E3	22.4251	E3	10.3529	E3	108.015	E1			EFS	1.295	3.835					MFSD11	17.405	15.14
	0.440201	E1	1.20853	E1	0.988158	E1	-1.81552	E2		19.8245	E1	36.6216	E1	47.9974	E1	6.21969	E3			KLHDC1	0.05	0.145					BAIAP2	13.505	11.285
	1.16179	E1	0.341874	E2	-1.17342	E2	-1.81552	E2		9.5553	E3	0.286081	E3	9.9327	E3	19.5904	E1			SAMD4A	0.47	4.66					CEP131	3.195	3.66
	2.06993	E1	-0.603447	E4	0.670549	E1	-0.00137871	E2		2.968	E4	35.4956	E1	23.9767	E1	11.7615	E3			DCAF5	4.155	9.165					CCDC57	4.59	6.975
	1.85684	E1	-0.852363	E2	1.16043	E1	1.24575	E1		12.88	E3	18.674	E4	12.162	E3	45.9647	E1			FOS	15.88	30.73					SLC16A3	10.585	23.035
	-1.57257	E2	0.371953	E1	2.02177	E1	0.772156	E1		50.3075	E1	33.0425	E2	21.0573	E1	7.96844	E3			JDP2	4.07	7.465					TWSG1	18.03	25.715
	0.408876	E2	-0.657669	E2	1.80404	E1	-0.0820683	E2		25.6731	E2	6.70862	E4	0.104936	E3	6.02708	E4			TGFB3	0.53	1.51					TUBB6	217.71	489.11
	-1.52074	E3	1.06702	E1	0.378466	E3	-0.419894	E2		15.0774	E4	43.4368	E1	14.8136	E1	15.5062	E1			TNFAIP2	4.7	24.85					BCL2	0.065	0.41
	-0.383052	E3	1.29977	E1	-1.13865	E1	-0.351526	E2		8.90399	E2	12.1521	E3	18.8536	E3	5.51764	E3			KIF26A	0.415	0.445					FBXO15	1.55	0.4
	-0.936963	E2	0.877465	E1	-0.427258	E2	-0.376838	E3		27.0978	E1	5.20669	E4	10.4062	E4	9.63471	E4			ACTC1	11.955	723.45					TSHZ1	0.235	0.35
	-0.690115	E2	-0.56058	E2	-0.168904	E2	-0.589297	E1		16.5236	E3	15.2489	E3	15.5387	E2	9.65097	E2			MEIS2	0.16	14.2					TLE6	0.045	0.12
	-0.346059	E2	0.831376	E1	-1.35667	E2	-1.25693	E2		27.071	E1	65.9098	E1	0	E4	10.9343	E4			PATL2	0.54	0.055					TBXA2R	0.63	17.175
	-1.43413	E2	1.29168	E1	1.23947	E1	-1.96999	E2		16.9007	E3	11.2924	E3	8.20254	E3	7.44891	E3			PRTG	0.285	19.78					ZBTB7A	0.36	0.255
	-0.0171954	E2	1.90945	E1	0.397721	E1	-1.20241	E3		23.7687	E1	51.8679	E1	25.0973	E1	106.163	E1			FAM81A	0.455	0.395					C19orf70	50.965	88.685
	-0.375366	E2	1.76123	E1	1.07002	E1	1.48127	E1		9.97795	E3	7.77304	E3	19.4168	E3	11.7926	E3			USP3	10.45	52.485					ICAM1	4.28	6.665
	0.980896	E1	-0.261231	E2	-0.236216	E2	0.104944	E1		29.0863	E1	27.9561	E1	15.1808	E1	12.9218	E4			SMAD6	0.125	2.315					KLF2	0	3.05
	0.0826931	E1	-0.979999	E3	-0.0492514	E2	0.0741776	E2		12.1306	E3	11.4885	E3	7.25458	E3	11.2876	E2			ANP32A	87.2	104.895					ARRDC2	0.825	1.36
	0.215399	E2	-1.95205	E4	-0.667138	E2	1.27276	E1		13.4549	E4	33.6823	E1	4.16248	E1	0	E4			INSYN1	0.105	0.055					ZNF599	2.595	3.065
	1.06182	E2	-0.681773	E1	0.739658	E1	1.13925	E1		16.3774	E3	14.2547	E3	4.63688	E4	5.37869	E3			CSK	5.52	17.185					FXYD5	73.01	185.235
	-0.332196	E2	-0.0157135	E2	-0.652896	E3	0.570995	E2		20.9985	E1	60.722	E1	10.3398	E3	55.6445	E1			SNX33	1.27	1.635					NPHS1	0.15	0
	1.23585	E1	-1.69317	E2	-1.54219	E3	-1.35687	E3		14.0495	E3	24.5916	E3	84.6751	E1	3.37208	E3			TLNRD1	0.95	1.645					NFKBIB	26.885	8.24
	-0.479488	E3	-0.49099	E2	-1.05008	E2	1.33538	E3		13.0987	E1	57.2872	E1	13.1102	E3	121.207	E1			MESP1	0	11.175					RASIP1	0.655	14.155
	-1.30354	E3	-1.09208	E2	-0.613102	E2	1.61105	E3		0	E3	11.567	E3	34.7903	E1	9.16334	E3			GNPTG	24.44	38.265					BCAT2	5.24	21.07
	-1.3323	E1	1.1262	E1	-1.30199	E3	1.1426	E1		22.6458	E1	2.40309	E4	8.59659	E3	64.0921	E1			TSR3	5.425	8.825					FLT3LG	0.28	0.155
	-0.568594	E2	0.721942	E1	1.25168	E1	-0.219479	E3		23.9215	E2	10.6038	E3	24.8265	E1	6.43708	E3			IFT140	3.01	2.205					IL11	1.255	0.09
	0.0450761	E2	0.234162	E2	-1.27733	E3	0.874376	E1		0.890397	E4	24.4405	E1	7.01689	E3	37.6078	E1			GFER	22.76	15.63					HPCAL1	3.105	34.22
	1.19498	E2	1.16343	E2	1.59521	E1	1.68696	E1		12.7129	E3	7.28228	E3	15.4563	E1	49.0423	E3			TRAF7	14.445	24.145					KHK	2.965	7.16
	-0.867999	E3	-0.279857	E2	-0.0629349	E1	1.39539	E1		26.9902	E1	77.0991	E1	9.46761	E3	49.3182	E1			ZNF423	7.055	8.57					CRIM1	2.485	9.06
	1.7665	E1	-0.735218	E3	-0.479761	E2	0.227451	E1		15.1087	E3	12.8265	E3	83.7394	E1	8.20913	E3			NKD1	0.125	3.15					PRKCE	0.41	3.545
	-0.407068	E2	-0.814983	E3	-0.707936	E2	0.0248317	E1		20.9985	E1	59.4497	E1	14.4038	E3	35.3734	E1			COTL1	61.56	83.47					DYSF	0.33	26.595
	-1.78978	E2	-1.02399	E1	2.24412	E1	-0.751455	E2		7.08602	E3	12.2356	E3	11.6305	E1	10.6737	E3			GSE1	6.12	6.28					LOXL3	10.45	9.645
	-0.265615	E2	-0.432353	E2	0.972589	E1	-0.868902	E3		8.86831	E4	36.9761	E1	11.8345	E3	30.4739	E1			C16orf95	3.67	3.05					SLC25A12	3.93	4.75
	2.06237	E1	-1.48417	E2	1.05697	E1	0.852518	E1		18.4745	E3	11.9537	E3	33.1775	E1	12.7879	E3			MAP1LC3B	49.02	75.165					2022-03-04	0.045	1.12
	1.33133	E1	0.322505	E2	1.32332	E2	0.948307	E3		49.5655	E1	9.81261	E1	23.8486	E3	65.4346	E1			C17orf100	2.86	1.485					CTDSP1	6.62	7.735
	0.440512	E2	1.13691	E2	-0.139836	E2	-1.81552	E3		19.0611	E3	8.17717	E3	41.1964	E1	11.6135	E3			KCTD11	0.695	3.975					DGKD	2.49	7.815
	-2.32784	E3	-1.95205	E3	1.44184	E3	-1.96999	E2		36.9525	E1	35.8338	E1	6.55681	E3	14.8062	E4			SHBG	0.46	0.315					ILKAP	35.91	28.74
	1.52793	E3	1.7189	E1	-1.0918	E2	-1.70593	E3		10.4136	E3	10.2882	E3	24.6382	E1	45.7647	E2			KDM6B	0.125	3.37					SRXN1	3.43	0.72
	-1.22818	E3	0.274743	E1	-1.15564	E3	-0.938357	E3		33.7914	E1	9.21887	E4	5.8431	E3	307.054	E1			CYB5D1	5.025	42.55					ZNF343	5.77	2.39
	-0.627036	E2	-0.00743665	E2	-1.19206	E2	-0.388651	E3		11.4953	E3	25.1323	E1	8.16173	E1	13.4293	E3			CHD3	1.23	13.05					CPXM1	18.725	31.385
	0.640882	E1	-0.765112	E2	-0.686992	E2	1.18382	E3		18.9541	E1	7.94003	E4	13.7859	E3	0.969135	E4			NAA38	100.97	319.97					LRRN4	5.735	3.03
	-1.6324	E2	2.42015	E1	1.57349	E3	0.57484	E3		10.1175	E3	31.6407	E2	35.1002	E1	7.72752	E3			SHISA6	0.175	4.33					ISM1	1.56	2.24
	1.79048	E3	1.56926	E1	1.13285	E1	-1.25693	E2		20.633	E1	19.5251	E4	6.88289	E3	10.2903	E4			HS3ST3A1	0.475	5.955					THBD	0.365	25.865
	1.63733	E1	1.25032	E2	1.70538	E1	1.47968	E1		12.8507	E3	19.9089	E2	38.6132	E1	4.78231	E3			GID4	1.94	1.205					PPP1R16B	0.165	5.835
	-1.47503	E3	0.564731	E2	1.00586	E1	2.42966	E1		15.6117	E1	17.4864	E4	9.53736	E3	10.1759	E4			ATPAF2	51.585	35.845					ZNFX1	6.15	7.855
	1.12617	E1	0.286104	E2	-0.451231	E1	0.729541	E1		14.807	E3	10.7088	E3	43.5531	E1	7.62239	E3			ALDH3A2	25.695	23.64					NFATC2	0.065	0.24
	-0.850353	E3	1.49746	E3	0.0630698	E1	0.551162	E1		28.4816	E1	98.0044	E1	8.9196	E3	53.5447	E1			TRAF4	19.03	26					TCEA2	2.93	9.3
	1.64162	E1	-0.966416	E4	-0.321874	E2	-0.978494	E4		11.1187	E3	18.1774	E3	6.22656	E4	17.7675	E3			ANKRD13B	3.365	1.795					SOX18	0.33	4.015
	1.08377	E1	-0.749866	E3	-0.255486	E3	-1.49275	E2		10.8332	E4	36.6471	E1	3.5754	E3	8.15221	E4			CPD	3.03	9.295					OPRL1	0.155	0.135
	0.00911221	E1	0.525111	E1	0.666588	E1	0.253892	E1		7.79738	E3	32.2414	E4	4.89704	E4	11.845	E2			MLLT6	0.54	1.79					RGS19	9.33	16.965
	-0.421082	E2	-2.21092	E2	0.280774	E1	0.0999854	E2		21.0893	E1	37.7758	E2	4.93599	E3	7.1254	E4			PLXDC1	0.615	0.53					TTC3	35.985	23.705
	-0.713645	E3	1.55858	E3	-0.967455	E3	0.184659	E2		6.19748	E3	8.0103	E4	7.43973	E4	3.93528	E3			NR1D1	0.975	0.71					PIGP	14.35	15.815
	0.54529	E3	1.51211	E1	-1.35667	E1	0.624751	E3		3.63579	E4	7.76585	E3	11.5409	E2	8.16085	E4			RARA	0.25	1.165					PTTG1IP	135.815	168.165
	0.436774	E1	-1.02399	E3	-0.873789	E3	-1.25693	E2		8.33714	E3	59.5365	E1	10.7035	E4	18.4136	E1			PLEKHH3	1.565	5.065					EMID1	0.18	1.325
	-1.09434	E3	0.934763	E1	0.0278646	E3	-1.55147	E1		40.4389	E1	6.25608	E3	7.1007	E2	18.3136	E4			PPP1R9B	0.21	0.985					H1F0	51.425	131.495
	-1.57257	E2	1.45733	E1	2.23783	E1	-1.96999	E2		9.11535	E3	22.3454	E1	14.3064	E4	22.6719	E2			ACSF2	7.795	15.255					GCAT	33.94	16.91
	-0.146382	E2	1.1111	E1	0.223217	E3	-1.02336	E2		29.3585	E1	14.9425	E3	5.16534	E3	10.1528	E4			NOG	0.155	9.13					MAPK11	1.185	2.86
	-0.833475	E2	-1.80062	E1	0.0630698	E3	1.24526	E1		8.70654	E3	31.2402	E1	64.9866	E1	7.0505	E3			CUEDC1	0.68	2.175					SHANK3	0.1	1.7
	-0.833475	E3	0.454402	E1	-0.412072	E2	1.5845	E1		22.6378	E1	8.93362	E3	10.2444	E3	9.09496	E4			DYNLL2	1.385	1.48					FGD5	1.16	17.46
	0.760868	E2	-0.675599	E2	1.3299	E1	-0.104159	E3		10.9252	E3	28.2363	E1	21.0573	E4	8.75735	E3			YPEL2	1.9	3.535					TRAK1	4.645	3.025
	1.81376	E1	-0.534513	E3	0.95058	E1	-0.270898	E2		24.7048	E1	5.13621	E3	16.7025	E2	250.737	E1			LIMD2	56.755	71.645					INKA1	1.19	54.46
	2.47196	E1	0.647495	E3	2.31028	E1	1.18478	E1		10.4917	E3	111.183	E1	1.95882	E4	13.2103	E3			CDC42EP4	2.27	8.94					MAPKAPK3	20	21.29
	0.73271	E1	-0.64056	E3	0.709508	E1	-0.775523	E3		18.6613	E1	5.20478	E3	2.47908	E3	86.3176	E1			SDK2	0.72	0.99					PPM1M	1.51	1.235
	0.503869	E1	-1.95205	E2	0.261259	E1	0.429593	E1		7.68022	E3	76.4983	E1	10.2838	E1	11.4573	E3			TNRC6C	2.07	3.7					FAM208A	5.02	5.92
	1.89527	E1	-1.80062	E3	-0.890775	E3	-1.20241	E3		8.53299	E4	8.99193	E3	25.0973	E3	65.9281	E1			TMC8	0.18	1.415					POLR2H	286.71	71.735
	-0.245133	E3	-0.131265	E3	1.67968	E1	-2.23404	E1		19.1657	E2	9.27857	E1	15.6399	E1	12.3767	E3			SOCS3	2.125	5.585					CLCN2	3.635	0.77
	-0.220537	E3	0.563402	E3	-0.772259	E2	-0.169092	E3		11.488	E4	4.60616	E3	3.12654	E3	110.417	E1			MAFG	2.355	5.385					ETV5	16.93	21.53
	-0.112728	E1	-0.000341854	E2	-0.544134	E1	1.00249	E1		11.7463	E3	35.1419	E1	50.2865	E1	8.39917	E3			NOTUM	0.04	1.83					FAM43A	0.425	1.8
	-0.254309	E1	1.64222	E1	0.0424892	E1	-1.96999	E2		49.4807	E1	30.072	E3	2.8311	E3	104.255	E1			COLEC12	0.235	23.52					IDUA	0.135	0.43
	-0.49299	E2	0.930802	E1	0.531831	E1	1.71572	E1		58.8405	E2	32.4417	E1	16.0133	E1	28.9143	E3			SMCHD1	1.555	2.4					LETM1	16.605	13.7
	0.74943	E1	2.33124	E1	2.0991	E1	1.16121	E1		11.7533	E1	7.56289	E3	8.88813	E3	126.048	E1			EMILIN2	1.08	7.565					SH3BP2	1.38	2.965
	1.5615	E2	0.842156	E1	-0.741674	E2	-0.198883	E2		15.5613	E3	28.4365	E1	19.0985	E1	13.3912	E3			RAB12	3.4	1.34					PRDM8	0.01	0.63
	1.20228	E1	1.8226	E1	0.00606949	E1	-0.373941	E2		38.3613	E1	8.97977	E3	6.25136	E3	27.9434	E1			MTCL1	4.05	7.065					TSPAN5	3.855	17.39
	1.58625	E1	0.30828	E2	1.05076	E1	0.708244	E1		30.6445	E2	12.6162	E1	32.0756	E1	54.1639	E3			RAB31	27.41	69.515					FAT4	0.975	1.675
	-1.06327	E2	-0.249311	E3	-0.0425892	E1	1.58136	E1		19.1435	E1	10.1533	E3	5.99628	E3	38.2107	E1			APCDD1	0.18	3.015					ZFR	46.54	47.29
	0.463677	E1	-1.4343	E2	-1.12239	E2	-0.70745	E4		16.2334	E2	47.8615	E1	11.8753	E1	15.589	E3			PSMG2	80.75	60.51					ANXA2R	1.445	7.305
	-1.02089	E2	-0.141379	E1	1.3915	E2	-1.28742	E2		0.741997	E4	9.844	E3	5.08867	E3	113.227	E1			GATA6	0.04	10.12					IQGAP2	1.345	10.145
	0.143191	E2	0.184368	E1	-0.772259	E2	1.82099	E2		4.19625	E3	29.5761	E1	135.648	E1	7.17625	E3			GAREM1	0.775	0.655					F2R	13.38	119.805
	-1.1651	E3	-1.19952	E2	-0.946795	E3	0.323717	E2		27.5467	E1	7.5782	E3	2.34607	E3	14.6985	E1			ZNF516	1.785	9.495					NR2F1	0.045	0.37
	-0.355585	E3	0.4215	E2	0.611986	E1	-0.33554	E2		6.68284	E3	24.5689	E1	58.5197	E1	10.0144	E3			SALL3	4.44	5.91					ST8SIA4	0.695	13.46
	-0.536565	E2	-0.556107	E3	-0.547656	E2	-0.130644	E3		23.4471	E1	17.6004	E3	6.47153	E3	20.6749	E1			ARID3A	2.885	27.295					EPB41L4A	1.015	6.56
	0.416535	E2	1.51827	E2	-1.27733	E2	-0.925866	E3		3.63427	E3	34.7876	E1	0.489704	E1	7.53772	E3			ARHGAP45	5.97	6.52					SLC22A4	0.215	0.975
	1.59512	E1	1.19503	E1	0.438934	E1	0.032852	E2		40.711	E1	20.1454	E3	3.10049	E3	66.3535	E1			GADD45B	6.52	5.3					P4HA2	26.11	24.045
	1.71751	E1	-2.21092	E2	-0.51707	E1	1.79833	E2		3.47118	E3	77.1075	E1	24.8148	E1	18.2286	E3			SHD	0.365	2.18					EGR1	11.715	5.97
	0.624251	E3	0.384343	E2	-0.882188	E3	0.42819	E2		17.3628	E1	20.9756	E3	28.2192	E2	53.2217	E1			ZNF700	3.66	1.87					PCDH1	0.655	3.645
	0.429188	E3	-0.24349	E2	1.6252	E1	0.864219	E1		8.35689	E3	17.9461	E4	16.7723	E4	11.3626	E3			AC008770.2	0.16	0					PRELID2	2.945	8.86
	-0.641871	E1	-1.28286	E3	-0.882188	E2	-1.62093	E2		37.1207	E1	103.066	E2	14.5891	E3	83.5196	E1			JUNB	0.885	7.885					PDLIM7	80.42	174.925
	-0.246951	E2	-0.267337	E3	1.37287	E1	1.56437	E2		10.2907	E3	318.676	E1	37.2991	E1	8.0169	E3			SSBP4	22.17	9.125					CANX	217.82	240.85
	1.13096	E1	-0.269395	E1	1.43355	E1	0.328769	E3		16.9918	E1	29.6705	E3	6.7126	E3	70.3835	E1			TSHZ3	1.305	0.625					PXDC1	1.215	2.02
	0.911208	E2	0.173812	E2	-0.562077	E1	1.12822	E1		10.0026	E3	13.5173	E4	16.2419	E1	15.3216	E3			PROSER3	2.83	1.66					TXNDC5	14.72	63.555
	1.17802	E1	1.44221	E1	-0.702591	E2	1.48684	E1		10.6848	E1	11.0269	E3	7.24422	E3	2.66538	E4			CKM	0.315	2.54					ATXN1	1.19	2.01
	-1.70317	E3	1.64076	E1	-1.17342	E2	1.4056	E1		10.7977	E3	19.9256	E1	31.2595	E1	6.8018	E3			ETFB	99.715	120.16					PPT2	24.385	38.915
	0.345044	E1	0.0258269	E3	1.4635	E1	0.764093	E1		12.7094	E1	11.4147	E3	9.35335	E3	7.37619	E4			ZNF528	4.58	6.605					PRRT1	0.44	0.26
	-0.377911	E3	-1.31536	E2	0.906938	E1	-0.340794	E2		10.4822	E3	112.044	E1	7.89647	E1	4.41392	E3			ZNF83	7.425	13.085					RING1	1.035	1.025
	1.53112	E2	-0.462247	E1	1.01757	E1	1.06369	E1		10.66	E1	10.4498	E3	5.53098	E3	8.23024	E4			TMEM190	0.83	1.97					AL365205.1	1.075	1.415
	-0.959148	E2	-0.556107	E2	0.582278	E1	0.835411	E1		16.2127	E3	13.3171	E4	8.7797	E1	8.02767	E3			SOX11	17.15	9.28					TAF8	10	14.33
	-0.66793	E3	1.0977	E1	-0.686992	E1	-1.55147	E2		6.67798	E1	8.01505	E3	5.54484	E3	8.72221	E4			ID2	38.845	517.22					CCND3	10.855	31.215
	0.766932	E1	-1.00874	E3	-0.270605	E1	0.375913	E1		10.3439	E3	60.7281	E1	13.9695	E1	13.8909	E1			CPSF3	76.295	49.805					MYB	0.08	2.595
	0.118409	E1	0.671677	E1	-0.625911	E3	1.10959	E3		16.3388	E1	8.4108	E4	9.06816	E3	10.0271	E3			ODC1	10.06	32.5					SYNJ2	0.685	3.875
	-0.390894	E1	-0.928402	E3	0.885928	E1	-1.81552	E2		13.5229	E3	6.99056	E3	56.7389	E1	12.3775	E4			RHOB	1.005	8.735					AL159163.1	0	0.7
	1.82795	E1	0.383266	E3	-1.15564	E2	-0.209979	E1		19.7743	E1	7.45333	E4	10.3699	E3	9.81796	E3			PRKD3	13.115	7.295					FOXK1	4.415	5.855
	1.46539	E1	1.44394	E1	-1.65212	E2	-0.879633	E3		13.3131	E3	25.4327	E2	13.4057	E4	2.15363	E4			HAAO	1.74	3.225					TBX20	1.27	1.94
	0.235888	E2	-1.09208	E2	1.59144	E1	0.715587	E2		27.5625	E1	12.0308	E4	70.6398	E2	10.703	E3			MCFD2	51.38	96.11					SUGCT	1.28	3.795
	0.323861	E2	-0.514099	E3	1.35988	E1	-0.499245	E2		22.7441	E3	11.3232	E3	198.606	E1	53.481	E1			MEIS1	1.9	164.535					MPLKIP	61.41	82.04
	0.943818	E1	0.807221	E1	-0.707936	E2	1.42552	E2		72.3165	E1	8.15833	E4	8.81999	E3	71.0699	E2			ANKRD53	0.06	2.035					GLI3	3.345	2.09
	1.53372	E1	1.76512	E1	-0.676936	E2	-0.801214	E2		11.5127	E3	15.7774	E3	9.54923	E4	13.7698	E4			TMSB10	2488.14	2591.63					CLIP2	1.14	3.55
	-0.479488	E2	1.36329	E1	0.546042	E1	0.25776	E2		47.2653	E1	35.9462	E1	1.97754	E3	16.9745	E2			TCF7L1	25.71	2.24					AGFG2	0.32	5.455
	-0.412613	E2	-0.0554124	E2	1.38891	E1	0.408724	E2		9.43466	E3	41.2338	E4	2.88925	E4	14.2203	E4			RPIA	14.16	15.715					LAMB1	24.94	38.365
	-0.370326	E2	0.717562	E1	-0.327799	E2	0.78956	E1		53.0083	E1	29.538	E3	8.42465	E3	4.84568	E2			SOWAHC	2.23	3.86					LRRC4	2.345	8.985
	-0.197408	E1	1.5636	E1	-0.157265	E2	-0.75931	E2		8.76271	E3	156.101	E1	2.94227	E4	19.3827	E4			2022-09-10	19.425	24.3					HIPK2	1.175	2.715
	-0.450725	E2	-0.106449	E2	-0.55842	E2	0.336894	E4		24.9311	E1	33.7767	E2	9.17371	E3	47.6345	E3			GALNT13	1.135	5.3					CASP2	24.49	26.295
	1.77099	E2	-0.0317451	E2	1.58834	E2	-0.810178	E2		9.07204	E3	20.6265	E1	29.6271	E1	125.837	E1			TANC1	1.295	7.855					ZNF467	0.02	3.905
	-0.418238	E1	1.18976	E2	0.682759	E2	1.19205	E1		15.582	E4	9.98828	E3	15.3849	E3	30.3017	E3			SP5	0.015	4.925					SOX7	0.62	33.425
	0.228465	E1	0.513372	E2	-0.354589	E2	0.265917	E2		19.2919	E1	9.06164	E4	70.0686	E1	106.928	E1			WIPF1	2.63	8.305					ZNF703	0.715	0.29
	-0.447656	E1	1.71164	E2	-0.890775	E3	-0.559979	E3		12.7438	E2	11.8311	E3	6.21312	E3	13.6679	E3			ZNF804A	0	0.275					HEY1	2.52	67.795
	-0.0700328	E1	0.256521	E1	-1.91698	E3	-1.22869	E3		13.5489	E4	13.8177	E4	13.7933	E1	4.57647	E4			HECW2	0.395	3.72					TMEM65	0.215	0.695
	0.350164	E1	0.49035	E2	-0.213418	E2	-1.96999	E2		10.8333	E3	40.452	E2	7.00502	E3	10.6143	E3			ANKRD44	0.335	4.965					ZFP41	0.67	0.045
	-0.447656	E2	-0.646176	E2	1.50955	E1	-0.443396	E1		14.6025	E1	16.6214	E1	9.01055	E4	87.5451	E1			TUBA4A	100.63	9.105					AC138696.1	0	0.025
	-0.745218	E2	-1.11124	E1	-1.25416	E2	1.74082	E1		25.7473	E3	15.1903	E3	4.69797	E3	10.3498	E3			DNAJB2	0.93	0.465					DGAT1	1.855	1.605
	0.038145	E1	-1.54174	E3	0.207853	E3	0.282758	E1		29.1098	E1	134.833	E1	10.9834	E1	137.186	E1			SERPINE2	26.735	647.445					C8orf33	90.95	81.295
	0.733148	E1	-0.462247	E2	0.520977	E1	0.819895	E1		10.5261	E3	15.0979	E3	7.22433	E3	9.71692	E3			ARL4C	2.325	18.79					ZCCHC7	8.67	7.06
	-1.78978	E2	0.58433	E2	1.44238	E1	1.31514	E1		28.6906	E1	6.40823	E4	51.1741	E1	6.08401	E4			SH3BP4	4.4	24.385					TJP2	2.53	7.805
	-1.03451	E2	-1.11124	E2	1.3801	E1	0.376316	E1		11.5009	E3	12.3892	E3	6.02336	E3	5.98337	E3			HES6	4.29	7.425					NXNL2	0.085	0.18
	0.383512	E2	0.366354	E1	0.486903	E1	-1.70593	E3		27.5726	E1	56.7641	E1	4.45411	E4	9.22986	E4			GPC1	0.905	1.805					BRINP1	0.78	18.47
	1.52023	E1	0.665987	E1	0.331495	E1	1.5991	E1		8.85143	E3	21.8324	E3	5.37788	E3	9.76047	E3			SNPH	0.25	1.225					CNTRL	2.68	5.415
	1.6923	E1	-0.646176	E2	1.69864	E1	0.576749	E1		38.8642	E1	129.006	E1	22.8937	E1	7.71376	E4			AL049650.1	0.415	0.185					IER5L	0.16	0.2
	-0.15925	E1	0.524865	E3	-2.07192	E2	0.320467	E3		9.39283	E3	17.4224	E3	8.88463	E3	15.7272	E3			BMP2	0.14	5.125					FNBP1	3.16	8.425
	1.80659	E1	-0.271464	E2	-0.297213	E1	0.725537	E1		36.3579	E1	23.1297	E4	3.50954	E4	7.93255	E4			JAG1	4.14	6.755					FAM78A	0.06	2.23
	-0.867999	E2	-1.28286	E2	1.20976	E1	0.966783	E3		12.0198	E3	103.762	E1	14.4113	E2	12.2065	E3			ID1	129.23	516.82					NACC2	1.365	1.11
	-0.390894	E1	1.49413	E1	1.07313	E1	0.446375	E1		38.5839	E1	70.1902	E2	7.77765	E4	131.766	E1			ASXL1	4.05	11.02					TOR4A	0.13	1.08
	1.29032	E1	1.47261	E1	-1.12239	E2	0.715587	E2		10.9678	E3	30.2102	E4	6.29699	E3	3.23287	E3			SOGA1	0.555	1.99					NRARP	0.015	0.265
	1.18994	E1	0.178195	E1	-1.91698	E2	-0.71444	E3		31.0273	E1	24.1792	E3	4.66575	E4	12.6587	E4			NNAT	26.28	123.625					RPS6KA3	1.555	5.24
	1.44394	E1	1.90939	E1	0.419728	E1	0.726662	E2		14.7722	E3	96.342	E1	13.4363	E3	17.5736	E2			TOMM34	45.955	66.73					BCORL1	0.56	2.485
	-0.982678	E2	-0.979999	E2	0.195911	E1	0.871423	E1		33.2415	E1	15.7304	E3	30.2637	E1	15.33	E4			PREX1	1.685	7.92					ELF4	0.56	3.6
	-0.577032	E2	0.196417	E2	-1.35667	E3	-0.357007	E3		16.6234	E3	73.1607	E1	26.6399	E3	24.8519	E2			SNAI1	2.345	58.355
	0.139843	E1	1.22364	E1	0.527611	E3	-0.045029	E1		32.8076	E1	47.461	E3	11.9977	E4	8.57823	E4			PPP1R3D	0.185	0.3
	-0.598966	E2	1.50135	E1	1.11311	E2	0.972551	E1		18.2167	E3	31.2966	E1	23.114	E2	5.33024	E3			MRGBP	1.605	2.29
	0.186081	E1	-1.00874	E2	-1.91698	E2	2.26705	E1		39.3259	E1	11.1378	E3	8.08012	E4	9.1542	E4			PPDPF	4.28	3.62
	-0.396211	E3	0.269905	E2	-1.59321	E2	-0.925866	E3		11.9168	E3	27.9502	E1	7.3928	E3	11.8058	E3			HUNK	0.805	1.555
	1.5545	E1	0.539343	E1	1.27396	E2	0.885857	E1		26.7967	E1	12.3851	E3	22.5509	E4	30.0432	E1			ETS2	9.605	20.855
	1.11738	E2	0.785092	E1	-2.33678	E2	0.148351	E2		14.8152	E3	44.4389	E1	8.79868	E3	11.3066	E3			ZBTB21	2.06	4.94
	1.49931	E2	0.480783	E1	-1.80705	E2	-0.700586	E3		23.2541	E1	8.47288	E3	192.279	E1	6.87994	E4			COL6A2	1.235	7.5
	-0.841823	E2	1.39272	E3	0.607365	E1	1.19534	E1		12.7818	E3	18.4237	E1	21.8941	E3	8.41407	E3			LSS	11.52	23.88
	-0.287238	E2	-1.80062	E2	0.094645	E2	0.949651	E1		37.2776	E1	13.5961	E3	5.14189	E1	6.52381	E4			MED15	4.555	7.735
	-1.57257	E2	0.276182	E1	2.05188	E1	-0.111333	E3		10.8623	E3	21.3608	E1	8.12935	E3	8.52041	E3			SLC35E4	0.525	1.42
	0.431416	E2	-0.189788	E3	1.05124	E1	0.46945	E1		12.3914	E1	15.1507	E3	82.7872	E1	6.91316	E4			CENPM	83.395	29.535
	0.604647	E2	1.46894	E1	-0.4047	E2	-1.44188	E3		14.0238	E3	87.7127	E1	11.1163	E3	8.91604	E3			TCF20	0.66	0.96
	1.82512	E1	0.715795	E2	-0.407142	E3	0.498873	E3		9.37392	E1	41.0163	E3	49.5301	E1	39.4115	E1			CERK	9.69	8.735
	1.09236	E1	-1.31536	E2	-0.424684	E1	2.30175	E1		9.42347	E3	38.1012	E1	16.5635	E3	36.9348	E4			PIM3	3.415	4.115
	-1.47503	E2	-0.940649	E2	0.544625	E1	1.41581	E1		27.4028	E1	23.2526	E3	60.9409	E1	9.57577	E3			BHLHE40	0.31	3.97
	-0.540427	E3	1.4038	E2	-0.798623	E2	0.173165	E2		5.35423	E3	56.8731	E1	10.2226	E3	147.201	E1			SETD5	25.985	25.6
	-0.627036	E2	-1.80062	E2	-1.0918	E3	0.39325	E3		13.6528	E1	22.9152	E3	73.8135	E1	18.6853	E3			BRPF1	2.6	6.03
	1.32372	E1	-1.35096	E2	-0.608926	E2	-0.879633	E2		9.42792	E3	10.934	E4	16.7177	E3	8.61453	E4			CMTM8	0.56	1.37
	-1.78978	E4	0.0917297	E2	-2.33678	E2	0.219025	E3		10.282	E1	11.9015	E3	84.0149	E1	8.61507	E3			ACKR2	0.245	0.045
	0.30234	E2	0.754052	E2	-0.625911	E1	1.07479	E2		11.5237	E3	10.5954	E4	9.43003	E3	12.1045	E4			AC006059.2	0	0
	-1.90144	E2	1.85564	E1	-0.596664	E2	-0.913771	E2		12.6882	E1	12.0694	E3	32.6061	E1	6.04037	E3			HIGD1A	182.215	152.35
	-0.441592	E2	0.849861	E1	1.32734	E1	-0.810178	E2		16.2544	E3	65.4579	E1	49.2969	E3	8.794	E4			ALS2CL	0.215	0.425
	-0.841823	E1	0.36673	E2	1.7233	E1	-1.22869	E2		28.2459	E1	14.7348	E3	22.5069	E1	17.1214	E2			TMIE	0.335	0.32
	1.95626	E1	0.942644	E1	0.311858	E1	-1.81552	E3		25.7155	E3	73.9339	E1	5.84099	E3	8.87382	E4			MYL3	0	2.705
	-0.385649	E1	-1.05649	E2	0.640972	E1	0.273377	E2		37.508	E1	40.2517	E2	12.0144	E1	11.9527	E2			NBEAL2	0.115	0.06
	0.308051	E1	-1.05649	E3	1.37424	E1	-0.661812	E3		13.6254	E3	16.4176	E4	11.304	E3	12.3565	E1			PCBP4	2.865	29.245
	0.538606	E1	0.693761	E2	-0.333817	E1	-1.70593	E2		37.8914	E1	6.80993	E3	15.3407	E1	5.73457	E3			ABHD14A-ACY1	1.35	2.915
	0.941437	E1	-0.797609	E2	-0.648264	E3	-0.174183	E2		10.1443	E3	9.03661	E4	2.45615	E3	4.81337	E4			WNT5A	0.315	43.97
	-0.362885	E1	0.66243	E1	1.02283	E1	1.01004	E3		28.6259	E1	12.3826	E2	5.31679	E1	6.01859	E3			ADAMTS9	0.32	7.17
	1.03469	E1	-1.11124	E2	1.63463	E1	-0.76733	E2		9.58603	E3	16.714	E4	12.6964	E3	8.71926	E4			PDZRN3	2.395	8.56
	1.67006	E1	-1.00874	E1	1.52989	E1	1.2943	E1		31.7774	E1	12.4201	E3	37.4012	E1	5.59272	E3			ALCAM	5.93	9.245
	-0.112728	E3	1.78548	E1	0.288785	E1	1.35768	E1		10.8361	E3	13.8104	E4	9.86404	E3	10.5507	E4			PARP14	4.215	4.05
	0.789273	E1	-0.279857	E1	1.23453	E1	1.16676	E1		2.68974	E4	28.6368	E2	13.069	E1	204.595	E1			HEG1	0.93	4.05
	-0.380473	E3	0.370468	E1	0.680063	E1	0.739914	E1		6.80577	E3	16.3552	E4	9.14856	E3	20.2336	E3			KLF15	0.175	0.3
	-0.510555	E3	0.635066	E1	0.656577	E3	0.683715	E1		10.6106	E4	12.9297	E3	115.156	E1	9.91748	E1			PLXND1	6.625	9.69
	1.8536	E1	1.42783	E1	0.49206	E3	-0.792456	E2		9.49364	E3	8.68542	E4	13.6421	E3	13.515	E3			AMOTL2	7.99	36.28
	0.0610578	E1	-0.657669	E3	-1.35667	E4	-1.05651	E2		11.7236	E4	12.4858	E3	3.79521	E1	19.8673	E1			RBP1	74.88	259
	0.530086	E1	-0.70754	E1	0.414059	E2	1.31494	E2		15.6376	E2	14.9192	E4	10.5014	E3	5.62298	E3			SPSB4	1.56	10.34
	0.881621	E3	-0.547319	E3	-0.805508	E1	0.704009	E2		11.9833	E4	14.8585	E3	20.2003	E1	7.56889	E4			RAP2B	15.25	25.565
	-1.02089	E1	-0.479951	E1	0.684029	E1	0.67111	E1		10.3323	E3	47.7814	E1	8.70405	E3	6.40216	E3			PPM1L	0.985	1.53
	0.776963	E1	-0.255223	E3	-1.10679	E3	1.2446	E1		20.4791	E1	28.2964	E2	15.1536	E1	33.5321	E1			TNIK	7.07	1.805
	0.204733	E3	-0.526213	E3	-0.819662	E1	0.355204	E1		11.017	E3	12.3511	E4	9.48308	E3	7.02957	E3			HES1	13.615	14.405
	-0.174066	E2	-0.749866	E3	0.00105255	E1	1.71135	E1		15.3099	E1	14.819	E2	35.7698	E1	10.7598	E4			PPP1R2	27.475	65.065
	0.181878	E1	1.84314	E1	0.526549	E1	1.69115	E3		12.8218	E3	15.0466	E4	14.6731	E3	8.47914	E3			CTBP1	38.295	17.47
	0.0740238	E1	1.32934	E1	1.72687	E1	0.331497	E1		30.5425	E1	28.9372	E2	8.81467	E1	0.784538	E4			ADD1	23.78	37.66
	-1.07849	E1	0.21661	E1	-1.49718	E3	0.77725	E3		16.8209	E2	35.6013	E4	4.77461	E2	1.98442	E3			MFSD10	36.03	51.8
	0.231132	E3	1.22246	E1	0.551064	E1	-1.00781	E3		11.4388	E4	110.28	E1	3.42793	E4	8.49731	E4			GRK4	0.19	1.2
	-0.926328	E1	0.898493	E3	0.535382	E1	-0.574356	E3		12.4656	E2	13.474	E3	10.7341	E3	8.84635	E3			NOP14	3.85	8.57
	0.349773	E1	-0.979999	E2	-0.209018	E2	-1.81552	E3		13.9811	E4	60.3776	E1	62.7973	E1	10.8834	E4			ADRA2C	0.36	1.455
	1.75249	E1	0.415613	E1	0.0199365	E1	-0.879633	E2		9.76965	E2	9.9989	E3	11.6104	E3	33.9924	E1			MSX1	0.11	22.81
	0.375165	E1	0.782015	E1	-0.662331	E3	0.205396	E1		8.38459	E4	92.5857	E1	47.2681	E1	10.2904	E3			C4orf50	0.01	0.07
	0.121242	E1	0.251439	E1	1.23529	E1	-1.96999	E2		13.2373	E3	15.1979	E3	5.61048	E3	8.67252	E4			JAKMIP1	1.81	18.375
	1.2876	E1	0.769063	E2	0.824413	E1	-0.104159	E2		14.9513	E1	10.6027	E4	3.22748	E4	8.60482	E3			CCDC96	0	0.04
	1.08542	E1	-0.772975	E1	-0.108315	E1	0.681552	E1		18.0862	E4	9.1748	E3	7.86247	E3	6.48109	E4			GRPEL1	88.085	123.78
	0.038145	E3	0.56869	E1	-0.204667	E3	-1.81552	E2		35.6382	E1	7.009	E4	4.65219	E1	2.61513	E3			PDGFRA	1.285	16.01
	0.601793	E3	-0.551688	E1	0.391713	E3	-1.32056	E2		9.36433	E3	51.0656	E1	8.69982	E4	4.97489	E4			KDR	10.44	29.86
	0.836626	E1	0.745428	E1	2.25727	E1	-0.728817	E3		5.86179	E1	5.35419	E4	9.08212	E3	35.5119	E3			REST	8.42	6.735
	2.34584	E1	1.91488	E1	1.03275	E1	-0.902049	E2		8.68641	E3	10.9686	E2	6.88306	E4	50.3143	E1			2022-09-11	20.375	77.265
	0.813493	E1	1.13428	E1	-0.308398	E2	-1.32056	E2		25.3832	E1	5.70733	E4	14.2364	E2	14.4324	E3			CNOT6L	1.1	0.895
	-0.218839	E2	0.535537	E1	0.957392	E2	0.813686	E1		9.73266	E3	9.73303	E3	13.8693	E4	33.5967	E1			UNC5C	0.47	23.47
	0.910285	E2	-0.0696419	E1	-0.178208	E2	-0.10274	E1		30.6631	E1	6.77557	E4	7.68709	E3	10.7586	E3			TACR3	0.47	1.165
	-0.287238	E2	-0.806195	E3	0.141113	E3	0.977486	E2		4.87412	E3	6.64187	E3	7.79417	E4	1.61522	E4			LEF1	0.09	24.48
	0.457495	E3	1.09493	E1	-1.21166	E2	0.63916	E3		1.88692	E4	93.7023	E1	11.3611	E2	11.3989	E3			ALPK1	0.375	0.17
	-0.120543	E2	0.943045	E1	-1.65212	E3	0.0941181	E1		5.12274	E3	12.6448	E3	22.0979	E4	37.6751	E1			PCDH10	1.295	11.215
	-2.32784	E2	0.0956323	E3	0.755408	E1	-0.157472	E2		8.77077	E4	3.56483	E4	8.40896	E3	11.948	E3			TBC1D9	0.01	1.58
	0.514774	E1	-0.781007	E3	0.616384	E1	0.396701	E1		18.3686	E2	1.48885	E3	7.27278	E4	17.1214	E1			SLC10A7	1.955	4.615
	-1.78978	E2	2.32629	E1	-2.33678	E2	-0.487401	E1		5.25335	E4	1.65212	E1	10.9388	E3	15.1129	E3			ARHGAP10	2.025	7.675
	-1.206	E3	1.36987	E1	-1.35667	E2	-1.96999	E2		9.03167	E3	2.46984	E3	48.8633	E1	56.6742	E1			KLHL2	0.695	1.52
	0.342658	E1	-0.344571	E2	-1.25416	E3	1.68984	E1		13.257	E1	3.20412	E4	52.3984	E2	24.4222	E3			AADAT	4.04	20.125
	-1.47503	E3	-1.95205	E4	-0.225407	E2	-1.70593	E2		7.97766	E3	3.75363	E3	22.0979	E4	25.6282	E1			TENM3	7.345	9.14
	0.20587	E1	0.908139	E2	-1.65212	E2	0.0794809	E2		10.7438	E4	8.26061	E4	11.6458	E2	24.6574	E3			CFAP97	11.34	5.745
	1.1463	E3	-0.502366	E2	-0.163687	E2	1.43723	E1		11.903	E3	3.92513	E3	10.009	E4	78.5942	E1			FAT1	18.48	6.595
	1.58927	E1	-0.0339356	E3	-0.047336	E2	0.312933	E1		44.3425	E1	2.63452	E4	9.12073	E2	10.4988	E3			SEMA5A	0.975	2.425
	1.58906	E1	-0.872555	E3	1.31079	E1	0.626008	E1		7.83559	E3	2.89723	E3	15.2945	E4	52.4625	E1			OTULIN	1.35	2.655
	0.0949671	E2	-0.230251	E2	1.45177	E1	-0.45393	E2		4.89719	E1	3.55002	E4	22.1591	E1	25.7359	E2			EGFLAM	0.07	3.695
	-0.121861	E1	-1.80062	E4	1.19436	E1	-1.70593	E2		1.89746	E3	2.78883	E3	23.9955	E3	10.0555	E4			FGF10	0.045	6.845
	1.22438	E1	-1.69317	E2	0.506904	E1	-1.62093	E3		3.85839	E1	3.70476	E4	73.8166	E1	9.7375	E3			HCN1	0.215	1.32
	0.874795	E1	0.680214	E1	0.708849	E1	0.223261	E1		4.25191	E3	2.42075	E3	3.90841	E3	18.1874	E4			ISL1	0.38	38.775
	0.989581	E1	1.01133	E1	-1.54219	E2	-0.599593	E4		3.82129	E4	2.50321	E4	18.3639	E1	19.9884	E3			FST	3.62	14.02
	0.698699	E2	-0.905052	E2	-1.59321	E2	-0.579271	E2		6.01018	E3	3.99717	E3	8.80714	E3	15.2639	E4			ERCC8	15.76	17.06
	-0.631918	E2	-0.979999	E1	1.39839	E2	-0.391663	E2		3.11639	E1	6.46831	E4	1.8772	E4	39.3038	E2			HEXB	49.67	37.875
	-0.915977	E2	-0.618903	E2	0.0294306	E2	0.416412	E1		4.54566	E3	3.15365	E3	3.33611	E3	12.6705	E4			ENC1	0.95	15.56
	1.34963	E2	-1.28286	E3	-1.80705	E2	-1.96999	E1		3.70999	E1	3.19422	E4	18.3121	E1	12.6795	E3			EFNA5	9.43	10.7
	0.538365	E2	-0.506236	E2	0.713964	E1	1.23677	E1		4.80589	E3	12.2824	E2	8.12908	E3	6.17824	E4			SLC27A6	1.045	2.25
	0.633411	E1	-0.00846128	E2	1.23172	E1	-1.22869	E3		3.6975	E4	13.5674	E4	9.5982	E1	14.1678	E3			TCF7	0.925	4.605
	-0.877132	E3	1.17087	E3	-0.908551	E3	-0.938357	E3		3.18828	E3	4.50579	E2	9.85529	E3	13.5681	E4			PCDHGC4	0.4	6.33
	-2.05881	E2	1.29319	E1	0.299726	E1	-0.16741	E2		9.05239	E1	7.35946	E4	85.9921	E1	17.6681	E3			GRXCR2	0	0
	0.894248	E1	1.29098	E1	1.77336	E1	0.166937	E1		4.86904	E3	7.30554	E2	5.76694	E3	13.8898	E4			HAND1	0.27	428.125
	1.37659	E1	1.30998	E1	-1.38725	E3	-0.111333	E1		3.48739	E1	6.82879	E4	3.9553	E4	47.9491	E1			MSX2	0.115	15.22
	0.281895	E1	0.87381	E1	1.60154	E3	1.81946	E1		5.11779	E3	10.8539	E3	5.49264	E3	20.0488	E3			ZNF346	17.45	27.255
	1.72955	E1	0.547536	E1	0.0371661	E1	-1.39701	E2		4.37779	E1	7.03761	E4	7.47039	E4	16.6902	E4			UIMC1	16.71	21.12
	1.89902	E3	0.949099	E2	-0.917759	E1	-0.978494	E1		4.22223	E3	6.5769	E3	2.9732	E3	72.7659	E1			PRELID1	565.8	494.915
	0.556946	E1	-0.842661	E2	0.92363	E3	0.284299	E1		7.04682	E4	10.8139	E4	1.4079	E1	13.308	E3			RAB24	21.03	35.31
	-1.27676	E1	-1.11124	E2	-1.17342	E3	0.593507	E1		5.34238	E1	68.2878	E1	3.00352	E3	87.6888	E1			RREB1	2.13	5.65
	0.877721	E3	1.06696	E2	-1.4205	E3	0.988301	E2		4.98199	E3	7.68097	E4	2.93281	E4	24.2822	E3			DSP	10.12	34.21
	-1.6324	E3	0.606132	E2	-1.59321	E3	0.233357	E1		3.90785	E1	7.86816	E3	8.74122	E2	9.67938	E4			HIST1H4B	0.355	1.375
	-1.27676	E3	-0.657669	E1	-1.30199	E3	1.43564	E1		4.76999	E3	5.88857	E4	6.93423	E4	22.8905	E3			HIST1H2AH	4.375	4.775
	-1.57257	E3	-1.69317	E3	-0.374301	E2	-0.649717	E3		4.00679	E1	4.3386	E3	6.94155	E3	116.766	E1			HIST1H2BK	14.245	20.91
	-0.375366	E2	0.963741	E1	0.20932	E1	0.0706006	E1		3.63579	E4	5.44986	E4	102.326	E1	28.2535	E3			MRPS18B	134.79	111.39
	-1.39714	E3	1.30684	E1	-0.765943	E3	0.739604	E1		6.73734	E1	7.06906	E3	7.83527	E3	52.6812	E1			TEAD3	5.165	9.745
	1.52102	E1	0.270392	E1	-1.25416	E2	0.0228	E1		4.29755	E3	5.89647	E4	0.244852	E1	6.20246	E3			FRS3	0.265	0.095
	-1.04862	E2	1.5885	E1	0.58062	E2	-1.02336	E3		1.87973	E1	17.8896	E2	2.13021	E4	5.42716	E4			TENT5A	1.845	3.83
	-1.6324	E2	-1.69317	E3	-0.648264	E2	-0.661812	E3		3.81582	E3	9.447	E4	1.75163	E3	8.4894	E3			BEND3	3.935	2.04
	-0.205511	E2	1.58984	E3	0.668794	E1	0.0687994	E1		2.74539	E1	22.8293	E2	1.89863	E4	116.355	E1			MARCKS	17.76	21.025
	0.220896	E1	-0.0252497	E1	-1.54219	E2	-0.913771	E3		3.63649	E3	4.53082	E4	0.381493	E3	15.0543	E3			MAN1A1	0.21	1.1
	-0.66793	E3	-1.80062	E1	-0.819662	E2	0.359858	E1		3.11639	E1	5.15157	E3	7.95769	E1	545.151	E1			SMPDL3A	0.57	0.91
	-0.275294	E2	-1.39031	E3	-0.681931	E3	-0.751455	E3		8.13231	E3	7.24264	E4	3.54707	E3	27.5247	E3			HEY2	3.075	8.59
	0.682423	E2	-1.95205	E3	-0.333817	E2	-0.680706	E2		3.01746	E1	4.46288	E3	3.91191	E1	35.9993	E4			TNFAIP3	0.235	10.095
	-0.51781	E2	-2.21092	E2	-0.228464	E2	0.581948	E1		4.33646	E3	7.63173	E4	2.84604	E3	9.20681	E3			ZBTB2	5.735	9.96
	-0.23264	E1	-1.69317	E3	-0.662331	E2	-0.584251	E2		3.93259	E1	10.3115	E3	6.88646	E1	13.2448	E4			TBXT	0.02	32.83
	0.713247	E1	1.7681	E1	0.715005	E1	-0.172478	E3		4.20154	E3	8.02083	E4	5.54998	E3	11.1545	E3			DLL1	0.085	3.36
	-0.142186	E2	-0.883077	E2	-2.07192	E3	-0.668006	E1		2.15179	E1	6.83229	E3	6.06009	E1	6.57627	E4			DNAAF5	9.985	8.84
	-0.631918	E3	-1.60983	E2	0.562852	E1	0.412038	E1		4.34231	E3	9.55862	E4	2.87145	E3	4.74696	E3			TNRC18	0.225	1.48
	0.756223	E1	-0.010519	E2	0.324339	E1	0.692595	E1		1.1872	E1	6.8718	E3	4.36045	E1	32.9937	E4			FSCN1	9.46	56.865
	1.6599	E2	0.219407	E1	0.21705	E2	-0.357007	E1		7.71678	E2	5.70959	E4	1.07358	E3	188.981	E2			ZNF316	0.165	0.335
	-1.47503	E2	-0.64056	E3	-0.417067	E3	-1.35687	E3		4.51875	E4	1.48763	E3	3.91763	E1	43.9341	E4			HOXA1	0.015	26.765
	0.784958	E1	-1.03988	E2	0.871021	E2	0.305731	E1		2.85185	E3	3.03724	E4	2.69101	E3	29.6704	E2			EVX1	0.02	10.775
	0.564227	E1	0.521156	E2	0.694041	E1	-0.902049	E1		3.33899	E1	4.58158	E3	4.86643	E1	13.8412	E4			NOD1	1.08	5.265
	-0.12451	E2	-1.09208	E2	-0.213418	E1	-0.775523	E2		3.74271	E3	13.8482	E4	2.76683	E3	10.5259	E3			BMPER	1	78.735
	1.16692	E1	-0.342056	E2	-1.80705	E2	1.32754	E1		7.56838	E1	23.4522	E2	5.63159	E1	12.5988	E4			AUTS2	3.705	3.16
	0.611092	E1	0.427615	E2	-0.857527	E2	-0.599593	E2		5.46959	E4	6.20798	E4	9.30437	E3	14.208	E3			GALNT17	4.9	3.69
	-1.18501	E3	-0.608528	E2	-0.504224	E2	-0.385663	E2		3.75791	E3	13.0932	E3	5.12442	E1	42.8035	E4			CDK6	4.865	24.845
	0.332964	E2	-1.54174	E2	1.55602	E1	-1.32056	E2		9.58652	E4	39.4173	E1	5.42172	E3	114.487	E2			COL1A2	9.25	86.84
	0.0363927	E1	-1.17542	E2	0.7968	E1	0.913181	E1		14.8555	E2	12.5495	E3	5.13278	E1	16.5325	E4			ASNS	116.745	131.34
	0.57752	E2	-0.547319	E3	0.440536	E1	0.284811	E1		10.1214	E4	9.99026	E4	2.46086	E3	14.1924	E3			BUD31	226.44	215.63
	1.72199	E2	-0.872555	E2	-0.692122	E2	-0.186333	E1		7.76115	E3	57.6741	E2	2.20367	E1	18.175	E4			PDAP1	99.55	93.875
	-0.794237	E3	0.73855	E1	-0.672005	E3	-1.11236	E3		25.0583	E1	70.5574	E1	3.09404	E3	42.401	E3			ZCWPW1	0.895	0.51
	0.733731	E1	-1.95205	E3	1.11292	E1	-0.0536454	E3		7.526	E3	57.3737	E2	0.571321	E1	7.72078	E4			ATXN7L1	11.21	3.095
	-0.254309	E1	0.243685	E1	-1.38725	E3	0.405753	E1		21.2635	E1	14.2103	E4	2.6841	E3	13.4336	E3			KCP	0.545	1.085
	0.311956	E2	-1.80062	E2	-0.882188	E2	0.734291	E1		8.06834	E3	6.71695	E3	2.46892	E1	25.873	E1			TBXAS1	0.815	0.555
	-0.49299	E2	0.899938	E1	-1.91698	E2	0.733976	E1		21.0727	E1	7.05778	E4	4.43794	E3	11.7533	E3			KDM7A	0.465	1.19
	-0.327683	E2	0.630829	E1	0.672442	E1	-0.511469	E2		8.26798	E3	5.02368	E3	7.01909	E1	36.5041	E4			TDRP	6.575	1.96
	0.780852	E1	0.362953	E2	1.33238	E1	-0.951272	E3		7.71678	E4	6.81929	E4	3.62381	E3	10.6706	E3			AGPAT5	20.28	26.01
	-0.327683	E1	-0.455394	E3	-1.72179	E3	-0.925866	E3		19.0446	E2	7.67652	E1	3.1388	E1	11.7681	E4			LZTS1	0.335	4.04
	-2.05881	E3	0.615706	E1	-0.102753	E3	-1.44188	E2		9.05239	E4	20.4448	E2	1.4283	E3	7.8476	E3			NUDT18	0.025	0.16
	-0.370326	E2	-0.370699	E1	1.24239	E1	0.0615083	E2		6.19625	E3	103.733	E1	4.10127	E1	11.6655	E4			TNFRSF10A	5.525	11.23
	2.02783	E1	-0.0339356	E2	0.558376	E3	-0.16741	E3		22.1858	E1	17.5559	E2	4.48846	E3	8.32604	E3			CHD7	22.79	48.545
	0.0147239	E2	-0.593487	E2	-0.692122	E2	-0.373941	E3		11.1512	E3	11.2678	E4	0.489704	E1	3.33813	E4			RPL7	3856.99	2636.32
	-0.415415	E2	-0.833206	E2	1.20629	E2	0.823771	E1		1.3356	E1	5.88256	E3	2.93822	E3	8.75068	E3			CA2	9.7	144.845
	1.65719	E1	0.837285	E1	-0.0719974	E1	-1.32056	E3		6.54439	E3	7.79001	E4	2.53422	E1	25.8298	E4			TNFRSF11B	1.055	151.05
	0.828155	E1	-0.506236	E1	2.00649	E1	-0.209979	E3		9.57178	E4	8.40943	E3	7.18974	E3	9.21678	E3			ZHX2	4.56	8.26
	0.724744	E1	-0.735218	E2	-2.07192	E2	-0.330356	E2		14.2265	E2	12.6896	E4	5.99887	E1	10.9835	E4			ZHX1-C8orf76	2.555	2.4
	0.662645	E1	1.91104	E1	-1.07738	E2	-1.25693	E2		7.49234	E4	49.7306	E1	4.59907	E3	11.3106	E3			ST3GAL1	1.195	27.205
	0.987238	E1	0.142971	E2	-0.109437	E2	-0.397758	E2		8.21918	E3	13.5841	E4	2.78241	E1	25.074	E4			CHRAC1	30.47	40.775
	-1.39714	E2	-0.979999	E2	-0.702591	E1	1.1995	E1		6.82639	E1	8.74978	E3	4.40734	E3	12.2297	E3			AGO2	10.555	10.295
	-0.641871	E1	1.63708	E1	0.940992	E1	-0.189876	E3		7.71202	E3	2.70348	E4	2.39955	E1	13.691	E4			THEM6	1	0.975
	-0.646944	E3	0.710595	E1	0.883261	E1	0.511223	E2		19.7262	E1	2.97045	E3	3.18308	E3	8.13966	E3			VPS28	43.795	81.095
	0.0328642	E2	0.566716	E1	1.51469	E1	1.57317	E1		9.78512	E3	24.9253	E4	7.59041	E1	5.06104	E4			MLLT3	1.115	11.055
	-0.312287	E3	0.712535	E1	-2.33678	E2	-1.09282	E2		10.1406	E1	93.4656	E1	5.30513	E3	9.49752	E3			NPR2	4.125	3.965
	-1.47503	E3	0.885513	E1	0.33043	E1	0.230415	E1		7.01188	E3	26.5715	E3	2.10721	E1	20.9953	E4			AL138752.2	0	0.02
	0.490202	E2	-0.657669	E2	1.66277	E1	1.19332	E3		4.67459	E4	87.1692	E1	3.93804	E3	14.897	E3			SHB	0.82	2.825
	0.147832	E2	-2.21092	E2	-0.747598	E3	-0.491308	E1		7.34666	E3	16.0637	E3	8.0189	E1	7.10699	E4			GAS1	0.07	0.155
	0.78534	E1	-0.635027	E1	0.727153	E1	-1.28742	E3		10.1119	E4	6.24439	E4	3.86516	E3	8.03762	E3			GADD45G	0.52	9.005
	0.633788	E1	-0.735218	E3	0.648003	E1	0.903718	E3		12.2281	E2	13.4172	E3	2.93822	E1	6.21862	E4			ROR2	0.49	17.475
	-0.375366	E1	-1.07386	E3	0.950439	E1	-2.23404	E2		6.88574	E4	43.9231	E1	5.81883	E3	9.06253	E3			PHF2	0.84	2.66
	1.51369	E1	0.547304	E1	0.338867	E1	-0.322712	E2		14.0521	E2	15.7318	E3	4.08155	E1	8.86422	E4			PTPDC1	1.67	1.855
	-2.32784	E3	1.01992	E1	-1.54219	E3	0.389767	E1		8.54226	E4	57.2008	E1	3.05123	E3	22.7488	E3			PTCH1	5.245	16.49
	-0.404325	E2	0.445381	E2	-0.504224	E3	-0.295925	E3		10.313	E3	23.1898	E3	3.10146	E1	6.34689	E4			ANP32B	49.015	178.695
	0.251838	E1	-0.24542	E3	-1.72179	E3	0.0966437	E3		42.2197	E1	14.5759	E4	1.73622	E3	10.5336	E3			AKAP2	8.21	13.495
	-1.6324	E3	1.28036	E1	0.314831	E1	1.00813	E3		10.2966	E3	17.0448	E3	3.12866	E1	16.1522	E1			LPAR1	0.99	5.115
	1.20285	E2	-1.48417	E3	0.0687519	E3	0.825757	E1		42.3545	E1	85.1428	E1	3.85051	E3	14.4836	E3			GOLGA2	5.495	12.025
	-0.423946	E1	-1.19952	E3	0.306597	E1	1.19356	E1		11.4825	E3	10.757	E3	0.979408	E1	6.03017	E4			COL5A1	0.405	11.45
	0.0493461	E2	0.97074	E1	0.412054	E1	-0.461118	E3		22.903	E1	10.3132	E4	6.50218	E3	12.1755	E3			ZBED1	8.82	6.94
	-0.093852	E2	0.589125	E2	0.0110214	E1	0.175901	E2		10.7799	E3	5.70826	E3	3.67278	E1	11.7911	E1			SLC16A2	3.27	3.975
	-1.70317	E2	-0.789216	E2	-1.80705	E2	-0.499245	E3		7.98591	E4	16.0873	E1	4.12168	E3	15.6406	E3			L1CAM	1.305	2.855
	-0.684448	E2	0.730835	E1	0.586121	E1	1.97275	E1		13.4302	E3	14.305	E3	4.79662	E1	47.4338	E4
	-0.423946	E1	0.799282	E1	0.347122	E3	1.37093	E1		39.6227	E1	41.5534	E1	5.99887	E3	14.2214	E3
	0.908061	E2	-0.442054	E1	-0.402274	E2	-0.783895	E3		10.1655	E3	13.5373	E3	4.89704	E1	14.0374	E4
	1.40684	E1	1.4716	E1	-1.54219	E3	-0.992871	E3		6.03492	E4	37.4481	E4	2.04043	E3	7.81657	E3
	-0.673358	E2	-1.80062	E3	0.686277	E1	0.568572	E3		11.7501	E3	42.6834	E2	3.5855	E1	113.873	E1
	-1.43413	E3	0.398757	E1	0.955597	E1	-0.186333	E3		9.74244	E4	105.385	E1	2.20367	E3	12.1713	E3
	0.841842	E1	-0.772975	E1	0.306597	E3	0.256659	E2		15.6315	E2	59.877	E2	4.92153	E1	19.634	E4
	-0.044334	E1	-0.579027	E2	0.100529	E1	0.505529	E1		20.6275	E1	30.3247	E4	1.62006	E3	10.5931	E3
	1.61884	E1	-1.13143	E2	0.409462	E1	-1.96999	E2		26.3409	E2	132.37	E3	1.01001	E1	7.53772	E4
	0.38673	E1	-0.213892	E2	0.911782	E1	0.24547	E1		15.6809	E4	59.6767	E1	2.26403	E3	0.699931	E3
	0.991309	E1	0.814769	E1	0.160451	E1	1.43084	E1		12.9376	E3	13.6826	E3	2.85661	E1	7.31256	E4
	0.558779	E1	-0.127013	E1	-0.600708	E3	0.733661	E1		29.4573	E1	18.9782	E4	5.92542	E3	32.6027	E3
	-1.206	E3	1.25064	E2	0.901873	E3	1.08117	E3		8.44091	E3	12.3993	E3	4.27564	E1	26.0859	E4
	-1.6324	E3	1.34837	E1	0.524415	E2	-0.109887	E3		22.4083	E1	64.945	E1	8.01891	E3	23.9649	E3
	-1.6324	E3	-1.35096	E2	1.9836	E1	-0.0573986	E4		9.17989	E3	10.3883	E3	3.67278	E1	4.19958	E1
	0.170858	E1	-1.11124	E3	-0.537186	E2	1.47662	E1		28.6749	E1	40.7357	E1	3.57484	E3	14.8601	E4
	-0.707627	E2	-1.69317	E3	-0.630278	E2	0.0932724	E1		18.8468	E2	37.5244	E2	4.808	E1	13.6991	E3
	-0.867999	E2	-0.0317451	E1	1.03836	E1	-0.295925	E1		26.9345	E1	11.7446	E4	5.95806	E3	15.4416	E4
	-0.346059	E3	1.41391	E1	-0.652896	E3	-0.111333	E3		13.3273	E3	44.4572	E2	2.61175	E1	15.5929	E3
	-0.738695	E3	0.515901	E1	-0.826941	E2	-1.55147	E3		18.5226	E1	16.8125	E4	3.35736	E3	30.115	E4
	-0.441592	E2	0.97878	E1	-0.967455	E3	0.57196	E1		7.43958	E3	15.0963	E3	2.57095	E1	11.9142	E3
	-1.12811	E3	0.717562	E1	1.02607	E1	0.810865	E1		28.4779	E1	17.9499	E4	4.95518	E3	101.759	E1
	-1.47503	E3	-1.31536	E3	0.399505	E1	-0.124597	E2		28.0573	E2	37.348	E2	1.79558	E1	17.7522	E3
	0.973271	E1	-0.70754	E3	0.0771198	E1	0.0697011	E1		10.7309	E4	13.6721	E4	1.67832	E3	249.391	E1
	0.234836	E1	-1.95205	E3	-1.25416	E3	-0.0985147	E2		12.4062	E1	16.6109	E3	3.79521	E1	54.5946	E2
	0.594356	E1	-0.0794386	E1	1.0854	E1	-1.55147	E2		7.20435	E3	12.6512	E4	4.84807	E3	34.3235	E4
	0.732564	E1	-0.588604	E2	0.318516	E3	-0.700586	E3		16.324	E1	33.3337	E2	11.0183	E1	17.3311	E3
	0.974291	E1	0.616285	E2	-1.91698	E3	1.22796	E2		9.2868	E3	15.1475	E4	5.22351	E3	7.18231	E4
	1.0923	E1	0.0414099	E3	0.611305	E1	-0.483533	E3		23.0761	E1	61.2788	E2	4.65219	E1	49.9105	E2
	0.0585778	E2	-0.413675	E3	0.908977	E1	-0.693843	E3		8.48351	E3	17.6743	E4	1.97154	E3	23.663	E4
	-1.02089	E3	-0.966416	E2	0.860336	E1	1.07946	E1		10.9445	E4	11.7028	E3	1.28547	E1	12.4857	E3
	-0.246951	E3	-0.862323	E3	1.40624	E1	0.331044	E1		18.5063	E3	17.8314	E4	4.1275	E3	19.0596	E4
	0.421776	E1	0.789478	E1	-1.32835	E3	0.747589	E2		32.3841	E1	29.0373	E1	2.70795	E1	2.69204	E3
	0.250828	E2	0.951619	E1	0.608396	E1	1.02931	E1		12.0008	E3	5.8591	E3	2.36919	E3	21.1756	E4
	-0.114019	E1	-1.69317	E2	-0.443072	E1	0.278096	E1		23.0514	E1	29.6717	E1	3.06065	E1	12.7536	E3
	1.99004	E1	0.273298	E3	0.329362	E1	-0.868902	E1		12.9041	E3	13.0167	E3	2.6444	E3	11.3437	E4
	-0.343714	E2	0.218849	E1	-0.15854	E3	1.44999	E1		27.4292	E1	7.76744	E4	2.16286	E1	14.2813	E3
	-0.528954	E2	0.471249	E1	-0.562077	E3	-1.35687	E4		13.2407	E3	14.285	E3	5.28181	E3	6.16616	E4
	-0.707627	E3	0.848312	E1	-0.138621	E1	-1.32056	E3		20.1086	E1	101.494	E1	4.33738	E1	8.02334	E3
	-0.48957	E1	1.121	E1	0.890962	E1	-0.528403	E3		10.3035	E3	21.138	E3	4.27948	E3	6.13785	E4
	-0.695865	E2	0.570001	E1	-1.13865	E3	0.250545	E3		33.568	E1	41.7125	E1	0.636615	E1	5.92249	E3
	1.25741	E1	-0.226554	E3	0.371507	E3	0.536903	E3		13.5359	E3	6.42492	E3	2.55576	E3	12.6896	E4
	0.294291	E1	0.735483	E3	-0.206112	E2	-0.0767403	E3		55.8725	E1	6.32813	E4	1.55073	E4	11.4572	E3
	0.242657	E1	0.828004	E1	-0.805508	E2	0.00293804	E3		20.2936	E2	3.8523	E3	0	E2	15.2446	E4
	-1.07849	E3	0.689828	E1	1.0558	E1	0.365285	E3		30.5703	E1	6.02312	E4	4.37236	E1	7.61463	E3
	0.224699	E3	-0.74247	E2	0.0959604	E2	-1.70593	E3		10.3135	E3	5.70534	E3	8.61879	E3	5.65329	E4
	0.573139	E1	1.99331	E1	-1.30199	E2	-0.61558	E3		40.6912	E1	9.61233	E4	4.00287	E4	8.86637	E3
	1.14886	E1	-0.814983	E2	-0.643687	E3	-0.668006	E3		44.5199	E2	5.28308	E3	11.3448	E2	32.9721	E4
	0.0987245	E2	0.827348	E1	0.614191	E1	0.251664	E1		20.5863	E1	91.9468	E1	12.4121	E4	8.74666	E3
	-0.603505	E3	-0.806195	E3	-1.38725	E1	-2.23404	E3		11.1404	E3	10.636	E3	9.01143	E2	25.4784	E4
	-0.230888	E1	-0.233986	E2	0.536834	E2	0.930491	E1		28.6353	E1	137.511	E1	6.47151	E4	98.2057	E2
	0.684412	E2	-0.565107	E2	-0.402274	E3	1.13283	E1		10.6909	E3	18.185	E3	6.52475	E3	11.6094	E4
	0.96972	E1	1.21467	E1	0.468778	E1	1.59879	E1		24.0262	E1	43.8063	E1	5.87645	E1	11.8078	E3
	-1.14616	E3	0.605736	E1	0.726523	E3	-1.55147	E1		9.09206	E3	9.58899	E3	10.1887	E4	12.1741	E4
	-1.11086	E3	0.229309	E1	-0.562077	E2	-1.15473	E3		7.84399	E4	5.43365	E4	46.5219	E1	25.1283	E3
	0.166486	E3	-0.872555	E3	-1.30199	E2	0.388209	E1		7.45316	E3	4.16221	E3	5.6316	E3	9.35945	E4
	-0.751853	E2	0.326293	E3	-0.198943	E2	-0.105583	E1		2.01823	E4	4.40566	E4	6.74746	E4	7.75308	E2
	-0.355585	E2	0.739936	E1	0.194392	E1	0.0503031	E1		13.5806	E3	3.10379	E3	7.74363	E3	18.0501	E4
	1.22074	E1	1.19772	E1	-0.204667	E3	0.661898	E1		42.8954	E1	8.41081	E4	10.5798	E4	6.16207	E3
	0.590163	E1	0.728988	E1	-0.468092	E3	0.513477	E3		15.9067	E3	4.87958	E3	35.0138	E1	104.244	E1
	1.73244	E1	0.208089	E1	-0.182266	E3	-0.828765	E3		46.6717	E1	3.73814	E4	10.569	E3	45.348	E3
	-1.36337	E2	-0.95331	E3	0.870676	E1	0.0898711	E3		12.1684	E3	4.45734	E3	47.1748	E1	141.575	E1
	-0.641871	E1	-0.404675	E1	1.44948	E1	-0.532756	E3		18.9764	E1	1.45642	E4	8.17429	E3	56.8559	E2
	0.462214	E1	-0.583785	E2	-0.89956	E3	-0.579271	E3		7.63434	E3	2.92376	E3	17.6783	E1	15.7215	E4
	0.518596	E3	-1.28286	E3	-0.131411	E2	-0.0861138	E3		29.2347	E1	7.81004	E4	4.99432	E3	74.5587	E2
	-1.11086	E1	-1.60983	E3	-1.4205	E3	-0.268703	E1		6.55461	E3	4.24132	E3	3.91763	E1	174.444	E1
	-0.603505	E2	0.0979545	E2	-0.52035	E3	0.307665	E3		22.1858	E1	3.371	E4	2.53014	E3	26.9904	E3
	0.783679	E3	1.05239	E1	2.09513	E1	-0.270898	E3		7.02126	E3	6.30718	E3	6.69262	E1	12.1142	E4
	-0.540427	E2	-1.60983	E3	1.35228	E1	-0.270898	E3		27.1196	E1	4.16535	E4	15.1998	E3	7.76769	E3
	0.358295	E1	-1.80062	E3	-1.19206	E3	0.537167	E3		29.9025	E2	4.35977	E3	6.48858	E1	32.1609	E1
	-1.90144	E3	0.13327	E3	0.522054	E3	0.894634	E1		23.0019	E4	4.35104	E4	7.46798	E4	4.92644	E3
	-1.52074	E2	-0.0339356	E2	-0.0109163	E1	0.538221	E1		11.4894	E3	3.4307	E3	9.05952	E3	12.8141	E4
	-0.47291	E3	-1.48417	E2	0.0302113	E1	0.948666	E1		72.4646	E1	4.00515	E4	20.6084	E1	13.6756	E2
	0.608688	E1	-0.608528	E2	-0.967455	E2	-0.368212	E1		24.4103	E3	1.30167	E3	12.0723	E3	6.20964	E4
	-0.0421777	E2	1.05293	E1	0.841025	E1	-0.270898	E1		26.2173	E1	4.49149	E4	8.02955	E4	67.7318	E2
	-0.612747	E3	-0.277741	E3	-1.03712	E3	0.651872	E1		7.07827	E3	1.00129	E3	6.8924	E3	30.2668	E4
	2.0903	E1	1.68804	E1	1.59963	E1	-0.519842	E1		3.19884	E4	5.40695	E4	4.30018	E4	20.5672	E2
	1.43176	E1	-0.522131	E2	0.767941	E1	0.289897	E2		5.29471	E3	2.99636	E3	5.91213	E3	12.8111	E4
	-1.09434	E3	0.637621	E1	0.773109	E3	0.633462	E1		7.79099	E1	2.90373	E4	1.83639	E4	42.7227	E2
	-0.112728	E1	-1.07386	E2	0.446616	E1	1.60122	E1		4.01934	E3	2.1027	E3	12.1936	E2	28.751	E1
	-0.154913	E1	-0.883077	E3	1.62108	E1	-0.511469	E3		5.27805	E4	3.80489	E4	12.3242	E4	62.9938	E2
	-1.04862	E2	0.649968	E1	-0.237785	E1	-0.0101618	E3		5.46047	E3	3.63948	E3	7.92549	E3	27.3781	E4
	-0.947897	E2	0.772882	E3	-0.513818	E3	1.51748	E1		10.5364	E1	1.37955	E4	8.20254	E4	9.59306	E3
	1.5401	E1	-1.69317	E1	0.3731	E1	-0.26219	E3		5.24689	E3	2.16233	E3	66.8446	E2	24.3899	E1
	0.960736	E1	-1.02399	E3	0.663032	E1	1.01278	E1		11.3526	E1	3.32093	E4	47.3054	E1	8.86843	E3
	-0.678864	E3	-1.39031	E3	1.07914	E1	0.629131	E1		4.69349	E3	1.95966	E3	10.3255	E3	23.9976	E1
	0.780852	E2	-0.442054	E2	-0.277521	E2	-0.71444	E3		6.97479	E1	6.67523	E4	2.44852	E4	12.5937	E3
	-0.57279	E4	0.932623	E3	0.268851	E1	-0.0754198	E2		4.76556	E3	3.06544	E3	4.03307	E3	94.5641	E1
	1.99427	E1	-1.60983	E2	-1.54219	E4	-0.0688854	E1		11.5752	E1	2.13998	E4	4.95825	E1	12.5841	E3
	0.43205	E1	-0.306231	E2	0.0715616	E2	-0.475914	E3		4.55586	E3	4.40005	E3	5.04504	E3	8.57384	E4
	-0.370326	E1	0.479396	E1	-0.494866	E2	1.4528	E3		5.19399	E1	1.9692	E4	4.93423	E4	31.5938	E2
	-1.04862	E3	-0.135566	E3	-1.80705	E3	-0.559979	E2		3.06997	E3	2.52501	E3	6.29463	E3	10.8344	E4
	0.316677	E1	-0.814983	E3	-0.667138	E3	-1.81552	E3		8.08779	E1	0.550707	E4	6.20477	E4	28.8228	E2
	0.47005	E1	-1.95205	E3	-0.648264	E3	-1.55147	E3		2.96516	E3	3.17524	E3	6.71534	E3	10.4678	E4
	0.95328	E2	-1.95205	E2	0.872831	E1	-1.96999	E3		6.04199	E4	3.95053	E4	3.03818	E4	25.036	E2
	0.468033	E1	-1.4343	E3	-0.34199	E3	-1.44188	E3		3.99087	E3	3.61894	E3	14.9022	E3	11.0006	E4
	-0.982678	E3	0.827676	E1	0.367657	E1	-0.604848	E3		10.0912	E1	5.11566	E4	112.35	E1	15.3985	E2
	0.613482	E1	1.17435	E1	-0.470976	E2	2.62943	E3		2.56821	E3	1.16431	E3	7.95769	E2	4.30922	E4
	-0.51781	E2	0.587256	E3	0.911549	E1	1.25884	E3		0	E1	0	E4	26.5052	E1	10.1759	E2
	-0.418238	E3	-0.322523	E2	0.557789	E1	1.89875	E1		3.59448	E3	2.45927	E3	11.2125	E3	5.55637	E4
	0.600563	E1	-0.159381	E3	-0.672005	E2	-1.13296	E2		7.79099	E1	3.92504	E4	23.0161	E1	8.62282	E3
	0.821475	E1	2.07835	E1	-1.23232	E3	0.83153	E1		2.48281	E3	2.55021	E3	9.66064	E3	35.2927	E1
	-0.289265	E3	1.6038	E1	-0.445772	E3	-1.15473	E3		0.816197	E1	4.20541	E4	7.08881	E4	13.5073	E3
	1.17218	E1	-0.979999	E3	-0.310294	E1	1.46076	E1		2.83103	E3	3.06604	E3	10.8279	E3	15.7933	E4
	-1.03451	E3	-1.54174	E3	-1.4205	E3	1.78225	E1		4.32008	E4	2.50322	E4	41.0944	E1	37.3117	E2
	0.320074	E1	0.519413	E3	-1.05008	E3	-0.637995	E2		3.24288	E3	3.75892	E3	8.92851	E3	17.5736	E4
	-0.450725	E2	0.0917297	E1	0.672442	E3	-1.49275	E2		5.08268	E1	2.97525	E4	3.35447	E4	12.9068	E3
	1.25989	E1	0.209236	E1	0.535797	E3	-1.49275	E2		4.36193	E3	2.7678	E3	6.52434	E3	11.8604	E1
	0.615067	E1	-1.39031	E2	0.0879993	E3	1.46236	E1		3.26797	E4	4.23878	E4	6.17452	E4	31.4161	E2
	-0.850353	E2	1.36674	E1	0.17407	E3	0.732872	E3		4.53124	E3	2.73531	E3	51.7157	E1	104.021	E1
	-1.206	E3	0.461466	E1	0.816327	E3	1.83837	E1		2.22599	E4	4.24545	E4	13.6201	E3	34.4518	E3
	-0.334472	E1	0.991267	E3	-0.4047	E3	1.73161	E1		0	E1	4.4249	E3	45.9098	E1	44.8023	E1
	2.01675	E1	0.418895	E1	-0.936869	E3	-0.25791	E3		3.47764	E3	0.934535	E4	7.75365	E3	14.3594	E3
	-1.78978	E3	-1.09208	E4	0.888825	E1	-0.00794696	E1		4.45199	E1	3.72848	E3	1.82279	E4	26.8127	E4
	-1.11086	E3	1.95449	E1	0.140529	E1	-1.05651	E3		3.82286	E3	3.66471	E4	6.08632	E1	20.4326	E2
	0.357912	E3	0.49277	E1	-0.927195	E2	-1.03958	E3		6.87585	E1	2.77663	E3	9.38014	E3	19.3827	E4
	0.663868	E3	0.138152	E1	0.0637847	E3	0.743156	E1		3.32452	E3	2.3864	E4	12.4385	E4	8.61862	E3
	0.168991	E3	-0.514099	E3	0.740023	E1	0.488517	E2		1.3356	E4	1.89403	E3	7.65163	E3	0	E1
	0.323861	E3	0.494376	E1	-0.203228	E1	0.520161	E2		3.11639	E2	4.50579	E4	3.53443	E4	4.38739	E3
	0.614077	E3	0.476887	E1	1.0468	E1	1.62559	E1		2.74539	E1	2.05229	E3	12.9649	E3	39.8339	E1
	-1.90144	E3	0.478562	E2	-1.80705	E3	-0.20439	E1		3.83472	E3	7.02236	E4	34.9519	E1	8.92383	E3
	-1.09434	E3	0.348639	E1	-1.19206	E3	1.87406	E1		6.04729	E4	2.59277	E3	11.5833	E3	4.34432	E4
	-0.758603	E3	0.210951	E2	0.498296	E1	1.43223	E1		6.41507	E3	5.00644	E4	104.727	E1	31.5557	E3
	0.0239	E1	0.253989	E2	-0.630278	E1	0.0838446	E3		5.68159	E1	4.8422	E3	11.2047	E3	195.855	E1
	0.570487	E2	-0.00641482	E3	0.198932	E1	0.543191	E1		9.31951	E3	5.677	E4	39.9109	E1	28.0211	E3
	-1.70317	E3	-0.295015	E3	1.33329	E1	1.55015	E1		20.4792	E1	5.79118	E3	13.0792	E3	78.0023	E1
	0.715391	E1	1.15546	E1	-1.91698	E3	0.976487	E1		18.4172	E2	32.5341	E1	6.747	E4	8.25382	E3
	-0.859076	E2	-0.556107	E3	0.177268	E3	0.76351	E1		1.72143	E4	16.7415	E3	11.9675	E3	58.9642	E1
	0.391684	E2	0.42085	E1	0.261259	E3	1.20876	E3		5.79013	E3	52.3673	E4	64.0288	E1	11.8304	E3
	-2.05881	E2	1.30395	E1	0.142278	E3	0.407613	E1		10.8703	E1	25.2549	E2	10.2417	E3	93.8042	E1
	-0.0889698	E2	0.817139	E1	-0.841928	E3	1.85425	E1		8.67392	E3	5.03981	E4	2.53014	E1	7.65602	E3
	-0.47291	E1	-1.31536	E2	-1.4205	E3	-0.76733	E3		8.60719	E4	7.76504	E3	9.50575	E3	62.2871	E1
	-1.52074	E3	0.362953	E1	0.170845	E3	-0.152598	E1		34.0948	E2	3.51361	E4	31.8852	E1	7.59156	E3
	0.503606	E1	-1.31536	E3	-0.584784	E3	1.85604	E1		8.07295	E4	5.53569	E3	10.2604	E3	4.41617	E4
	-0.49299	E1	-0.24736	E1	-0.584784	E3	-0.610176	E3		8.34325	E3	5.80746	E4	26.9337	E1	4.40521	E3
	0.352116	E1	1.84983	E1	-0.0351148	E3	0.288379	E3		17.9121	E1	6.80875	E3	10.903	E3	0.888374	E1
	0.11268	E3	-1.95205	E3	0.68417	E1	0.183325	E1		7.25766	E3	37.3814	E1	9.93399	E4	10.9752	E3
	0.60929	E3	-1.31536	E3	-0.0314317	E1	1.26023	E1		7.61785	E1	8.16605	E3	9.3965	E3	1.53446	E4
	-0.540427	E3	-1.31536	E3	0.708981	E1	0.137954	E1		5.29663	E3	7.23787	E4	17.9966	E1	8.43714	E3
	-0.499921	E3	0.549153	E3	-0.79186	E1	1.96079	E2		6.49249	E1	6.48607	E3	2.71378	E3	29.9355	E1
	-0.833475	E1	0.430477	E3	0.052918	E1	0.135688	E4		5.12558	E3	10.4801	E4	6.73343	E1	18.4645	E3
	0.596644	E3	0.115294	E3	0.279558	E1	0.279656	E1		1.92919	E4	72.7936	E2	6.7296	E3	3.48809	E4
	-0.926328	E3	0.227131	E3	-0.504224	E2	1.05754	E1		5.22835	E3	11.1822	E4	15.3033	E1	3.97986	E3
	-0.926328	E3	0.684089	E3	0.89682	E1	-0.376838	E2		9.23788	E1	7.85954	E3	13.8341	E3	0.969135	E4
	0.614275	E3	-0.122808	E3	0.133453	E3	-0.359778	E2		5.56864	E3	5.67145	E4	26.6889	E1	5.31819	E3
	0.612687	E2	1.18328	E1	1.06276	E1	0.771014	E1		13.356	E1	37.1411	E1	9.51659	E3	7.66078	E4
	0.181878	E2	0.275703	E1	0.899395	E1	1.09989	E1		5.68909	E3	6.31581	E4	17.7926	E1	18.3243	E3
	0.788641	E2	-0.0648382	E2	1.46651	E1	1.02449	E1		5.04559	E1	6.01024	E3	8.1815	E3	156.164	E1
	-1.1651	E2	-1.31536	E3	-1.38725	E3	0.449046	E3		6.12389	E3	6.61201	E4	61.5731	E1	7.86256	E3
	-0.0688793	E1	0.580958	E1	1.26399	E1	0.716412	E1		21.0134	E1	30.1054	E3	27.3255	E3	4.14574	E4
	1.68308	E1	-0.95331	E1	-0.462389	E3	-0.569503	E2		6.2899	E3	29.3377	E1	89.1874	E1	6.48494	E3
	1.26113	E1	1.20152	E1	0.418883	E1	-0.584251	E1		40.4018	E1	4.17309	E3	20.1932	E3	4.23548	E4
	0.676561	E2	-1.28286	E1	-0.268895	E1	-0.584251	E3		5.14209	E3	6.54174	E4	9.48801	E4	6.63485	E3
	-0.850353	E3	-1.00874	E3	-1.59321	E3	-1.25693	E3		5.34251	E4	4.33267	E3	15.7317	E2	23.13	E4
	-0.841823	E2	0.444161	E1	1.4152	E1	0.0864391	E1		17.3251	E2	16.2876	E1	58.782	E1	84.3146	E2
	1.64719	E1	-1.11124	E1	0.874461	E1	-0.129124	E2		4.59657	E4	4.99351	E3	6.49669	E3	252.702	E1
	-0.867999	E3	0.679239	E1	-0.329794	E3	-1.81552	E3		5.89834	E3	0	E4	44.8079	E1	49.4259	E2
	0.463385	E3	0.659009	E3	1.4148	E3	-0.382699	E3		3.19059	E1	2.57997	E3	24.5158	E2	17.1814	E4
	1.14083	E1	0.722522	E3	-0.240943	E1	-1.81552	E3		4.51852	E3	3.25418	E4	10.984	E4	5.21542	E3
	0.886858	E1	0.553052	E3	1.25901	E3	-1.55147	E3		15.4972	E1	3.32314	E3	2.32609	E3	10.3374	E4
	0.0602329	E1	-0.462247	E1	0.120745	E1	-1.20241	E3		5.38109	E3	5.91194	E4	7.18232	E1	3.31292	E3
	-1.03451	E3	0.263521	E3	-1.80705	E3	0.356054	E1		2.30019	E4	5.46301	E3	6.92581	E3	5.16872	E4
	1.40612	E3	-0.337076	E3	-0.592663	E3	-1.55147	E2		6.03622	E3	2.93711	E4	13.1971	E4	2.5684	E3
	-0.0901846	E1	-0.337076	E3	-2.33678	E3	0.163432	E3		16.7138	E1	4.16024	E3	11.4229	E3	10.3761	E4
	-1.43413	E3	0.264016	E3	-1.05008	E3	-0.559979	E3		10.0507	E3	5.85753	E4	11.9161	E1	5.12256	E3
	1.60444	E3	0.67875	E1	-0.672005	E3	-1.00781	E3		12.6882	E1	3.04595	E3	10.9387	E3	17.7029	E4
	-0.765473	E3	-0.171884	E1	0.30432	E1	-0.674303	E3		6.95375	E3	0.600772	E4	19.7514	E4	6.11886	E3
	-1.3323	E3	0.898855	E1	-0.34199	E3	0.258309	E1		5.19399	E1	3.17331	E3	61.9476	E2	3.53449	E4
	-0.383052	E3	-0.588604	E1	-0.718854	E3	-1.96999	E2		5.86355	E3	6.07306	E4	10.8085	E4	2.55183	E3
	1.63814	E1	1.39387	E1	-0.132603	E1	-1.70593	E4		7.41999	E1	4.1332	E3	16.6035	E3	7.36066	E4
	-0.825304	E3	1.54311	E1	1.2827	E1	1.24427	E3		6.56347	E3	25.0322	E1	9.39893	E4	5.96086	E3
	-0.57279	E3	0.951619	E1	2.26202	E1	1.34966	E1		10.3286	E1	4.10087	E3	9.25334	E3	3.80199	E4
	-1.25171	E3	0.648203	E1	0.367334	E1	1.34637	E1		7.35256	E3	3.03724	E4	10.7988	E4	2.44744	E3
	-1.27676	E3	0.0948551	E2	-0.047336	E3	-0.868902	E3		7.27159	E1	3.35024	E3	34.5704	E1	4.8029	E4
	1.55597	E3	-0.749866	E2	1.82407	E3	1.04785	E3		6.62419	E3	1.96252	E4	12.4699	E3	50.1797	E2
	-0.227407	E1	-1.05649	E3	2.00127	E1	-1.44188	E3		10.5576	E4	1.95315	E3	10.5175	E4	5.80945	E4
	-0.850353	E1	0.243162	E3	0.394128	E2	-0.255788	E3		14.2464	E2	5.38191	E4	13.8749	E3	4.81415	E3
	1.41063	E3	1.11329	E1	0.632198	E1	-1.96999	E3		20.5066	E1	3.88717	E3	48.1134	E1	7.51439	E4
	2.14934	E1	0.617054	E1	0.2844	E1	-1.55147	E3		7.83737	E3	9.51222	E4	7.50371	E3	5.60537	E3
	-0.123183	E2	-0.18482	E1	1.21523	E1	0.770585	E3		8.85452	E1	3.69046	E3	36.7422	E1	10.9835	E4
	0.318803	E1	-0.413675	E3	-1.91698	E1	-0.472161	E3		6.45105	E3	5.08153	E4	6.36615	E3	10.1966	E3
	0.900742	E1	1.49977	E1	1.30387	E1	0.476635	E3		3.32178	E4	3.84693	E3	8.2834	E4	4.86875	E4
	1.48608	E1	0.902721	E1	1.48712	E1	-0.75931	E3		8.44943	E3	2.06933	E4	10.7118	E3	2.8656	E3
	2.13151	E3	-0.150272	E2	-0.819662	E3	1.05538	E1		22.6305	E1	6.16537	E3	81.5085	E1	3.5459	E4
	1.43007	E1	-0.370699	E3	0.264652	E1	1.68901	E1		9.96853	E3	4.923	E4	17.458	E3	8.52129	E3
	1.59942	E1	1.55313	E3	-0.765943	E2	1.16615	E1		14.5761	E1	7.56247	E3	65.6204	E1	6.99873	E4
	-0.0121872	E1	0.343076	E1	0.218005	E1	-0.858464	E3		9.61695	E3	4.3389	E4	11.3762	E3	1.96519	E3
	-0.48957	E2	-0.862323	E3	0.484773	E2	-0.693843	E3		18.1155	E1	3.61939	E3	25.8174	E1	4.07534	E4
	-0.725968	E2	1.31739	E3	-1.72179	E2	-0.70745	E3		7.33272	E3	6.02678	E4	3.94484	E3	2.04345	E3
	-0.947897	E2	0.323772	E1	0.991387	E1	1.21137	E3		14.9142	E1	4.5614	E3	3.77072	E4	3.25333	E4
	-0.662576	E1	-0.483594	E3	0.425592	E1	-0.388651	E3		7.96895	E3	2.33027	E4	8.96159	E3	7.29933	E3
	1.13211	E1	-0.547319	E2	2.1913	E1	0.0493543	E3		30.9228	E1	4.58266	E3	2.76333	E4	3.8281	E4
	0.364378	E1	-0.565107	E1	1.51465	E1	0.710596	E1		8.21844	E3	4.0241	E4	5.20311	E3	2.68199	E3
	0.210944	E3	-1.09208	E3	-0.718854	E1	-0.589297	E2		24.0902	E1	3.46991	E3	2.23865	E4	8.82394	E4
	2.34343	E1	1.80082	E1	-1.13865	E3	-0.902049	E3		8.36832	E3	3.44888	E4	7.97299	E3	5.18235	E3
	1.22598	E1	-1.80062	E3	-1.4205	E3	-0.21756	E3		8.38459	E1	4.57605	E3	54.9693	E4	15.0216	E4
	1.54492	E1	-1.13143	E3	0.671278	E1	0.437905	E3		7.42342	E3	2.9067	E4	9.16804	E3	11.9239	E3
	-1.12811	E1	-0.68805	E3	-0.191905	E2	0.491504	E1		11.8472	E1	5.10415	E3	23.9547	E1	19.1404	E1
	-1.90144	E3	-0.765112	E3	1.44706	E2	0.898232	E3		7.57684	E3	3.50314	E4	169.021	E2	7.71683	E3
	-1.3323	E3	0.472101	E3	-0.451231	E1	-1.62093	E2		48.9224	E1	6.2214	E3	14.8952	E1	2.26131	E4
	0.772112	E1	-0.219266	E1	1.89166	E1	1.50476	E1		12.4589	E3	5.6072	E4	8.88189	E3	4.42172	E3
	0.326781	E2	0.976658	E1	1.32585	E1	0.423949	E1		5.78759	E4	5.5137	E3	222.224	E1	13.3525	E1
	0.682755	E2	0.0665783	E1	0.00855347	E1	-1.35687	E3		18.9209	E2	8.99155	E4	54.1676	E3	4.67297	E3
	-0.287238	E1	-0.342056	E3	0.75739	E1	0.876006	E1		48.3334	E1	26.7241	E1	6.17744	E4	2.87151	E4
	1.83101	E1	1.51102	E3	-1.12239	E3	1.26569	E1		25.7622	E2	7.81565	E3	6.0481	E3	5.89724	E3
	-1.11086	E1	2.04744	E1	0.416904	E1	-1.13296	E3		11.0178	E4	5.47264	E4	4.16248	E1	7.81365	E4
	1.47545	E1	-0.404675	E2	0.689624	E1	-0.819358	E3		8.33119	E3	6.75786	E3	3.67914	E3	6.31553	E3
	0.355989	E2	0.631754	E1	-0.0972706	E3	0.485203	E1		30.4714	E1	9.6346	E4	3.48914	E1	3.7958	E4
	0.369623	E1	0.365224	E1	0.434899	E1	-1.81552	E4		8.58742	E3	21.7947	E3	8.02204	E3	7.57658	E3
	-0.350793	E3	1.11664	E1	0.707791	E3	1.83631	E3		43.7779	E1	8.31068	E1	7.81643	E4	45.0648	E1
	0.438958	E1	-2.21092	E3	0.118276	E1	0.560215	E3		10.6288	E3	5.05206	E3	7.75522	E3	5.25393	E3
	0.815622	E1	2.08528	E3	1.64906	E1	-1.70593	E3		6.30699	E1	11.0642	E1	2.20367	E1	14.0525	E1
	0.175181	E3	1.4749	E1	-0.419589	E3	0.0697011	E1		9.83753	E3	4.56951	E4	5.40079	E3	5.94081	E3
	0.0407587	E1	1.75173	E1	0.123198	E1	0.423949	E3		27.0582	E1	6.23824	E3	7.59041	E1	33.1121	E1
	1.74801	E1	-1.4343	E3	1.82597	E1	0.984811	E1		9.40271	E3	9.2619	E4	6.63522	E3	11.9716	E3
	0.233782	E1	-0.306231	E2	-0.956985	E3	0.547326	E2		5.41659	E4	5.76273	E3	8.4882	E1	14.4909	E4
	0.967971	E1	-1.48417	E2	-0.417067	E3	-1.02336	E3		14.2278	E3	6.76869	E4	7.73966	E3	6.89833	E3
	-0.310137	E3	-0.384482	E2	-0.178208	E1	-0.589297	E3		16.6059	E1	6.32761	E3	6.1213	E1	6.91316	E4
	-0.409831	E3	-0.551688	E2	0.175139	E2	1.98002	E1		9.06182	E3	3.74513	E4	6.33025	E3	6.96095	E3
	-0.227407	E1	-0.448664	E2	0.24204	E1	-1.70593	E2		19.7371	E4	6.56589	E3	51.0342	E1	6.85763	E4
	-0.18947	E2	0.897224	E1	-0.692122	E2	0.822525	E1		46.4788	E1	2.45815	E4	6.24336	E3	6.30255	E3
	0.476884	E2	0.237895	E1	1.26445	E1	0.476325	E1		10.9642	E3	1.61471	E3	28.7837	E1	9.85287	E4
	-0.521489	E1	2.14434	E1	0.389892	E1	-0.524098	E1		17.1402	E4	3.19003	E4	6.63792	E3	10.135	E3
	-0.995001	E3	1.40914	E1	1.31185	E1	-1.96999	E3		35.8067	E2	2.40242	E3	6.24373	E1	21.899	E4
	1.53601	E1	-0.749866	E3	0.954279	E1	-2.23404	E2		5.44132	E4	13.6175	E4	6.13727	E3	6.94476	E3
	-0.180154	E2	-0.442054	E1	0.939117	E1	-0.310302	E1		10.3864	E3	2.72851	E3	9.79407	E1	10.4451	E4
	0.0594062	E2	-1.54174	E4	-0.0550559	E1	-0.978494	E3		9.01119	E4	0	E4	6.82338	E3	12.6451	E3
	1.28253	E2	1.00061	E1	-1.45692	E2	-1.70593	E3		12.7584	E2	3.66185	E3	41.9309	E1	2.07672	E4
	1.29815	E1	0.0314013	E2	0.238891	E1	-0.193453	E1		8.68139	E4	4.67267	E4	7.32006	E3	3.91692	E3
	1.01762	E1	1.10812	E2	-1.49718	E2	-0.546124	E2		9.79439	E1	1.0299	E3	4.77461	E1	15.9369	E1
	1.15614	E1	-0.506236	E1	-0.882188	E1	-1.44188	E2		30.323	E3	4.89314	E4	7.88078	E3	6.62242	E3
	-1.30354	E2	1.58342	E1	0.791625	E1	-1.44188	E2		30.2735	E1	4.26191	E3	6.36615	E1	35.0504	E1
	-0.00724276	E3	1.41518	E1	-1.59321	E3	-0.890676	E3		13.3374	E3	4.24545	E4	6.22257	E3	30.0432	E3
	-1.39714	E2	-0.749866	E3	-0.46523	E3	0.893807	E2		18.4016	E1	5.80257	E3	3.42793	E1	42.3189	E1
	-0.297479	E1	0.445685	E1	-1.80705	E3	0.368997	E1		9.59552	E3	5.58718	E4	4.22538	E3	8.39917	E3
	-0.959148	E3	1.49005	E1	0.18149	E3	-1.49275	E2		31.1656	E1	5.69963	E3	9.24317	E1	27.2723	E4
	0.784958	E1	0.929805	E1	-0.676936	E2	-1.25693	E2		11.4854	E3	9.52478	E4	5.52692	E3	12.8032	E3
	-0.429739	E3	1.02369	E1	-0.55842	E3	0.745302	E1		62.6618	E1	10.4387	E3	0.979408	E1	9.17448	E4
	-1.52074	E3	-1.05649	E3	-1.45692	E3	-0.410249	E3		33.5959	E2	5.26131	E4	0.979408	E3	4.07255	E3
	-0.291302	E2	0.524126	E3	-0.0918657	E1	-0.315217	E1		24.2633	E1	6.03549	E3	2.63216	E1	39.573	E1
	-0.418238	E3	0.302524	E1	-1.72179	E4	1.75541	E1		9.96993	E3	8.81133	E4	3.41632	E3	9.33666	E3
	-0.48618	E1	1.53456	E1	-0.89956	E3	-0.810178	E2		16.3582	E1	7.71363	E3	4.19746	E1	8.07985	E4
	-0.915977	E3	0.552138	E1	-1.91698	E3	-0.468444	E1		25.6389	E3	45.5786	E1	4.3469	E3	4.87798	E3
	-0.594479	E2	1.48972	E1	1.10199	E1	0.346159	E1		42.1455	E1	14.3478	E3	5.14189	E1	7.51868	E4
	-0.227407	E1	-0.295015	E3	1.1042	E3	-0.130644	E2		37.7306	E2	10.0437	E4	5.11422	E3	12.7603	E1
	-0.982678	E2	-0.635027	E3	1.18074	E1	-0.0902028	E1		31.0155	E1	0.654535	E3	4.52976	E1	11.2216	E4
	-1.57257	E4	0.530724	E1	1.29194	E1	0.710763	E1		25.2029	E2	4.83288	E4	5.34842	E3	13.3153	E3
	0.545763	E1	0.912521	E1	-1.27733	E3	-1.13296	E1		52.0413	E1	6.72276	E3	10.3654	E1	16.3262	E4
	-0.877132	E3	-0.0178117	E1	-1.80705	E3	0.282758	E1		14.6174	E2	5.50707	E4	3.92455	E3	10.7428	E3
	1.42372	E3	-0.381684	E1	-0.702591	E3	-0.559979	E3		23.3729	E4	4.68735	E3	4.82708	E1	6.04094	E4
	1.02187	E1	0.832457	E1	-0.565769	E3	-0.579271	E2		13.0921	E2	1.13479	E4	4.82467	E3	15.41	E3
	-1.27676	E3	-0.352219	E1	-0.648264	E3	0.314357	E3		10.897	E4	1.97397	E3	10.5286	E1	62.0246	E1
	0.147832	E1	1.05916	E1	0.361808	E1	-0.0318709	E1		10.0279	E3	0.200257	E4	6.85585	E3	8.50953	E4
	-2.32784	E3	-1.17542	E2	-0.44039	E3	0.986032	E1		6.69654	E4	3.40437	E3	7.40677	E1	6.59692	E3
	-0.905896	E3	2.2264	E1	0.848794	E1	0.959709	E1		23.9585	E2	0	E4	6.18653	E3	56.6252	E1
	-1.6324	E3	0.658838	E1	1.81837	E1	-0.312752	E3		18.5376	E4	6.37182	E3	7.95769	E1	10.7574	E3
	0.980896	E1	1.17775	E1	1.02486	E1	-1.28742	E3		12.6696	E3	31.7742	E1	5.62565	E3	7.70205	E4
	1.75167	E1	1.0625	E1	0.728535	E1	-1.70593	E3		22.2105	E1	8.76084	E3	1.59154	E1	24.9626	E2
	1.17383	E1	1.03453	E1	0.0348619	E1	-2.23404	E1		10.3265	E3	26.2337	E1	4.04006	E3	7.4594	E4
	1.158	E1	1.28997	E1	1.44731	E1	0.288379	E2		18.2037	E1	5.93321	E3	4.89704	E1	4.72939	E3
	-0.318811	E1	-0.288443	E4	0.154864	E3	0.151996	E3		8.12549	E3	3.5045	E4	2.52329	E3	4.36111	E1
	-0.0975544	E3	-0.663551	E2	-1.30199	E3	-0.938357	E4		5.86179	E4	5.67814	E3	4.34612	E1	9.90891	E3
	-0.441592	E3	-1.95205	E2	-0.908551	E3	0.691716	E1		7.53283	E3	5.88335	E4	5.48468	E3	62.38	E1
	-0.603505	E3	-1.05649	E2	-1.38725	E3	-0.443396	E1		18.7478	E1	13.6842	E3	9.67166	E1	6.03089	E3
	-0.365349	E2	-0.360027	E1	-0.917759	E2	-1.55147	E4		12.3377	E3	56.7229	E1	5.5991	E3	104.487	E1
	-0.48957	E3	0.93353	E1	-1.54219	E3	1.52023	E2		37.6193	E1	10.4228	E3	5.38674	E1	6.08874	E3
	-1.14616	E3	-0.61368	E3	-1.25416	E3	-1.49275	E4		13.7966	E3	14.2183	E4	4.01446	E3	4.31357	E4
	-0.460078	E3	-1.80062	E3	-0.21787	E4	-0.559979	E4		23.5659	E1	5.10096	E3	6.82087	E1	6.41321	E3
	-1.3323	E3	-1.4343	E3	-0.819662	E2	-1.15473	E2		10.6447	E3	3.62139	E4	5.18069	E3	38.1193	E1
	-1.1651	E3	-1.95205	E3	-0.501079	E3	0.0898711	E2		42.6649	E1	18.5904	E3	4.28491	E1	4.39341	E3
	-0.765473	E3	-0.24542	E3	0.0363996	E3	1.42279	E3		10.7988	E3	9.41209	E4	4.77461	E3	9.69135	E1
	0.431098	E1	-0.251271	E2	-1.45692	E3	0.22024	E3		15.3965	E1	11.6109	E3	4.97866	E1	4.67131	E3
	0.0310879	E2	-0.669527	E3	0.103759	E1	-0.564711	E3		11.0558	E2	7.9572	E4	4.33594	E3	0.969135	E4
	-1.25171	E3	-0.286278	E2	-0.0531112	E3	-0.661812	E2		35.1283	E1	0.160206	E3	9.9165	E1	4.06325	E3
	-0.166587	E3	-0.0672323	E1	1.03326	E3	-2.23404	E2		7.19738	E3	11.2468	E4	5.76877	E3	17.8321	E1
	-1.90144	E3	-1.15278	E2	2.47466	E1	0.841872	E3		12.3914	E4	8.73622	E3	3.83601	E1	12.168	E2
	-1.47503	E3	-1.69317	E4	0.398614	E3	1.03493	E1		9.08583	E3	45.8189	E1	3.99925	E3	3.55349	E4
	-1.90144	E3	-0.789216	E3	-1.91698	E2	1.2903	E1		11.877	E4	6.32782	E3	6.57836	E1	5.91475	E3
	0.880824	E3	-0.797609	E3	1.68858	E1	0.435844	E2		17.9069	E2	4.85849	E4	3.50955	E3	33.7582	E1
	1.33638	E1	1.30732	E3	-1.05008	E2	-1.09282	E3		13.2313	E4	6.73398	E3	6.30494	E4	21.6457	E3
	0.69598	E3	1.29256	E1	-1.45692	E2	-1.96999	E3		25.45	E2	8.21055	E4	3.83601	E1	180.065	E1
	-1.90144	E2	1.51561	E1	-0.79186	E2	-0.315217	E3		9.31621	E4	2.70907	E3	5.57093	E3	7.75325	E3
	1.83106	E1	-0.916545	E3	0.595294	E1	-0.225296	E2		25.1803	E2	1.90245	E4	5.32553	E1	42.4804	E1
	1.51226	E1	-1.17542	E3	-0.533759	E3	-0.0524025	E2		10.5788	E4	5.30328	E3	4.84807	E3	5.01078	E3
	-1.30354	E2	-0.852363	E3	0.682334	E1	0.437905	E1		11.0909	E3	3.75124	E4	2.93822	E1	23.344	E1
	0.477166	E1	-0.465721	E3	-1.49718	E3	-0.0650178	E2		23.3835	E1	9.95272	E3	5.20063	E3	5.36744	E3
	-1.57257	E2	-0.669527	E3	1.25581	E1	-0.810178	E2		5.93599	E2	9.35852	E4	5.94641	E1	6.29938	E1
	-1.04862	E2	-1.31536	E3	-0.681931	E3	-0.992871	E4		10.1283	E4	8.71637	E3	5.1291	E3	6.61129	E3
	1.0141	E1	0.579473	E3	-1.15564	E3	-1.22869	E3		12.061	E3	2.8036	E4	5.87645	E1	21.2133	E1
	-0.132568	E3	-0.538733	E3	1.04718	E2	0.430991	E2		23.2177	E1	7.41198	E3	3.21028	E3	8.18439	E3
	-0.801774	E2	0.576056	E3	0.676918	E1	-0.71444	E2		8.26712	E3	28.1161	E1	8.73306	E1	5.33024	E1
	-1.14616	E3	1.10905	E1	0.959591	E1	0.611735	E2		4.52619	E4	10.2038	E3	2.02003	E3	4.62566	E3
	1.3844	E1	1.78684	E1	0.399209	E1	0.145409	E3		8.55468	E2	38.1824	E1	5.34593	E1	29.3971	E1
	0.522129	E2	1.19942	E1	0.604773	E3	-1.05651	E3		12.614	E4	8.52129	E3	4.89704	E3	9.74553	E3
	-0.738695	E3	1.03548	E1	0.476617	E1	-1.20241	E2		9.20211	E3	106.57	E1	3.97884	E1	20.8364	E1
	-0.612747	E3	-0.0781999	E3	0.721829	E3	0.550143	E3		23.4966	E1	11.4751	E3	4.56139	E3	4.96434	E3
	1.03105	E1	-0.194824	E3	-1.02459	E3	0.474151	E3		15.2591	E3	141.109	E1	6.97828	E1	6.62242	E1
	0.699177	E1	-0.994094	E3	0.425869	E1	0.409463	E2		24.6131	E1	20.5264	E2	8.97775	E3	5.84809	E3
	-0.825304	E3	-0.452014	E2	-1.35667	E2	-1.35687	E3		13.3781	E3	10.6518	E4	16.9764	E1	25.4559	E1
	1.04022	E3	-0.618903	E3	-1.35667	E3	-1.00781	E3		32.3016	E1	16.3543	E3	8.59979	E3	6.18307	E3
	-1.70317	E3	-1.00874	E3	0.104402	E3	-1.55147	E4		19.9606	E3	44.9778	E1	18.4455	E1	2.9074	E1
	0.558093	E1	-0.281985	E2	-1.35667	E3	0.942704	E3		20.5025	E1	21.5402	E3	7.41551	E3	5.69519	E3
	-0.0192169	E3	-0.852363	E3	0.587211	E1	0.626635	E3		11.2614	E3	41.3031	E1	1.83639	E4	17.9828	E1
	0.447577	E1	-0.781007	E4	0.693492	E1	-0.359778	E2		39.3946	E1	10.1744	E3	10.8301	E3	5.37655	E3
	-1.90144	E2	0.332521	E1	0.455943	E3	-0.574356	E3		17.1069	E3	6.4883	E4	60.3561	E4	3.39197	E1
	-1.06327	E3	-0.916545	E2	-0.805508	E3	1.49191	E1		39.5857	E1	5.92856	E3	19.3056	E2	5.26791	E3
	-1.03451	E3	-0.588604	E3	-0.435083	E3	1.53744	E2		11.5102	E3	9.73667	E4	20.4158	E4	17.2122	E4
	0.108327	E3	-0.261231	E3	1.81228	E1	-0.394698	E1		16.2127	E1	54.0194	E1	9.83191	E3	28.8802	E2
	-1.206	E3	-1.95205	E3	0.810704	E1	0.251664	E3		14.9638	E2	8.59227	E3	5.50044	E4	9.09141	E4
	0.620954	E1	1.24345	E1	0.696231	E1	-0.693843	E2		14.9513	E4	6.85497	E4	11.7761	E3	7.65163	E3
	0.963163	E1	-1.95205	E3	-0.565769	E1	-2.23404	E2		11.445	E3	64.8834	E1	8.0393	E4	19.3019	E1
	1.97401	E1	0.7012	E3	0.329006	E1	-1.96999	E2		42.8133	E1	16.7151	E3	10.0249	E3	9.42402	E3
	0.913047	E1	1.66785	E1	-2.07192	E3	-0.70745	E2		8.40015	E3	13.0835	E1	23.1385	E1	40.744	E1
	0.717826	E1	0.375273	E3	0.310736	E2	-0.775523	E3		22.6557	E1	13.267	E4	20.7539	E3	15.4239	E3
	-0.49644	E2	-0.153284	E2	0.310362	E1	-1.70593	E1		7.75902	E3	8.88321	E3	29.015	E1	91.9063	E1
	-1.43413	E3	1.72272	E1	-0.417067	E3	0.97815	E1		9.20079	E4	10.2417	E4	92.2043	E2	10.7702	E3
	0.367009	E1	-0.271464	E2	-2.07192	E2	0.711933	E1		8.92048	E3	8.76745	E3	8.39742	E4	18.252	E1
	1.25665	E1	0.422796	E1	-0.873789	E3	0.0207573	E1		8.19957	E4	6.94167	E4	11.466	E3	5.8422	E3
	-0.995001	E3	-1.54174	E2	0.131065	E1	-0.391663	E3		9.23792	E3	6.50168	E3	11.0543	E4	11.445	E1
	0.396227	E2	-0.823983	E2	-1.91698	E3	0.807115	E1		45.0702	E1	4.07199	E4	8.33585	E3	9.79572	E3
	0.379179	E1	-0.883077	E1	-0.753616	E3	0.987087	E1		11.4017	E3	8.59892	E3	10.2488	E4	14.537	E1
	-0.817301	E3	0.736462	E1	0.0499673	E1	-0.312752	E2		27.7521	E1	11.3346	E4	6.18394	E3	6.92313	E3
	-1.30354	E2	-0.469228	E3	-0.917759	E2	-0.555304	E2		9.48138	E3	44.4571	E2	8.99831	E4	158.68	E1
	0.218157	E1	0.0115156	E2	-1.54219	E2	0.638553	E1		8.94109	E4	9.87425	E4	7.01064	E3	6.35518	E3
	-1.36337	E3	1.8731	E1	-1.91698	E3	-1.96999	E2		20.8907	E1	7.18298	E3	9.22276	E4	18.7366	E1
	-1.11086	E3	0.625793	E1	-1.59321	E3	-0.925866	E1		12.8746	E3	17.1821	E4	7.96178	E3	5.72822	E3
	-0.398897	E2	1.34332	E1	0.268433	E2	-1.70593	E1		35.2532	E1	11.4742	E3	6.74456	E4	9.69136	E1
	-1.78978	E2	0.690144	E1	0.786272	E1	-0.36538	E3		8.59653	E3	17.8047	E4	6.39483	E3	8.88691	E3
	0.153718	E1	-0.381684	E3	-0.37206	E2	-0.938357	E1		24.1891	E1	30.1988	E2	5.44795	E4	37.5378	E1
	0.906197	E1	-0.543002	E3	-0.617324	E2	0.110648	E2		9.72502	E3	10.1669	E4	9.19889	E3	9.46551	E3
	-0.886485	E2	0.819046	E2	0.661092	E1	0.151996	E1		21.4272	E1	8.57823	E3	4.61138	E4	23.8592	E1
	-0.453817	E1	0.828768	E1	-1.54219	E3	0.794563	E1		8.87639	E3	10.7776	E4	11.3574	E3	4.98672	E3
	-0.49299	E2	-1.80062	E3	0.703128	E1	-0.848305	E3		4.82298	E4	9.95945	E3	18.4455	E1	52.6393	E1
	-1.06327	E2	-0.70093	E3	1.76332	E1	0.698345	E1		8.52177	E3	5.82415	E4	9.86576	E3	14.5732	E3
	-1.70317	E3	0.917542	E3	-0.713356	E2	-0.0767403	E3		12.8613	E1	15.338	E3	2.20367	E1	52.6706	E1
	-1.78978	E3	-1.22529	E3	0.279558	E2	0.660754	E1		10.2729	E3	6.49848	E4	7.40736	E3	7.36043	E3
	0.924529	E2	0.316536	E1	-0.456769	E2	0.404633	E1		21.7776	E1	21.4847	E2	10.7735	E4	12.7064	E4
	0.17763	E2	0.530481	E3	0.24958	E1	0.277052	E1		8.73691	E3	11.3145	E4	14.0234	E3	5.38027	E3
	0.675716	E1	-0.538733	E2	0.681484	E1	0.131117	E3		5.03632	E4	8.0235	E3	17.9558	E4	7.25774	E4
	0.699336	E1	-1.69317	E3	-0.0886591	E1	0.320001	E3		5.74963	E3	17.8268	E1	7.304	E3	5.63059	E3
	-1.6324	E3	-1.69317	E3	-1.91698	E3	-0.112784	E1		24.4859	E1	18.7461	E3	9.14697	E4	41.269	E1
	-0.390894	E1	0.214356	E1	0.717465	E1	1.70837	E1		8.52672	E3	90.1158	E1	9.38362	E3	10.6605	E3
	1.5622	E1	1.10667	E1	1.21043	E1	0.92889	E1		36.6301	E1	37.658	E2	21.6286	E1	27.4588	E1
	-0.353181	E2	0.48546	E3	-0.407142	E3	-0.124597	E3		8.1069	E3	9.243	E4	8.27131	E3	4.67989	E3
	0.645114	E1	-0.269395	E3	-1.72179	E3	0.950989	E1		11.13	E1	7.45191	E3	6.85586	E1	6.4932	E4
	-0.0475911	E1	1.98183	E1	-0.268895	E3	-0.559979	E2		10.0518	E3	26.5484	E1	8.07579	E3	3.21141	E3
	0.109056	E2	0.720633	E1	-0.0314317	E3	-1.00781	E2		23.6945	E1	16.5012	E3	5.26432	E4	0	E4
	0.00627567	E1	0.786315	E1	-1.80705	E3	1.04487	E3		14.4391	E3	33.8435	E4	8.62168	E3	6.27835	E3
	0.726676	E1	-0.271464	E1	0.258694	E3	-0.266519	E1		74.4161	E1	28.8266	E2	9.64716	E4	1.0499	E4
	1.57507	E1	-1.69317	E3	1.24819	E1	2.09277	E1		11.82	E3	35.2052	E4	52.0311	E3	3.44497	E3
	-0.0914032	E2	0.373801	E1	1.18988	E1	0.968573	E3		19.0587	E1	16.346	E2	18.7312	E1	3.97388	E4
	-1.90144	E3	0.317823	E2	-0.79186	E3	1.70019	E1		8.76841	E3	10.7285	E4	23.3728	E3	4.56789	E3
	0.534491	E1	-1.80062	E3	-1.54219	E3	0.342216	E3		17.8574	E1	79.7693	E2	9.03528	E4	9.04526	E4
	1.27361	E1	0.155747	E2	-1.4205	E3	0.690129	E1		8.11473	E3	27.7857	E1	9.15921	E3	5.54277	E3
	-0.49644	E3	-0.940649	E3	0.408883	E3	-0.519842	E2		20.9738	E1	64.8167	E2	7.26394	E4	4.74628	E4
	-1.36337	E1	-1.00874	E2	0.906151	E1	-0.450386	E1		6.50529	E3	18.3235	E4	8.54161	E3	8.50071	E3
	-0.867999	E2	-0.138461	E1	-0.191905	E1	0.984403	E1		20.7017	E1	10.1483	E3	17.5573	E4	4.14338	E4
	-1.70317	E3	-1.80062	E2	-0.526996	E3	-1.22869	E2		9.87678	E3	2.8837	E4	10.4856	E3	7.4363	E3
	0.343057	E3	-0.797609	E2	-1.21166	E2	-0.472161	E1		57.7868	E1	10.233	E3	13.6464	E4	4.28932	E4
	0.827126	E1	0.911037	E1	0.289181	E2	0.316719	E1		8.95117	E3	35.2453	E1	10.7995	E3	31.0123	E2
	1.33117	E1	1.34537	E1	0.588118	E3	1.11222	E4		27.5281	E1	14.381	E3	4.16248	E4	38.3039	E1
	1.11542	E1	-0.95331	E2	0.294685	E1	0.80056	E1		6.56821	E3	58.1147	E1	3.84151	E3	12.9936	E3
	-0.57279	E3	-0.994094	E1	-1.91698	E3	-0.150987	E3		6.67798	E4	11.4948	E3	9.35334	E4	5.05335	E4
	-1.57257	E3	-0.872555	E3	0.277522	E1	0.794428	E1		7.13428	E3	12.683	E1	9.11429	E3	7.0013	E3
	-0.506978	E1	-0.994094	E2	-2.33678	E2	0.00400963	E1		25.0202	E1	11.7565	E3	4.74401	E4	43.3849	E1
	-1.06327	E3	-1.95205	E3	0.639391	E3	-0.0462481	E1		7.87722	E3	53.5689	E1	5.17314	E3	24.3495	E2
	-0.49644	E2	0.640701	E2	0.96334	E1	-1.81552	E2		22.5846	E1	11.6645	E3	4.65219	E4	18.0905	E1
	0.0137942	E3	-0.526213	E2	1.11315	E1	0.719369	E1		7.70543	E3	15.4198	E1	6.38135	E3	6.76387	E3
	1.03743	E1	0.920368	E1	-0.596664	E2	0.294917	E1		24.2881	E1	33.3929	E2	4.9081	E4	4.96105	E4
	0.104662	E1	0.0732329	E2	-0.267193	E3	-0.193453	E1		6.57078	E3	100.129	E1	9.12653	E3	11.4883	E3
	-0.12451	E1	0.887102	E1	-0.730094	E3	-0.179342	E3		10.7837	E1	18.079	E4	5.49557	E4	11.2604	E4
	-0.256171	E1	-1.4343	E3	-1.0007	E3	-0.728817	E3		6.91213	E3	4.91052	E3	9.56799	E3	41.1882	E2
	-1.11086	E2	-0.0157135	E1	0.881668	E1	1.28437	E1		20.8038	E1	9.88252	E4	131.486	E1	8.04023	E4
	0.459567	E2	-0.534513	E2	-0.785214	E3	0.492099	E1		6.50747	E3	1.53531	E3	33.4167	E3	15.1831	E2
	-0.0400333	E3	0.282826	E2	-2.33678	E3	0.844237	E1		19.193	E1	11.4982	E4	56.5608	E1	6.21778	E4
	0.358678	E2	0.0572302	E1	-1.0918	E3	0.834928	E1		8.39813	E3	29.7459	E2	8.77643	E3	9.45804	E3
	0.594773	E3	-0.354804	E2	-0.348238	E2	0.664364	E1		18.7478	E1	14.0514	E4	6.36615	E4	7.9146	E1
	0.131685	E3	0.445989	E1	-1.80705	E2	0.381118	E1		8.03087	E3	26.434	E2	12.9619	E3	5.39081	E3
	-0.896069	E2	0.643577	E1	-0.240943	E2	-1.44188	E2		17.553	E1	11.0592	E4	86.6212	E1	4.95336	E4
	0.339051	E1	1.35501	E1	0.366365	E1	-0.792456	E2		7.04319	E3	13.4338	E3	18.6544	E3	3.03504	E3
	-1.30354	E3	-2.21092	E3	-0.639165	E2	-0.75931	E3		18.9739	E1	16.7816	E4	41.38	E1	4.44187	E4
	-0.825304	E2	0.865404	E1	-1.03712	E2	0.939044	E3		8.5264	E3	55.221	E2	10.9853	E3	9.24656	E3
	-0.590043	E2	1.17513	E1	-0.184995	E3	-0.810178	E2		16.5466	E1	12.5358	E4	35.9933	E1	47.9543	E1
	1.2443	E1	-0.147284	E3	0.585574	E1	-0.165736	E2		5.87652	E3	30.0694	E2	10.2226	E3	13.7836	E3
	0.769331	E3	-1.95205	E3	-0.417067	E2	-0.589297	E2		5.24346	E1	9.34017	E4	5.95807	E4	5.81481	E4
	0.694049	E1	-0.121417	E3	-0.234653	E3	0.233357	E3		10.2827	E3	9.46216	E2	8.96921	E3	12.6082	E3
	1.38271	E1	-0.387301	E3	-0.52035	E2	-2.23404	E2		19.5251	E1	8.71119	E4	10.7735	E1	28.5356	E1
	-0.850353	E2	0.433631	E3	0.179912	E2	0.617338	E1		9.71133	E3	12.3587	E3	4.09426	E3	5.9188	E3
	-1.206	E3	1.07675	E2	-1.91698	E3	0.882886	E1		16.1014	E1	30.339	E1	4.40734	E4	17.466	E1
	0.133057	E2	1.2642	E1	0.708056	E3	-1.32056	E1		9.22549	E3	14.8327	E4	13.7955	E3	7.04226	E3
	-0.283216	E3	1.15437	E1	0.468778	E1	1.08925	E1		23.1527	E1	27.9559	E2	15.8542	E1	4.73799	E1
	0.25485	E1	-1.19952	E3	-0.237785	E2	0.862537	E1		8.75017	E3	13.8678	E4	15.5592	E3	7.69394	E3
	0.348989	E2	-0.217466	E1	-0.0463819	E2	-1.25693	E1		29.715	E1	15.4527	E3	42.5179	E1	1.69599	E4
	-1.04862	E2	-1.80062	E3	-1.49718	E4	1.20844	E1		11.1298	E3	11.1143	E4	12.1691	E3	8.18347	E3
	-0.450725	E2	-0.872555	E3	-1.65212	E2	0.84939	E1		1.58293	E4	40.9193	E2	2.20367	E4	6.24554	E4
	-0.194213	E1	-1.31536	E3	1.42177	E1	0.23975	E1		7.04067	E3	152.596	E1	9.89742	E3	6.08085	E3
	-0.528954	E2	-1.02399	E3	1.63252	E1	0.509524	E3		23.2616	E1	31.881	E3	4.13528	E4	7.43003	E1
	-0.786843	E2	0.862824	E1	-1.4205	E4	0.581948	E1		9.01142	E3	84.7243	E1	2.8158	E3	5.81481	E3
	0.251333	E3	0.76391	E1	-0.778682	E2	-1.96999	E3		19.1435	E1	14.4185	E3	32.6469	E1	10.1067	E1
	0.906757	E1	0.0230082	E1	-0.3834	E1	0.300362	E3		11.9909	E3	20.4262	E4	18.8536	E3	6.76241	E3
	-0.404325	E2	-0.024178	E1	-0.412072	E2	-1.44188	E3		33.7079	E1	33.3884	E2	15.9383	E4	6.06094	E4
	0.061881	E1	-1.95205	E4	-0.376556	E2	-0.978494	E3		8.96981	E3	13.999	E4	8.38321	E3	9.0904	E3
	-0.525204	E2	1.39746	E2	-0.989296	E2	-0.951272	E3		12.614	E4	19.6072	E3	5.54997	E4	5.81481	E4
	0.588684	E2	-1.60983	E2	-1.45692	E2	-1.49275	E3		17.2144	E2	141.682	E1	4.12844	E3	10.7318	E3
	0.258831	E2	-0.61368	E3	-0.989296	E2	-2.23404	E3		19.2708	E1	7.32231	E3	5.6316	E4	81.0843	E1
	-1.04862	E3	0.0956323	E2	-0.805508	E2	-0.819358	E3		9.511	E3	1.00129	E1	9.72479	E3	12.1948	E3
	-1.90144	E2	0.726845	E2	1.0594	E1	-1.96999	E3		5.10572	E4	7.28936	E3	44.8367	E1	7.5108	E1
	0.350555	E3	0.516908	E2	0.673168	E1	-2.23404	E3		6.64215	E3	47.2061	E1	13.798	E3	5.50115	E3
	-0.510555	E2	-1.28286	E2	-0.187744	E1	-1.00781	E3		11.872	E4	12.3698	E3	12.365	E1	4.25343	E1
	-0.263707	E2	-1.48417	E3	0.578583	E4	0.402007	E1		23.3472	E2	9.13476	E4	9.96967	E3	4.84466	E3
	-0.396211	E2	-1.05649	E2	-0.681931	E2	-1.32056	E3		15.1368	E1	23.9839	E3	13.7467	E1	7.06691	E4
	-0.841823	E3	-1.00874	E2	1.06423	E1	-1.39701	E2		7.29319	E3	88.6873	E1	13.5039	E3	5.97301	E3
	-1.78978	E3	0.763131	E3	1.08565	E1	0.512633	E1		37.5822	E1	14.4476	E3	94.7986	E1	4.2527	E4
	0.348203	E3	0.780529	E1	-0.630278	E3	1.40961	E1		6.86095	E3	64.64	E1	11.1552	E3	8.65103	E3
	-0.180154	E1	1.35005	E1	-0.562077	E2	-0.468444	E2		24.4035	E1	14.9539	E3	160.399	E1	25.4398	E1
	-1.1651	E2	-0.823983	E2	-0.111692	E2	1.64139	E2		8.88211	E3	70.8577	E1	27.3418	E2	2.79972	E4
	-1.78978	E3	-0.994094	E3	0.534758	E1	1.06362	E1		35.0435	E1	13.0392	E3	12.6099	E4	1.29218	E3
	-0.622214	E2	-1.19952	E3	-2.33678	E3	-0.133704	E3		23.7068	E2	58.859	E1	13.3601	E3	2.2565	E4
	-1.11086	E2	1.1223	E2	-0.834361	E1	1.60025	E3		30.1251	E1	8.63159	E3	15.6311	E4	4.59005	E3
	-0.713645	E2	1.2247	E1	-0.55121	E2	0.348765	E3		9.02983	E3	53.5188	E1	10.46	E3	6.4609	E4
	-0.390894	E2	0.226584	E1	-0.917759	E3	0.454332	E3		5.93599	E1	9.91676	E3	4.76101	E4	11.1769	E3
	-1.57257	E3	0.906814	E1	-1.02459	E2	-1.32056	E4		3.56159	E4	6.94225	E4	7.81078	E3	81.4881	E1
	-0.362885	E2	-0.994094	E1	-0.335844	E2	0.427134	E3		4.15519	E1	1.16513	E3	8.86931	E4	8.13733	E3
	-1.30354	E2	0.547999	E2	0.91217	E1	1.6327	E3		4.09828	E4	2.65341	E4	6.83437	E3	49.5874	E1
	-2.05881	E2	-1.69317	E2	0.423647	E1	0.699036	E1		6.30801	E3	3.07672	E3	6.41512	E4	12.4497	E3
	-1.1651	E2	-0.469228	E2	0.993461	E1	-0.621061	E1		52.719	E1	2.8036	E4	8.33265	E3	122.542	E1
	-1.52074	E3	0.347454	E2	0.658691	E1	-0.810178	E2		7.29677	E3	6.52542	E3	4.81542	E4	9.77271	E3
	0.494272	E1	0.670179	E1	-0.147208	E3	0.993276	E1		54.2401	E1	5.80746	E4	4.9276	E3	23.1991	E4
	0.309357	E2	-0.465721	E2	-0.0972706	E2	-1.03958	E2		9.44278	E3	6.78761	E3	5.41395	E4	6.18631	E3
	-1.78978	E3	-0.324909	E2	0.186703	E1	-1.22869	E2		14.6916	E1	40.986	E1	29.1374	E2	3.79311	E4
	-0.205511	E1	-0.979999	E2	0.234348	E1	2.05977	E1		6.54462	E3	10.2683	E3	11.7187	E4	5.22214	E3
	0.770525	E1	-0.233986	E3	0.441866	E3	0.332853	E1		8.37435	E4	2.33634	E4	8.55082	E3	7.57035	E4
	1.32891	E1	-1.54174	E2	0.655364	E3	0.165539	E2		23.3284	E2	14.431	E3	9.03504	E4	28.4683	E2
	0.87762	E1	-0.862323	E2	0.405685	E1	-0.499245	E2		8.18672	E4	139.224	E1	29.1374	E2	5.00316	E4
	0.139169	E1	0.0350719	E1	1.96623	E1	1.27169	E4		8.87704	E3	6.32478	E3	3.42793	E1	8.70885	E3
	0.820544	E1	0.421175	E2	0.208832	E1	1.58688	E1		21.0727	E1	6.75153	E4	6.43513	E3	59.3864	E1
	0.271015	E1	0.66328	E2	0.685856	E1	1.53405	E1		9.4663	E3	7.11864	E3	2.20367	E1	29.8548	E2
	0.461921	E3	-1.80062	E3	-0.927195	E2	0.173165	E2		38.3911	E1	44.2068	E1	7.56525	E3	13.0295	E4
	-0.106333	E2	-1.69317	E4	0.493455	E3	-0.170781	E1		9.79992	E3	169.658	E3	13.0623	E4	11.6888	E3
	1.03923	E1	0.746245	E3	0.625688	E1	0.814579	E1		10.3541	E1	71.9591	E1	7.14178	E3	62.7784	E1
	1.20722	E1	-0.301704	E1	-1.0007	E2	-0.475914	E1		11.3372	E3	13.6598	E3	3.77463	E4	6.31361	E3
	-0.506978	E3	-0.994094	E2	2.0607	E1	-1.22869	E3		20.8206	E1	6.72731	E4	12.9772	E2	25.9082	E1
	0.764249	E1	0.350213	E1	0.79638	E3	0.330135	E3		45.905	E2	5.66309	E3	11.2428	E4	15.9656	E3
	-1.47503	E2	-0.198219	E2	1.63266	E1	-0.649717	E3		17.5854	E1	8.64443	E4	18.3639	E1	10.7412	E4
	-0.0586497	E2	-1.48417	E3	-1.32835	E1	0.777812	E1		7.30174	E3	5.42443	E3	5.16167	E3	4.67565	E3
	0.523383	E1	0.0323224	E3	-0.167593	E1	-1.11236	E1		18.1047	E1	3.87164	E4	61.768	E1	21.644	E1
	-1.22818	E3	0.0674166	E1	-0.11396	E3	0.493582	E1		9.39363	E3	7.04905	E3	13.4873	E3	8.78858	E3
	-1.11086	E3	-0.728104	E3	0.316678	E1	-1.49275	E3		14.7806	E1	46.3396	E1	104.613	E1	34.0812	E1
	-0.617452	E2	-2.21092	E2	-1.03712	E2	0.421811	E1		6.82638	E3	6.98397	E3	42.6043	E2	8.32689	E3
	-0.825304	E2	-2.21092	E2	-1.03712	E1	-0.511469	E2		12.3469	E1	3.72479	E4	8.9677	E4	12.3116	E1
	-1.12811	E3	1.03735	E1	0.357196	E1	-1.22869	E2		7.34523	E3	8.15536	E3	32.2899	E2	8.74292	E3
	0.15695	E2	-0.445344	E2	-0.35673	E2	-1.05651	E3		11.9462	E1	3.78936	E4	31.5859	E4	173.945	E1
	-0.560335	E2	0.786193	E1	0.247378	E2	1.28109	E1		10.8194	E3	7.75313	E3	8.47867	E3	11.8938	E3
	-0.49644	E2	-0.823983	E2	-0.27927	E1	0.40276	E2		29.1358	E1	27.0548	E1	3.06065	E4	24.013	E1
	-0.915977	E3	-1.95205	E2	0.147477	E1	0.963348	E1		8.21483	E3	9.95067	E3	6.86427	E3	3.50389	E3
	0.956082	E1	-0.483594	E2	-1.38725	E2	-1.05651	E3		19.8856	E1	30.8897	E1	20.792	E1	78.5538	E1
	0.994819	E1	0.498887	E1	-1.80705	E3	-0.925866	E3		9.04395	E3	10.9696	E3	6.68446	E3	7.77303	E3
	0.572257	E1	-0.651879	E1	-1.38725	E3	-0.487401	E2		22.9113	E1	7.40952	E4	10.5509	E4	5.49541	E4
	-0.0111932	E3	-0.151775	E1	0.600764	E1	-0.0561434	E1		9.54352	E3	7.06817	E3	11.8617	E2	18.952	E2
	0.109056	E2	1.15633	E1	1.12382	E1	0.39325	E1		25.9063	E1	22.7292	E1	7.49859	E4	3.44103	E4
	-1.30354	E3	0.87947	E1	0.901554	E1	0.611952	E2		7.69608	E3	6.09418	E3	33.9365	E2	4.12588	E3
	0.346232	E3	0.0134558	E1	0.731906	E1	-0.429789	E1		16.6208	E1	2.83253	E4	27.9743	E4	5.34819	E4
	0.359443	E1	0.983638	E1	-0.213418	E1	-0.359778	E2		9.45862	E3	3.72839	E3	12.6507	E2	10.4433	E3
	0.210383	E1	0.687129	E4	0.236626	E3	-1.70593	E2		29.1198	E1	11.7951	E4	7.50127	E4	146.389	E1
	0.322603	E3	-0.797609	E2	1.30189	E1	-1.00781	E1		8.72315	E3	5.27759	E3	16.4867	E3	6.58447	E3
	0.94084	E3	0.703037	E1	-1.25416	E2	0.02178	E2		36.0364	E1	17.8229	E1	10.9458	E4	5.65329	E4
	0.975777	E1	1.04617	E1	-0.662331	E2	0.447044	E1		25.2032	E3	6.28874	E3	35.5852	E2	10.4765	E3
	2.19806	E1	-0.588604	E3	0.611134	E1	0.0974819	E1		10.1901	E4	3.38435	E4	36.5179	E1	57.1653	E1
	0.393437	E2	0.337023	E1	1.17015	E1	-0.443396	E2		18.7831	E2	6.50379	E3	14.1525	E4	6.77079	E3
	0.924173	E1	0.0869921	E2	0.661242	E1	0.917291	E2		2.67119	E4	25.9333	E1	9.44856	E3	171.577	E1
	-1.03451	E2	-0.588604	E2	0.832714	E1	0.353925	E1		9.28515	E3	7.88595	E3	2.04043	E1	10.5556	E3
	0.525381	E2	0.777289	E1	0.385609	E1	1.08162	E1		28.5669	E1	16.1541	E1	9.95944	E3	111.41	E1
	-0.641871	E2	-1.95205	E3	-0.908551	E2	0.366526	E1		13.1217	E3	8.23737	E3	102.418	E1	9.80583	E3
	0.697102	E3	-1.69317	E3	0.935413	E1	-0.472161	E2		15.1597	E1	23.0797	E1	14.7574	E3	23.3669	E1
	0.457198	E1	-1.07386	E2	-0.378824	E2	-0.169092	E3		11.1175	E3	19.2247	E4	48.848	E1	5.86659	E3
	0.655941	E1	-0.68805	E2	-0.0435338	E2	-0.604848	E3		13.1087	E1	8.5738	E3	7.97563	E3	105.082	E1
	-0.959148	E2	0.180676	E1	1.21008	E3	1.05606	E3		9.81053	E3	15.684	E4	0	E1	9.85287	E3
	1.85397	E2	-0.74247	E2	-0.507396	E2	0.51739	E1		12.79	E1	48.212	E2	5.90927	E3	48.6587	E1
	1.02402	E3	-0.115905	E2	-2.07192	E2	0.134171	E1		10.6648	E3	80.7037	E1	71.0343	E1	9.97013	E3
	1.89307	E2	0.581804	E1	-0.584784	E2	-0.0611892	E1		25.0981	E1	13.1769	E2	12.8607	E3	47.4876	E1
	1.50183	E2	-0.194824	E2	-0.510593	E3	0.67407	E1		10.8508	E3	15.8704	E4	60.1418	E1	8.61414	E3
	-0.169561	E2	0.652249	E1	-1.72179	E3	0.632435	E1		13.0097	E1	27.986	E2	6.78132	E3	21.3048	E1
	0.274834	E1	0.582015	E1	-0.569497	E1	0.221451	E1		11.5735	E3	97.5921	E1	7.62533	E4	6.36231	E3
	-1.52074	E2	0.892933	E1	0.103115	E3	0.590764	E3		23.6005	E1	12.25	E4	16.3863	E2	6.62242	E4
	-0.725968	E2	0.579048	E1	-2.07192	E2	-0.879633	E3		10.3649	E3	11.9257	E3	6.80144	E4	20.2134	E2
	0.555566	E2	0.573905	E3	1.0006	E1	-0.483533	E3		15.8788	E1	45.7588	E1	16.9274	E2	16.9829	E4
	-0.695865	E2	-0.313127	E2	1.26365	E1	-1.81552	E3		18.4198	E3	9.12413	E3	8.52085	E4	17.2673	E3
	0.933075	E2	-0.916545	E2	-0.908551	E1	-0.426462	E2		43.7944	E1	5.50593	E4	16.9812	E2	40.4614	E4
	-0.11792	E2	0.953966	E3	-0.702591	E3	-0.255788	E1		11.2288	E3	7.47627	E3	5.98613	E4	18.0187	E2
	1.03777	E2	0.547999	E1	1.08722	E1	0.336	E2		7.30868	E1	36.2065	E1	9.69902	E3	13.6602	E4
	-0.107604	E1	0.649086	E1	1.30122	E1	-0.925866	E2		6.25752	E3	7.98901	E3	6.82088	E4	8.07895	E3
	0.396575	E1	0.291658	E3	1.00122	E1	-0.112784	E3		27.4679	E1	11.2144	E1	16.0786	E2	73.1159	E1
	-0.0326199	E1	0.79501	E1	-1.0007	E2	-0.868902	E3		11.6812	E3	3.71907	E3	7.13535	E4	13.7698	E3
	0.604037	E3	2.01193	E1	0.65506	E1	-0.0499288	E2		19.1435	E1	9.30058	E4	13.9566	E2	37.1271	E1
	-0.171057	E1	0.269905	E1	0.891945	E1	0.143188	E3		12.2504	E3	10.9908	E3	6.07555	E4	17.6589	E3
	-0.959148	E3	0.183755	E4	0.768506	E2	1.51141	E1		11.7236	E1	40.9526	E1	6.16211	E2	9.15294	E1
	0.716458	E2	0.826361	E1	0.686557	E1	-0.574356	E2		8.47777	E3	14.0235	E3	7.0701	E4	13.514	E3
	0.109783	E1	0.321234	E1	-0.448492	E1	-1.39701	E3		24.3375	E1	75.1633	E1	7.38323	E3	28.428	E1
	-0.622214	E2	-1.95205	E2	0.281583	E1	-0.951272	E2		10.1131	E3	12.903	E3	22.6896	E1	16.0849	E3
	0.677067	E1	0.460882	E3	0.662138	E3	-0.53716	E3		51.7915	E1	11.5404	E4	9.01223	E3	12.2757	E1
	0.611891	E1	0.398412	E1	0.308861	E1	-1.39701	E3		11.1724	E3	25.6329	E2	2.57095	E4	7.98639	E3
	-0.334472	E1	-1.48417	E2	-1.05008	E3	-1.81552	E3		16.6208	E1	47.1406	E1	20.9349	E2	12.2564	E4
	-0.51781	E4	-0.465721	E2	-1.65212	E3	-0.951272	E3		8.75535	E3	34.0437	E2	3.10146	E4	54.8369	E2
	-0.877132	E2	2.14526	E1	-1.06349	E3	-0.24535	E3		15.4831	E1	35.045	E4	8.08754	E3	9.49957	E4
	-0.297479	E3	0.857511	E3	0.463043	E1	-1.81552	E3		10.938	E3	15.273	E3	25.581	E1	11.3553	E3
	0.190238	E2	1.74347	E1	-0.747598	E2	-1.39701	E3		9.42339	E1	7.0813	E4	25.4646	E3	8.02183	E4
	0.488014	E2	0.113817	E4	-1.07738	E3	-0.792456	E3		8.80497	E3	7.10967	E3	60.2472	E1	8.28211	E3
	-1.00773	E2	0.622587	E1	-0.510593	E2	-0.443396	E3		16.967	E1	14.8834	E4	15.8784	E3	12.0603	E4
	1.4356	E1	-0.603447	E2	0.258265	E1	-1.96999	E2		8.73913	E3	50.2646	E2	10.6755	E4	7.49672	E3
	0.298336	E1	-0.806195	E1	1.67168	E1	0.235694	E3		18.3274	E1	44.624	E1	25.9237	E2	2.92279	E4
	1.21294	E1	0.611438	E1	-0.448492	E2	0.546554	E1		13.3381	E3	32.3749	E2	5.70155	E4	11.3563	E3
	0.964611	E1	0.97504	E2	1.51381	E2	0.4849	E3		14.3206	E1	17.9945	E4	8.67444	E3	16.3138	E4
	0.897413	E1	-0.0720671	E2	0.919696	E1	0.21597	E3		10.0081	E3	8.75	E3	30.2968	E1	5.50644	E3
	0.594565	E1	1.15126	E2	1.5919	E1	-1.39701	E4		10.8332	E1	56.2223	E1	3.70267	E3	5.7027	E4
	1.05925	E1	-0.0542507	E1	0.277113	E3	0.946959	E1		9.20916	E3	6.32632	E3	34.5242	E1	9.336	E3
	-1.30354	E3	0.644471	E1	0.816127	E3	-0.728817	E2		10.2396	E1	107.224	E1	9.97747	E3	9.7162	E4
	0.0137942	E2	0.0332411	E1	0.226963	E3	0.681552	E1		7.73349	E3	13.217	E2	4.16031	E4	2.28151	E3
	-0.312287	E2	0.574121	E3	1.37113	E3	0.0248317	E1		24.1149	E1	16.1007	E4	10.7088	E3	9.58879	E4
	-0.305872	E1	-0.514099	E2	-0.81252	E3	-2.23404	E2		10.0166	E3	6.46843	E3	67.2644	E1	19.3019	E2
	0.326781	E3	-1.07386	E3	-0.0214825	E3	1.50973	E1		16.4017	E1	5.07318	E4	12.0038	E3	57.6097	E1
	0.637724	E3	0.129034	E3	-1.65212	E3	-1.35687	E1		13.2023	E3	5.4628	E3	52.3358	E1	20.0826	E3
	0.653621	E1	1.16693	E1	0.125636	E2	1.17174	E1		29.3831	E1	22.0283	E1	10.2078	E3	7.00655	E4
	-0.0654394	E2	1.21591	E1	1.67536	E3	-1.15473	E2		10.1893	E3	7.81185	E3	43.8911	E1	6.40063	E3
	-0.585657	E2	0.958616	E1	0.483108	E1	-0.951272	E2		17.9267	E1	16.1096	E4	9.15577	E3	4.63031	E4
	0.218157	E2	0.827129	E1	-1.25416	E1	-1.07423	E3		9.02887	E3	9.11517	E3	78.135	E1	36.2618	E2
	-1.12811	E3	-0.0043795	E1	-1.38725	E2	0.300854	E1		19.3357	E1	30.364	E1	6.92314	E3	10.6964	E4
	-1.78978	E1	-0.255223	E3	-1.17342	E2	0.0568794	E2		10.1769	E3	9.25996	E3	46.2498	E1	6.7378	E3
	-0.684448	E2	0.958693	E1	-0.927195	E2	-0.0586579	E2		19.5235	E1	10.0701	E1	7.42208	E3	5.06104	E4
	-2.05881	E3	-1.69317	E1	-2.07192	E3	-0.195254	E2		62.4763	E2	15.6201	E4	3.3021	E4	1.7929	E3
	-1.36337	E3	-0.219266	E2	2.04526	E1	0.405753	E1		12.614	E1	30.6394	E2	5.16795	E3	3.93038	E4
	0.257343	E3	0.209809	E2	0.688511	E1	-1.96999	E2		11.5563	E3	10.6693	E4	3.1396	E4	3.75752	E3
	0.0248058	E2	-1.69317	E2	0.368944	E2	-0.680706	E3		16.4732	E1	6.84437	E3	6.47745	E3	6.28543	E4
	0.651646	E1	0.416601	E1	0.726397	E2	0.536638	E1		31.0155	E2	45.2582	E1	20.4043	E1	14.1063	E2
	1.07079	E1	1.12225	E1	-0.753616	E2	-0.00905276	E3		36.5864	E1	11.3145	E3	8.11826	E3	6.99513	E4
	-0.0161886	E1	0.970143	E1	0.680632	E1	-0.721561	E2		14.098	E4	3.84494	E4	3.2933	E4	5.98876	E3
	-0.833475	E1	0.7038	E1	1.78418	E1	0.0706006	E1		8.56364	E3	10.3705	E3	3.29734	E3	6.93167	E4
	0.695176	E1	0.803856	E1	1.71752	E1	-0.674303	E2		9.85622	E1	50.5227	E1	3.59116	E4	3.7976	E3
	-1.6324	E2	0.73394	E2	-0.554798	E2	1.38247	E3		8.51757	E3	10.4063	E3	5.39397	E3	4.95336	E4
	1.30059	E1	0.114556	E2	-0.657584	E1	-1.81552	E3		21.4067	E1	64.6194	E1	3.01181	E4	10.1221	E2
	1.48696	E1	-0.579027	E2	1.04729	E1	-0.721561	E2		7.93744	E3	7.58522	E3	15.6528	E3	14.3755	E4
	0.775788	E1	-0.429174	E2	-0.250577	E2	-0.225296	E2		16.4229	E1	13.3829	E1	154.119	E1	10.4895	E3
	-1.57257	E2	0.425052	E3	-1.19206	E3	-1.62093	E2		8.45879	E4	13.039	E3	5.01582	E3	20.3518	E1
	0.528112	E1	0.230393	E3	0.953723	E3	-0.0401915	E2		8.9447	E3	66.8607	E1	5.50917	E1	8.95022	E3
	0.898844	E1	0.722812	E1	0.400986	E3	-0.154216	E3		35.6901	E1	11.6387	E3	5.78463	E3	8.39917	E4
	0.658601	E1	-0.823983	E2	1.01414	E1	-1.39701	E2		9.21931	E3	11.9153	E1	25.6279	E1	10.1836	E3
	-0.412613	E1	-0.905052	E2	-0.304633	E1	0.236276	E2		8.70612	E1	16.0367	E3	8.9575	E3	5.87867	E4
	0.308487	E1	-0.275637	E2	0.976934	E1	-0.902049	E3		8.60897	E3	77.2771	E1	27.9933	E1	3.92624	E3
	0.568486	E3	-1.09208	E3	-0.282792	E3	-0.152598	E2		6.4257	E1	7.87979	E3	4.72705	E3	3.26377	E4
	0.47091	E1	-1.95205	E3	-0.75973	E2	1.34737	E1		9.32202	E3	10.8711	E1	3.52587	E4	3.10033	E3
	-1.30354	E3	0.486552	E3	0.653079	E1	-1.70593	E3		13.6033	E1	6.19535	E3	5.92656	E3	6.46282	E4
	-1.78978	E3	-1.17542	E2	-1.12239	E2	1.26658	E3		39.8305	E2	29.3444	E1	5.38376	E4	11.7911	E3
	-1.11086	E3	0.859927	E1	-0.819662	E3	-0.574356	E3		31.8169	E1	11.0437	E3	5.6724	E3	31.9815	E1
	-2.05881	E3	0.579685	E1	0.743536	E1	-0.260044	E1		11.4109	E3	27.5068	E1	80.1231	E1	40.3806	E2
	-1.36337	E3	-0.781007	E1	-0.335844	E2	-0.475914	E3		13.1746	E1	8.48846	E3	10.7735	E4	6.57992	E4
	0.397615	E2	1.04482	E1	1.26578	E1	1.09874	E1		9.16203	E3	33.9102	E1	5.14189	E3	5.9049	E3
	-1.43413	E3	1.26674	E1	0.760286	E1	1.40016	E1		14.1556	E1	7.66699	E3	1.22426	E4	8.84805	E4
	-0.254309	E2	0.75245	E1	-1.27733	E3	1.50175	E3		24.8139	E2	3.87164	E4	4.84175	E3	3.90884	E3
	0.17824	E1	-0.131265	E2	-0.293556	E2	1.05996	E1		12.515	E1	9.21717	E3	6.21924	E4	8.64518	E4
	1.44405	E1	0.727703	E1	0.148051	E1	0.88807	E1		12.433	E3	26.1002	E1	8.58865	E3	17.606	E2
	-0.346059	E2	0.934106	E1	0.327934	E1	-0.436532	E3		23.3729	E1	7.00683	E3	12.0386	E1	4.5221	E4
	1.18881	E2	0.532415	E2	-1.0918	E3	-0.300657	E3		20.7155	E2	15.8203	E4	5.37056	E3	8.34943	E3
	0.818325	E1	0.573905	E1	-0.268895	E2	-1.96999	E1		9.01529	E4	27.5354	E2	8.38618	E4	117.442	E1
	1.01375	E1	-0.301704	E1	-0.494866	E2	0.916609	E1		20.0293	E2	6.6393	E4	11.2006	E3	13.3091	E3
	-0.267531	E3	0.48981	E1	-0.819662	E2	-1.96999	E2		6.49323	E4	11.5946	E3	5.9734	E4	8.30688	E4
	0.172098	E3	0.859023	E3	-0.39272	E1	0.13035	E2		8.12181	E3	48.8628	E1	6.83558	E3	13.433	E3
	0.922385	E3	0.470112	E1	1.06976	E2	0.581008	E1		24.9806	E1	9.32379	E3	4.47772	E4	45.8032	E1
	-1.52074	E3	-1.31536	E3	0.880996	E2	-0.528403	E1		9.45951	E3	42.1431	E1	30.7289	E2	6.5345	E3
	-1.52074	E3	-1.22529	E3	-0.335844	E2	-0.157472	E3		14.4937	E1	7.29215	E3	12.0489	E4	109.153	E1
	-1.90144	E3	-2.21092	E3	-1.38725	E2	-0.810178	E3		14.0596	E3	14.5759	E1	3.99666	E3	5.09288	E3
	1.83964	E3	0.388619	E1	-0.798623	E1	1.29438	E1		18.179	E1	4.92823	E3	2.69337	E4	156.709	E1
	0.757595	E1	-0.883077	E3	0.272177	E2	-0.141463	E3		16.246	E3	10.4935	E1	5.98792	E3	9.08721	E3
	-0.738695	E1	-0.010519	E2	0.255681	E1	-1.96999	E2		27.4292	E1	7.72993	E3	6.82525	E4	51.0981	E1
	-0.218839	E2	-1.07386	E3	-1.07738	E2	-0.579271	E2		12.9658	E3	31.705	E1	5.74692	E3	8.47292	E3
	-0.0841482	E2	0.28657	E1	0.799309	E1	0.355629	E1		22.6557	E1	16.5644	E3	4.16248	E1	4.52263	E4
	0.48774	E1	1.32762	E1	1.30124	E1	0.151996	E1		10.2543	E3	68.488	E1	5.38086	E3	10.4182	E3
	-0.684448	E2	-1.15278	E2	0.48406	E1	1.44433	E1		15.3408	E1	11.5686	E3	0.734556	E4	14.8601	E4
	0.028408	E2	1.51959	E2	-0.826941	E2	-0.728817	E3		8.39325	E3	6.48833	E1	2.05519	E3	7.30486	E3
	2.0472	E1	1.39209	E1	-0.819662	E3	0.179293	E1		31.4607	E1	4.93134	E3	4.00317	E4	8.37888	E4
	0.80145	E1	-0.263255	E3	0.777327	E1	0.766848	E1		16.6867	E2	26.198	E1	14.8135	E1	8.46151	E3
	0.317954	E1	-0.232114	E3	0.763389	E1	-1.35687	E3		11.041	E4	7.62707	E3	3.93823	E3	6.94621	E4
	-1.18501	E2	-0.522131	E3	0.557396	E3	-0.83841	E3		8.64394	E3	36.8044	E1	1.59154	E4	7.74813	E3
	-0.456935	E2	0.571741	E3	0.018331	E1	0.715752	E3		31.6388	E1	6.90897	E3	5.14189	E2	7.25057	E4
	1.98785	E1	-1.48417	E3	0.100529	E1	0.366939	E1		8.93877	E3	83.7743	E1	0.489704	E1	12.8066	E3
	1.78866	E1	-1.07386	E3	0.338867	E1	-1.03958	E1		13.0888	E1	7.62757	E3	5.44289	E3	6.22351	E4
	-0.316624	E2	0.33986	E2	1.34046	E1	0.439955	E3		7.78743	E3	30.8396	E1	0.61213	E4	0.452263	E3
	-1.43413	E1	1.81288	E3	0.576721	E1	-1.09282	E2		54.3885	E1	18.5839	E3	5.30174	E3	6.13785	E4
	1.57797	E1	0.697809	E1	-0.4047	E1	-0.0741039	E1		8.69951	E3	23.2299	E1	65.5659	E1	7.08211	E3
	-0.27726	E2	-0.57433	E1	1.55617	E1	0.817373	E1		12.7624	E4	7.73971	E3	15.5375	E3	4.84567	E4
	-0.713645	E3	-0.419797	E2	0.492758	E2	1.24133	E1		44.421	E2	16.2876	E1	12.1508	E1	4.26469	E3
	0.66872	E3	0.255004	E1	0.754706	E3	0.311026	E1		9.59651	E4	9.03672	E3	5.08374	E3	7.59625	E4
	0.239547	E3	-1.35096	E2	-1.65212	E2	-1.00781	E2		9.65888	E3	5.80746	E1	38.9315	E1	4.63031	E3
	-0.577032	E1	-0.226554	E2	-2.07192	E2	-0.193453	E1		23.6739	E1	10.5287	E3	7.321	E3	51.2565	E1
	1.12886	E1	1.94679	E1	-0.106081	E1	0.191261	E2		7.39225	E3	77.7642	E1	61.866	E1	9.13756	E3
	-1.02089	E3	0.73702	E1	-0.170219	E2	-0.83841	E1		19.3379	E1	7.65899	E3	4.53864	E3	5.66298	E4
	-2.32784	E2	0.64016	E1	1.64369	E1	0.218416	E1		15.786	E3	28.5367	E1	0	E4	5.77868	E3
	-1.07849	E2	1.88811	E1	0.344733	E1	1.0211	E2		14.2464	E1	6.62851	E3	6.92279	E3	5.34267	E4
	-2.32784	E3	1.84531	E1	-0.805508	E2	0.294418	E3		11.7708	E3	24.131	E1	7.61922	E4	86.7376	E1
	1.04048	E2	-0.823983	E2	-0.304633	E2	-0.503276	E1		37.738	E1	9.27896	E3	10.5933	E3	28.428	E2
	-0.825304	E2	0.939008	E1	-1.80705	E3	-0.693843	E2		8.75787	E3	40.4019	E1	4.89704	E1	16.4215	E4
	1.06357	E2	-0.410651	E2	-1.91698	E2	-0.890676	E3		4.69932	E4	9.46214	E3	8.73172	E3	6.04172	E3
	0.745917	E1	0.697964	E3	-0.0232723	E3	0.651286	E3		6.89125	E3	10.3132	E1	47.134	E1	3.9066	E4
	-1.30354	E3	0.21661	E3	1.64775	E1	-1.70593	E3		4.73643	E4	10.0264	E3	8.17087	E3	10.5959	E3
	0.100962	E2	1.17916	E1	1.51776	E1	-0.76733	E3		19.1972	E2	40.9268	E1	1.95882	E1	2.9074	E1
	0.268125	E1	-0.452014	E1	-0.213418	E3	0.0258435	E3		11.5917	E4	13.5867	E3	6.37205	E3	8.22549	E4
	0.561285	E1	1.1598	E1	-1.25416	E1	-0.610176	E1		9.25195	E3	34.6445	E1	32.8714	E1	91.314	E1
	-1.04862	E3	-1.17542	E3	-0.409599	E3	-1.35687	E2		28.1032	E1	7.21846	E3	9.91709	E3	13.1372	E3
	1.09873	E1	-0.61368	E2	-1.38725	E3	-0.379757	E2		36.8693	E2	50.2561	E1	23.7588	E1	9.3683	E4
	-0.701702	E3	-1.22529	E2	-2.07192	E2	0.471023	E1		14.098	E4	16.7428	E3	5.46822	E3	8.44878	E3
	-0.245133	E2	-0.694434	E3	-0.225407	E3	0.727945	E1		8.8477	E3	23.6971	E1	8.97791	E1	3.52304	E4
	0.194936	E2	0.201129	E1	-1.10679	E3	1.36155	E1		48.9295	E1	11.7291	E3	6.71983	E3	5.94578	E3
	0.636791	E1	2.13904	E1	0.979478	E2	0.0493543	E1		12.4161	E3	57.5311	E1	30.5249	E1	0	E4
	-0.0111932	E1	0.0690877	E2	-1.80705	E2	1.1164	E1		48.0518	E1	13.1025	E3	8.97676	E3	2.95241	E3
	0.235888	E2	1.00492	E1	-1.54219	E2	-0.233191	E3		18.8822	E3	89.2147	E1	18.217	E1	6.54432	E4
	0.0493461	E2	-1.80062	E3	0.513565	E3	0.507817	E2		37.7306	E1	13.2491	E3	7.94408	E3	3.43346	E3
	-0.556271	E2	-1.60983	E3	0.0630698	E3	-1.62093	E2		9.65616	E3	16.6213	E1	28.0356	E1	4.46389	E4
	-1.70317	E2	0.461174	E1	-0.327799	E3	-1.81552	E2		17.1102	E1	7.94221	E3	5.72342	E3	6.21096	E3
	1.18217	E2	0.538869	E1	-0.724432	E2	-0.154216	E2		13.8081	E3	23.0296	E1	9.61044	E4	6.05709	E4
	-0.794237	E2	-1.35096	E3	0.617392	E1	-1.35687	E2		33.0931	E1	13.8511	E3	7.4661	E3	12.3996	E3
	-1.47503	E2	0.823607	E1	0.0701593	E1	-1.28742	E2		12.0324	E3	20.2927	E1	6.93747	E4	8.80298	E4
	-0.560335	E1	-0.657669	E3	-0.37206	E1	0.221451	E1		13.1334	E1	9.54559	E3	8.16471	E3	78.9306	E2
	-0.0475911	E2	0.0350719	E2	1.61983	E1	0.032852	E2		9.97683	E3	24.4981	E1	15.7522	E1	18.5347	E4
	0.0934539	E1	0.772629	E1	-0.648264	E1	0.940695	E3		31.3865	E1	6.69726	E3	7.09467	E3	22.9766	E2
	0.564902	E1	-0.288443	E1	1.37779	E1	1.017	E1		11.8053	E3	2.6701	E4	8.92894	E4	10.8758	E4
	-1.39714	E3	0.703647	E2	-1.07738	E2	-0.775523	E1		11.9586	E1	10.2104	E3	8.35607	E3	3.81193	E3
	-1.70317	E2	0.571741	E2	-1.91698	E2	-1.17782	E3		9.10534	E3	58.375	E1	11.5421	E4	10.9835	E4
	-0.48618	E2	0.0192165	E2	-0.724432	E2	0.857788	E3		5.71339	E4	7.74326	E3	11.355	E3	24.0669	E2
	-2.05881	E2	-0.675599	E2	0.0255034	E3	-1.55147	E4		18.3125	E2	7.88513	E4	4.40734	E1	21.7517	E1
	0.855063	E1	0.692664	E2	0.191335	E1	1.70942	E1		13.9199	E1	6.56586	E3	11.3795	E3	8.04214	E3
	1.2279	E1	-1.39031	E2	0.298182	E2	-0.83841	E4		34.2154	E2	5.29243	E4	13.3444	E4	74.0984	E1
	0.338648	E1	-0.905052	E1	0.0231275	E2	-0.637995	E1		10.2396	E4	3.43518	E3	9.12073	E1	24.2284	E2
	-0.657295	E2	0.0248897	E2	-0.662331	E2	1.01939	E2		8.90965	E3	1.60206	E4	6.22624	E4	7.91461	E4
	0.0926951	E3	0.163596	E1	0.0798689	E1	0.544747	E1		32.8408	E1	10.8577	E3	15.4257	E3	2.93225	E3
	0.265214	E2	0.31047	E1	0.29155	E2	-0.357007	E2		11.9215	E3	7.74328	E4	13.7933	E1	7.92703	E4
	-0.603505	E3	-0.842661	E2	-2.07192	E3	0.623701	E1		17.808	E1	10.221	E3	6.94882	E3	14.4078	E2
	1.40843	E3	-0.657669	E2	0.830511	E1	1.1285	E2		16.5931	E3	15.9455	E4	4.08087	E4	10.7186	E4
	0.234309	E2	0.850787	E1	0.359509	E1	0.359016	E1		32.0543	E1	52.5175	E2	5.01947	E1	5.07642	E3
	-0.23973	E1	1.1197	E1	-0.52035	E3	1.5969	E1		7.44931	E3	53.9093	E1	2.8158	E4	8.51057	E4
	-1.14616	E2	0.480783	E1	-0.34199	E3	0.353498	E2		29.6304	E1	9.01482	E3	7.79446	E3	7.28236	E3
	0.648394	E1	-0.749866	E2	-1.27733	E2	1.41444	E1		12.7361	E3	17.7828	E1	49.8449	E1	19.7057	E4
	0.440512	E1	-0.823983	E2	-0.291741	E1	0.491504	E1		53.1271	E1	8.75561	E3	8.95678	E3	43.5034	E2
	-0.0243173	E2	-0.253242	E3	-0.849648	E2	0.854474	E1		11.1134	E3	36.6889	E1	3.8959	E4	4.77868	E4
	0.532539	E2	1.1823	E1	0.747733	E1	0.453346	E1		20.7335	E1	49.764	E2	6.24372	E2	12.8671	E3
	0.34146	E3	-1.48417	E3	0.935632	E1	-0.721561	E1		9.78322	E3	6.00772	E4	28.7177	E1	43.288	E1
	-1.70317	E2	0.791171	E3	-0.150948	E3	-1.39701	E3		50.9416	E1	6.40167	E3	5.27248	E3	5.57253	E3
	-1.206	E3	1.1463	E3	1.27498	E3	-0.978494	E2		8.05202	E3	13.5265	E4	7.22314	E4	11.3066	E1
	-1.6324	E3	0.404913	E1	1.06708	E2	0.827978	E1		3.11639	E1	24.4982	E2	15.0339	E1	6.91996	E3
	0.922922	E1	-0.226554	E1	-0.293556	E2	2.05789	E1		8.41704	E3	6.78371	E4	9.86865	E3	103.467	E1
	-0.129864	E2	0.483267	E1	-0.198943	E2	-0.96464	E2		17.4122	E1	23.5859	E2	2.13021	E4	10.4272	E3
	-0.598966	E1	0.646786	E1	-0.291741	E1	-0.20439	E1		10.7274	E3	5.97258	E4	7.05174	E3	6.76494	E4
	0.605864	E2	1.47318	E2	1.4822	E1	-1.81552	E3		18.4609	E1	8.79939	E3	10.0389	E4	36.0734	E2
	1.87652	E1	0.49915	E2	-0.361047	E2	0.558721	E1		10.7595	E3	73.8282	E1	41.5024	E1	9.54777	E4
	0.433946	E2	0.353342	E3	-0.381105	E3	1.85843	E3		40.9514	E1	15.8264	E3	10.9857	E3	10.1321	E3
	0.955096	E2	-0.681773	E1	-0.569497	E1	0.375106	E1		10.7595	E3	61.2788	E1	5.16737	E4	43.4819	E1
	0.814914	E2	-1.95205	E3	-2.07192	E3	0.886596	E3		45.1877	E1	12.1432	E3	4.445	E3	10.8626	E3
	0.795906	E1	-1.35096	E3	0.36148	E2	-0.315217	E1		9.05788	E3	17.0619	E4	7.22313	E4	121.625	E1
	-1.36337	E3	0.0134558	E2	-1.12239	E2	-0.388651	E2		32.821	E1	19.3248	E1	1.46911	E2	14.5104	E3
	-0.222243	E2	0.114556	E1	0.0507071	E1	0.407613	E1		6.49275	E3	14.9116	E3	1.86088	E4	7.68129	E4
	0.280493	E3	0.164243	E2	0.0736554	E2	0.620745	E1		8.69994	E4	22.9628	E4	4.12348	E3	21.2671	E2
	1.79988	E1	-0.979999	E3	1.3204	E1	0.0568794	E2		20.5781	E2	60.9784	E2	9.6434	E4	7.15545	E4
	-1.78978	E3	-0.0920573	E2	1.02905	E1	-0.27981	E3		5.95454	E4	54.4414	E1	11.2632	E2	6.92625	E3
	-0.0975544	E1	0.605141	E2	0.887669	E1	0.56096	E3		9.69581	E3	36.0463	E2	47.8441	E1	5.03383	E4
	-2.32784	E3	0.383266	E2	0.775224	E1	0.821651	E1		45.1607	E1	38.0089	E1	12.2426	E2	5.49784	E3
	-1.09434	E3	-1.19952	E3	0.20932	E1	0.406126	E1		11.8354	E3	12.6467	E3	5.84147	E4	12.54	E4
	-0.181692	E3	-0.313127	E2	-1.25416	E2	-2.23404	E3		13.3931	E1	31.7408	E1	5.81965	E3	18.7472	E3
	-1.06327	E3	0.482441	E3	-0.488752	E3	-1.55147	E3		8.42029	E3	12.8641	E3	38.0462	E1	16.4753	E1
	-0.12451	E2	1.71791	E1	0.413201	E1	0.310547	E1		29.0121	E1	35.3883	E1	4.4621	E3	8.06708	E3
	-1.52074	E3	-0.56058	E3	-0.765943	E3	-0.00794696	E1		7.63113	E3	11.2815	E3	93.0438	E1	2.43526	E4
	-1.90144	E2	-0.842661	E3	-0.730094	E3	-1.96999	E2		20.5682	E1	6.53339	E4	9.30437	E2	14.3524	E3
	0.552093	E1	-2.21092	E3	-1.17342	E3	-0.135243	E2		9.09628	E3	9.92828	E3	8.08012	E4	7.50043	E4
	0.910747	E3	-0.476342	E2	0.809995	E1	-0.0999178	E3		50.9558	E1	6.7687	E4	4.67836	E3	36.1093	E3
	0.264239	E3	-0.823983	E3	1.43032	E1	-0.743758	E2		8.53299	E3	14.5967	E3	2.8158	E1	466.298	E1
	0.118409	E3	-0.651879	E2	-1.54219	E3	-1.70593	E2		18.179	E1	45.7588	E1	3.81294	E3	22.9382	E3
	0.630951	E1	-1.80062	E3	1.02619	E3	-1.70593	E2		7.88728	E3	10.6995	E3	4.27549	E4	33.3234	E1
	0.317103	E2	-0.893903	E3	1.1868	E1	0.127265	E4		14.8391	E1	5.04392	E4	5.11227	E3	11.9375	E3
	0.640512	E1	-0.00846128	E3	0.893658	E1	0.483687	E2		7.62743	E3	11.8734	E3	33.5448	E1	77.9615	E1
	-0.841823	E2	-2.21092	E3	0.230673	E3	0.217195	E1		17.2144	E1	40.5521	E1	16.5275	E2	12.2517	E3
	-0.552249	E2	0.129034	E2	-1.35667	E3	-0.680706	E1		9.94671	E3	13.1176	E3	11.9977	E4	247.17	E1
	1.69921	E1	-1.35096	E3	-1.12239	E2	1.7757	E2		54.6601	E1	46.5598	E1	24.8525	E2	22.7659	E3
	-0.725968	E1	-0.68805	E2	-0.0750666	E2	0.348765	E1		9.66428	E3	12.5764	E3	8.16173	E4	146.016	E1
	1.45086	E1	-1.03988	E3	0.103115	E1	0.402007	E1		49.6315	E1	146.846	E1	6.64548	E3	9.25751	E3
	-0.327683	E2	-1.95205	E1	0.602687	E1	-0.848305	E2		8.19338	E3	15.3111	E3	23.8486	E1	7.13636	E4
	-0.627036	E2	-1.07386	E2	0.208343	E1	0.148351	E3		14.3577	E1	46.5098	E1	3.31911	E3	11.1092	E3
	-0.254309	E2	-1.60983	E2	-0.260459	E3	-1.62093	E4		9.4777	E3	16.1519	E3	35.626	E1	41.3498	E1
	-0.183235	E3	0.788265	E1	-0.798623	E3	-1.96999	E4		37.8502	E1	75.3719	E1	9.6778	E3	10.8772	E3
	0.457792	E1	0.76598	E3	-1.32835	E2	0.528624	E1		9.81912	E3	9.3835	E3	92.2276	E1	5.81481	E4
	0.84404	E1	0.540996	E3	0.156549	E4	-0.848305	E3		33.9835	E1	9.58374	E4	4.92379	E3	23.3669	E2
	-0.0758519	E2	-0.0361391	E3	-1.0007	E3	-0.661812	E2		10.6683	E3	7.88803	E3	67.2119	E1	14.4242	E4
	-0.412613	E2	0.937789	E1	-1.54219	E2	0.594644	E1		25.4823	E1	4.48576	E4	11.9174	E3	10.4079	E3
	-0.80946	E2	-1.95205	E3	1.05178	E1	-0.495256	E3		10.969	E3	6.40823	E3	39.0877	E1	9.90671	E4
	-0.57279	E3	0.29713	E2	-0.849648	E1	0.781166	E1		25.3578	E1	6.21546	E4	8.45248	E3	10.9189	E3
	1.08548	E1	0.84769	E1	-0.79186	E2	-1.11236	E3		7.72683	E3	8.816	E3	64.641	E1	60.4094	E1
	0.31368	E3	1.43404	E1	-0.4047	E2	1.27936	E1		9.37367	E4	11.8552	E4	9.71441	E3	14.188	E3
	0.0857982	E3	-0.332162	E2	-1.12239	E2	1.60896	E1		27.0949	E1	50.1044	E2	11.9488	E1	66.3857	E1
	-2.05881	E3	1.74749	E1	0.541159	E1	-0.348814	E1		11.6463	E3	10.4076	E4	12.2721	E3	24.4676	E3
	-0.603505	E2	-0.0565777	E1	-1.65212	E3	-0.992871	E3		21.9207	E1	9.03478	E3	57.6993	E1	39.5109	E1
	-0.108878	E1	1.57073	E1	0.0484833	E1	0.589846	E1		9.96124	E3	49.6187	E1	5.72608	E3	17.1537	E3
	-1.30354	E3	-0.522131	E2	1.40312	E1	-0.621061	E2		29.5315	E1	7.72371	E3	9.14115	E1	41.5113	E1
	-1.11086	E3	-0.179916	E2	-0.772259	E1	0.254447	E1		6.98914	E3	36.5851	E1	8.07107	E3	43.5572	E3
	1.41501	E3	-0.426022	E3	0.591543	E1	-1.96999	E2		8.86687	E1	14.5787	E3	25.5871	E1	164.818	E1
	-1.52074	E3	-0.833206	E3	0.603035	E1	1.59934	E1		10.8826	E3	72.5265	E1	4.02665	E3	7.10699	E3
	0.466876	E2	0.110847	E1	0.7245	E1	-0.118645	E2		25.5989	E1	11.0429	E3	8.96158	E1	32.422	E1
	-1.11086	E2	-2.21092	E2	-1.65212	E3	0.41496	E1		8.16518	E3	15.663	E4	5.53978	E3	23.5444	E3
	-0.310137	E2	0.21152	E2	-0.718854	E3	0.836495	E1		18.55	E1	59.5766	E1	6.48858	E1	129.918	E1
	0.814677	E2	0.119688	E1	0.739414	E3	0.0145629	E1		9.51687	E3	13.2615	E4	4.06454	E3	12.2706	E3
	-1.70317	E2	-1.15278	E3	0.356533	E1	0.34703	E1		20.2565	E1	7.73993	E3	9.79408	E1	2.97919	E4
	1.00247	E3	0.357216	E1	-1.0007	E1	0.155607	E2		14.9938	E3	9.61234	E4	5.03557	E3	9.49316	E3
	-0.0347236	E1	0.670512	E1	0.176205	E3	-2.23404	E3		11.7607	E4	6.29773	E3	6.73343	E1	69.5983	E1
	-0.995001	E2	-1.15278	E2	-0.936869	E2	-0.736215	E2		15.9311	E2	5.3669	E4	3.55851	E3	6.26026	E3
	0.0972259	E2	0.188023	E3	1.21418	E1	-1.00781	E2		13.0592	E4	17.1999	E2	73.4556	E1	70.9622	E1
	-1.07849	E2	-1.39031	E3	-1.0918	E2	0.253892	E2		19.6877	E1	11.2812	E4	6.45908	E3	10.4947	E3
	-1.36337	E3	-1.95205	E3	1.22322	E1	0.91768	E3		12.6003	E3	5.50025	E3	9.30438	E1	53.6255	E1
	-0.617452	E2	-0.862323	E2	0.225563	E1	-0.902049	E3		8.16199	E4	0.400515	E4	9.01964	E3	12.2699	E3
	-0.608099	E2	-0.57433	E1	-0.424684	E2	-0.569503	E1		26.2303	E2	7.43445	E3	39.701	E1	95.406	E1
	-0.438594	E2	-0.765112	E2	0.107599	E1	-1.03958	E3		8.16199	E4	73.3443	E1	4.9331	E3	10.4789	E3
	1.06667	E1	1.16926	E1	0.94741	E1	-0.253677	E3		9.83601	E3	52.9214	E2	6.98548	E1	9.3683	E4
	-1.78978	E3	1.1382	E1	-0.956985	E1	-1.32056	E3		11.7087	E4	10.2882	E4	7.23931	E3	21.644	E2
	0.986023	E3	1.18835	E3	0.768732	E1	-1.13296	E3		13.8506	E3	8.62631	E3	15.6297	E1	62.7784	E1
	1.72725	E1	-1.48417	E3	1.26758	E1	1.21841	E1		23.8393	E1	41.1195	E1	8.73306	E3	11.8336	E3
	1.47874	E1	-0.0372457	E2	0.414914	E3	1.27627	E1		12.5941	E3	17.1455	E3	23.0569	E1	5.65329	E4
	-0.631918	E3	0.791773	E2	-1.4205	E2	1.7479	E1		17.6966	E1	6.8755	E4	3.94132	E3	49.512	E3
	0.308487	E1	1.53309	E1	-0.530362	E2	1.04046	E1		12.017	E3	8.54759	E3	29.2773	E1	99.0672	E1
	-0.0782043	E3	0.34982	E2	0.189797	E1	-1.62093	E3		22.2714	E1	31.9866	E1	5.1143	E3	20.6998	E3
	-0.859076	E3	-0.332162	E2	-1.59321	E3	0.438247	E2		12.21	E3	46.9804	E2	33.2999	E1	80.1891	E1
	-0.970735	E3	-0.0781999	E1	-0.702591	E3	2.57414	E3		17.437	E1	90.7166	E1	9.19556	E4	22.5074	E3
	0.533272	E1	-1.28286	E3	-0.765943	E3	-0.229223	E2		14.0706	E3	48.7293	E4	35.4056	E2	12.1142	E4
	1.58583	E1	-1.95205	E2	1.14825	E3	-0.154216	E3		17.2886	E1	11.1143	E3	0.979408	E4	13.8909	E1
	-1.14616	E3	0.0115156	E2	-1.25416	E3	1.29409	E2		9.83672	E3	20.0257	E4	0.954923	E3	11.1327	E3
	1.20799	E3	-0.749866	E2	-1.54219	E3	1.5007	E1		7.81572	E4	9.81218	E3	12.2426	E1	6.60756	E4
	1.29456	E1	-0.852363	E2	0.539312	E3	-1.55147	E2		6.85936	E1	45.7922	E1	8.62175	E3	4.01669	E3
	0.938699	E1	-0.154799	E2	-0.772259	E3	0.12649	E2		12.4656	E2	6.90775	E3	12.5487	E1	5.36255	E4
	0.281895	E3	-1.39031	E2	-1.54219	E2	-1.62093	E2		19.3414	E1	18.6239	E4	8.75268	E3	21.9312	E3
	0.208697	E3	1.2077	E1	-1.19206	E2	-0.379757	E2		11.3012	E4	15.64	E3	3.83601	E1	9.33894	E4
	-1.78978	E2	-1.31536	E3	0.271763	E1	0.182656	E1		16.1756	E1	23.2298	E4	10.786	E3	6.66894	E3
	0.0544087	E2	0.381825	E1	0.554243	E1	0.923948	E1		10.5305	E3	13.213	E3	28.3875	E1	7.19611	E4
	-0.0817597	E2	1.16151	E3	0.905993	E1	0.749861	E2		13.5291	E4	54.5701	E1	7.86037	E3	6.19241	E3
	0.329266	E1	1.35949	E1	1.37797	E1	0.762781	E1		42.6649	E1	8.96573	E3	25.4646	E1	10.3374	E4
	-0.0151844	E1	-0.583785	E3	0.127454	E1	2.54824	E1		27.5652	E2	15.7402	E1	8.29436	E3	6.46217	E3
	-0.23264	E2	0.452018	E1	0.900036	E1	0.571236	E1		8.64763	E4	10.3109	E3	13.0588	E1	9.18371	E4
	-0.213787	E3	-0.279857	E3	0.0536522	E1	0.92889	E2		20.3637	E1	137.46	E1	6.82548	E3	7.43184	E3
	-1.27676	E3	-0.940649	E3	-1.35667	E2	1.03749	E2		9.34919	E2	17.0225	E3	44.1487	E1	16.2492	E4
	-1.14616	E2	-0.306231	E3	-1.65212	E2	1.51945	E1		6.62234	E4	42.8551	E1	7.26412	E3	2.31846	E3
	0.824944	E1	1.02794	E1	-0.225407	E2	2.01153	E1		12.8479	E3	15.9832	E3	6.48858	E1	16.4107	E4
	0.685238	E3	1.29369	E1	0.00189329	E1	1.55465	E3		21.9137	E1	79.4855	E1	4.17676	E3	7.38034	E3
	-0.738695	E1	0.759473	E1	-1.03712	E2	0.211651	E3		10.8982	E3	8.94567	E3	10.8959	E1	19.1123	E4
	1.1851	E2	0.571524	E2	-1.72179	E2	-1.55147	E3		22.0002	E1	6.52995	E4	3.22074	E3	9.8311	E3
	0.453318	E2	1.07461	E3	-1.80705	E2	-1.55147	E3		11.7318	E3	11.6919	E2	45.0229	E1	12.5988	E4
	-1.36337	E3	1.21006	E1	-0.10165	E1	-1.81552	E3		22.3259	E1	6.7153	E4	10.2305	E3	9.59067	E3
	-0.80946	E2	0.842471	E1	0.162663	E2	-1.32056	E3		12.4656	E4	14.5383	E3	14.424	E1	22.7208	E4
	-0.28122	E2	0.367105	E3	1.03808	E3	1.22831	E1		14.9142	E3	119.15	E1	10.6142	E3	9.27139	E3
	-2.05881	E3	-0.0589192	E3	-1.35667	E1	0.450042	E3		25.7325	E1	5.50631	E3	27.3622	E1	15.5783	E4
	-0.877132	E2	-0.526213	E2	0.747256	E3	-1.00781	E2		9.23788	E3	15.2195	E1	12.2259	E3	145.316	E2
	0.7114	E1	0.111592	E2	1.80775	E1	-1.49275	E4		10.5957	E1	6.66826	E3	28.4518	E1	19.5295	E4
	0.703767	E1	-0.352219	E2	0.641287	E1	1.20726	E3		10.4978	E3	71.8595	E1	6.90706	E3	10.5202	E3
	0.942629	E3	0.568472	E1	1.37643	E1	1.08003	E4		12.6882	E1	6.19412	E3	7.83526	E1	9.30677	E4
	0.644014	E1	0.426656	E1	0.602861	E1	-0.495256	E3		8.95365	E3	22.6291	E1	7.7616	E3	5.35875	E3
	0.746199	E1	0.0414099	E1	-0.890775	E1	-0.70745	E2		7.34579	E4	6.67946	E3	3.67278	E1	44.0335	E1
	-1.3323	E3	-0.24349	E3	-0.0689526	E1	0.742387	E3		23.8574	E2	102.122	E1	6.80837	E3	13.6022	E3
	0.87195	E3	-0.883077	E3	-0.388032	E2	1.27763	E1		31.7575	E1	7.93478	E3	4.3024	E1	93.1985	E1
	0.681424	E1	-0.789216	E2	1.0882	E2	-0.668006	E2		9.33668	E3	27.769	E1	3.7505	E3	10.8826	E3
	-1.206	E1	0.715795	E3	-1.30199	E2	1.19875	E1		22.5567	E1	36.1794	E3	51.3781	E1	11.4215	E4
	0.760325	E3	0.944408	E1	0.670987	E1	-0.186333	E3		11.1104	E3	151.37	E1	7.87288	E3	44.0553	E2
	-1.6324	E3	-0.0484959	E3	-0.81252	E2	0.675174	E1		30.3518	E1	7.09951	E3	11.0183	E1	12.2402	E4
	-0.063163	E2	0.947118	E1	0.214651	E1	1.41386	E1		9.24	E3	12.8165	E1	7.5661	E3	9.55921	E3
	0.100962	E2	-0.476342	E1	1.20993	E1	0.445368	E4		26.0441	E1	11.8202	E3	4.16248	E1	5.70713	E4
	-1.25171	E2	-1.69317	E2	0.573724	E2	0.00507821	E1		11.2579	E3	88.8597	E1	8.85414	E3	13.7411	E3
	-0.217147	E2	-0.823983	E2	-0.306511	E1	-1.13296	E3		1.3356	E1	12.9023	E3	37.9521	E1	9.62674	E4
	0.987238	E2	-0.842661	E2	1.29843	E1	1.0951	E1		6.18332	E4	49.4135	E1	11.1802	E3	7.99599	E3
	-0.536565	E3	0.690933	E1	1.5319	E1	1.17432	E1		21.6153	E2	9.37568	E3	0	E1	17.9521	E4
	0.631899	E1	0.784478	E1	0.523344	E1	-1.70593	E3		16.553	E4	30.6394	E1	4.24279	E3	7.85793	E3
	1.24582	E1	-0.68805	E3	0.492526	E1	-1.55147	E3		8.57301	E3	5.15912	E3	2.20367	E1	12.3014	E4
	0.481095	E1	0.730409	E1	0.82529	E1	-1.09282	E3		13.356	E1	34.0121	E1	4.6061	E3	14.694	E3
	-0.859076	E2	0.760129	E1	-0.865572	E1	-1.32056	E3		8.31647	E3	8.08352	E3	24.3628	E1	8.01555	E4
	0.319651	E2	-1.05649	E3	1.03886	E1	0.710428	E3		8.82979	E4	13.2742	E4	5.6565	E3	6.8849	E3
	-0.390894	E2	-0.772975	E3	-0.657584	E2	2.90556	E3		14.9319	E2	23.6637	E2	34.715	E1	12.4911	E4
	0.343057	E1	1.00824	E3	0.790347	E1	1.02632	E3		11.7476	E4	21.9359	E4	6.5822	E3	8.41333	E3
	0.948954	E1	0.313949	E1	2.24001	E1	2.99883	E3		8.77334	E3	16.8544	E3	20.6594	E1	9.43238	E4
	-0.970735	E1	-1.13143	E1	-0.805508	E2	-1.44188	E3		18.1362	E1	18.1483	E4	18.7749	E3	8.91403	E3
	0.815858	E1	0.434572	E3	-0.323839	E1	0.0436112	E3		9.72761	E3	24.2597	E2	19.1597	E1	11.3281	E4
	0.655941	E1	-0.806195	E2	-0.0161629	E1	0.350493	E3		27.5281	E1	13.4172	E4	7.78772	E3	10.1796	E3
	-0.58132	E2	0.503344	E2	-1.91698	E3	-0.736215	E3		9.27457	E3	14.9588	E3	46.1791	E1	13.0141	E4
	-0.0212491	E3	1.12728	E1	0.593513	E1	-0.810178	E3		35.2696	E1	66.0048	E1	6.80362	E3	9.31294	E3
	-1.36337	E2	-0.71427	E3	-0.956985	E1	1.05457	E3		10.5332	E3	15.6633	E3	47.4647	E1	32.6275	E1
	0.330091	E2	1.04145	E1	1.97519	E3	-0.902049	E3		20.5905	E1	35.579	E1	11.043	E3	10.3233	E3
	-0.171057	E1	-1.28286	E3	0.265495	E1	-1.81552	E2		9.49759	E3	20.226	E3	8.2107	E1	4.63031	E4
	-1.07849	E2	0.365977	E1	0.312231	E1	-0.792456	E3		13.5786	E4	45.0579	E1	5.15524	E3	8.93681	E3
	0.356374	E1	0.22052	E1	-1.72179	E2	1.33616	E1		18.8468	E2	28.6368	E3	2.02003	E4	8.53377	E4
	0.312819	E2	0.0715803	E2	1.30326	E3	-0.75931	E1		38.8065	E1	36.5136	E1	3.32123	E3	8.66837	E3
	-0.532741	E3	-0.0043795	E2	0.302413	E1	0.0898711	E3		11.8677	E3	11.9153	E3	6.1213	E1	9.69135	E4
	0.784319	E2	0.282826	E1	-1.19206	E2	1.74883	E1		19.8113	E1	23.3133	E1	9.73287	E3	11.0211	E3
	-0.745218	E2	0.811014	E1	1.18755	E1	1.10307	E1		10.4844	E3	12.0218	E3	32.1201	E1	5.49176	E4
	1.56094	E3	-0.663551	E1	0.874032	E1	0.0687994	E1		29.8654	E1	17.9503	E4	8.63103	E3	8.85386	E3
	-0.896069	E3	0.881747	E1	0.96483	E1	-0.810178	E3		13.2218	E3	12.95	E2	34.5038	E1	6.78395	E4
	-0.641871	E3	0.473797	E1	-0.115099	E3	-0.743758	E3		31.7441	E1	17.5726	E1	4.70463	E3	9.35899	E3
	-0.577032	E3	-0.24349	E2	-0.365414	E3	-1.39701	E3		9.23657	E3	9.74585	E2	3.91763	E4	15.3446	E4
	1.62416	E2	-0.219266	E3	0.710824	E1	-1.15473	E3		24.664	E1	18.3235	E4	8.87673	E3	7.01154	E3
	0.0407587	E3	-0.395887	E2	0.907724	E1	-0.75931	E3		9.43817	E3	10.0899	E3	25.1891	E1	10.015	E4
	0.670266	E2	0.1681	E1	0.651395	E1	0.624751	E3		36.4165	E1	10.1992	E4	6.96356	E3	10.8285	E3
	-1.02089	E3	-1.80062	E2	-1.21166	E3	-1.81552	E3		8.45061	E3	90.8835	E2	3.94515	E4	0	E4
	-1.90144	E3	-0.0178117	E2	-1.4205	E3	-1.32056	E3		42.0342	E1	18.4395	E4	4.83007	E3	8.23701	E3
	-0.156353	E2	0.241064	E1	0.202923	E1	1.91565	E3		10.6657	E3	14.5687	E2	34.5591	E1	25.0951	E4
	0.186081	E1	-0.0577466	E1	0.148623	E1	-0.792456	E2		22.1115	E1	3.05726	E4	7.87025	E3	99.9677	E2
	-1.206	E2	-0.413675	E3	0.593334	E2	0.149082	E2		34.4658	E2	10.1021	E3	3.3055	E1	13.8332	E4
	-0.695865	E2	1.33719	E3	0.142859	E3	-0.71444	E2		54.6407	E1	13.6842	E4	7.66503	E3	11.3425	E3
	0.383153	E1	-0.772975	E3	0.539106	E1	0.0484031	E1		12.4365	E3	9.47518	E3	6.48858	E1	1.4537	E4
	0.652186	E1	-1.80062	E3	-0.819662	E1	0.909225	E1		25.9723	E1	4.15534	E4	6.49971	E3	11.0848	E3
	0.889695	E1	-0.71427	E3	-1.91698	E2	0.0759536	E1		9.34173	E3	9.12892	E3	0.122426	E4	34.7273	E4
	1.53981	E1	-0.416724	E3	-1.12239	E3	-1.25693	E3		52.1347	E1	29.7716	E1	3.79521	E2	8.17835	E3
	0.0643402	E1	-1.35096	E3	0.669087	E4	-0.0401915	E2		6.35799	E3	8.8033	E3	2.88238	E4	7.57361	E4
	1.05894	E1	0.266972	E3	-0.826941	E2	0.570995	E1		43.541	E1	2.82181	E4	0	E1	6.97012	E3
	-0.355585	E3	-0.56058	E1	-0.172863	E2	0.31483	E1		10.2546	E3	6.32693	E3	6.90196	E3	14.2463	E4
	0.008169	E1	0.919941	E2	-2.07192	E2	-0.144612	E1		26.5521	E1	8.48814	E4	9.14114	E4	11.2935	E3
	0.746058	E1	-1.60983	E3	0.750348	E1	0.27179	E2		9.82044	E3	24.1076	E2	42.6655	E2	26.0374	E1
	0.299676	E2	-1.22529	E3	0.936797	E1	0.0907243	E2		16.5466	E1	10.7979	E4	33.6427	E1	18.661	E4
	-0.936963	E2	-1.95205	E3	0.630905	E1	-0.721561	E3		15.1071	E3	6.13608	E3	8.0257	E3	12.8284	E3
	-2.32784	E1	-0.239659	E2	1.02515	E2	0.195168	E3		30.8857	E1	4.64784	E4	2.40045	E4	10.0879	E4
	-1.47503	E2	-1.25297	E2	0.576535	E1	0.356903	E3		8.40504	E3	8.90919	E3	6.01898	E3	4.30727	E3
	-1.57257	E2	0.266481	E1	0.50936	E1	1.95285	E1		20.1081	E1	8.97715	E4	4.65219	E1	7.08799	E4
	-0.521489	E2	-1.48417	E2	0.53559	E1	-0.674303	E3		9.94621	E3	60.2108	E2	6.93119	E3	6.61	E3
	-0.905896	E2	-0.0732856	E1	0.161558	E2	-0.357007	E2		21.7653	E1	213.274	E4	26.5746	E1	5.16872	E4
	-1.57257	E2	0.925116	E1	-0.562077	E2	-0.810178	E2		10.6277	E3	72.4932	E1	28.8313	E2	9.41447	E3
	0.00246106	E1	1.1111	E1	0.341984	E3	0.705709	E3		22.9341	E1	26.8345	E4	3.97884	E1	19.4796	E4
	0.0779884	E1	1.51973	E1	-0.381105	E4	0.282758	E2		9.50648	E3	8.48425	E3	5.38883	E3	10.2265	E3
	1.23982	E3	0.298937	E1	-1.80705	E3	0.516276	E1		18.179	E1	7.18097	E4	16.4616	E4	10.0144	E4
	0.992956	E1	1.08639	E1	0.524415	E1	-0.96464	E2		7.50231	E3	22.6291	E2	46.7668	E2	11.5796	E3
	-1.11086	E1	-1.35096	E3	0.164313	E1	0.0812324	E3		17.7338	E1	8.68735	E4	8.14133	E4	19.8526	E1
	-0.532741	E3	-1.69317	E3	1.74553	E2	1.65904	E1		8.19569	E3	9.04034	E3	16.1296	E2	15.8514	E3
	-0.608099	E3	0.702579	E2	-2.33678	E2	1.57371	E2		7.77383	E4	10.8425	E4	5.15307	E4	3.55349	E1
	0.792416	E3	-1.80062	E2	-0.604794	E3	0.331497	E2		56.9113	E1	60.7114	E1	6.25189	E3	11.0546	E3
	-0.707627	E3	-1.19952	E2	-0.104968	E2	2.51157	E1		24.152	E2	34.995	E2	19.833	E1	35.9657	E1
	1.69064	E1	-1.07386	E2	0.653995	E1	0.855048	E1		18.8468	E4	28.837	E4	2.50099	E3	12.6224	E3
	-0.548268	E3	-1.4343	E2	-0.201794	E3	0.297897	E1		9.49979	E3	13.931	E3	5.52277	E4	31.2277	E1
	-0.540427	E2	-1.54174	E2	0.763046	E1	-0.0820683	E2		26.7936	E1	39.8441	E1	4.53698	E3	10.3312	E3
	1.48095	E1	-0.00743665	E1	0.355535	E1	-0.379757	E2		8.94941	E3	11.6961	E3	3.67527	E4	2.42284	E4
	-0.51781	E1	0.404234	E2	1.47153	E1	-0.661812	E2		2.91852	E4	10.157	E4	9.57828	E3	7.60972	E3
	-0.358003	E2	0.923766	E3	1.0972	E1	-0.736215	E2		10.4123	E3	6.82305	E3	41.2821	E1	37.1861	E1
	-0.673358	E2	0.932953	E1	0.203419	E1	-1.32056	E4		4.47953	E1	6.80875	E4	8.52624	E3	7.93841	E3
	1.27165	E2	-1.35096	E1	0.160451	E2	-0.632266	E2		9.34323	E3	5.63264	E3	26.4032	E1	20.7909	E4
	-0.959148	E2	-1.31536	E3	0.59476	E1	0.968573	E1		17.6966	E1	12.3158	E4	5.69159	E3	12.508	E3
	0.836514	E1	-0.842661	E3	-0.554798	E2	0.814452	E1		9.011	E3	8.91112	E3	34.9322	E1	51.7125	E1
	0.312388	E1	1.6211	E1	0.774669	E2	0.470395	E1		12.7624	E1	13.3475	E4	10.1089	E3	14.6232	E3
	1.43108	E1	-1.60983	E4	-1.35667	E2	0.329225	E1		10.1525	E3	8.47458	E3	11.6713	E4	16.7983	E1
	-0.51781	E2	-0.360027	E2	-0.0961835	E1	-1.39701	E3		23.4842	E1	10.914	E4	7.99707	E3	16.629	E3
	-0.350793	E2	-1.35096	E2	-0.718854	E2	-1.15473	E2		8.61482	E3	8.31068	E3	30.1658	E1	97.8365	E1
	-0.552249	E1	0.516153	E1	0.867551	E2	-0.288935	E2		16.7692	E1	30.1387	E1	11.2685	E3	8.95585	E3
	1.39894	E2	1.55688	E1	-2.33678	E3	-0.114241	E4		9.48103	E3	7.86372	E3	31.0962	E1	27.5881	E1
	1.30117	E1	-0.315454	E2	0.052918	E2	-1.62093	E2		27.1571	E1	6.48214	E4	9.79697	E3	12.2757	E3
	-0.348419	E1	-0.603447	E2	0.319249	E1	-2.23404	E3		36.8773	E2	10.6909	E3	3.67278	E4	7.10699	E1
	0.795533	E1	-0.273545	E2	-0.206112	E1	-1.44188	E3		38.8436	E1	29.0373	E1	11.202	E3	11.2279	E3
	1.00276	E1	-0.916545	E2	0.234348	E1	-0.354257	E3		8.73439	E3	9.61235	E4	3.42793	E1	9.04526	E1
	-0.346059	E1	1.21991	E2	-0.047336	E2	-1.28742	E3		22.3458	E1	6.61273	E3	9.79342	E3	10.9438	E3
	1.20855	E2	-0.663551	E1	-0.240943	E2	-0.030697	E2		9.74552	E3	2.50322	E4	21.6583	E1	63.8014	E1
	-1.43413	E3	0.694699	E1	-1.03712	E2	0.358594	E1		27.5003	E1	12.1458	E3	6.4547	E3	8.78769	E3
	-0.0131837	E2	-0.64056	E2	-1.05008	E2	1.16407	E1		12.6473	E3	46.2597	E1	32.749	E1	52.0102	E1
	1.00725	E1	0.401505	E1	1.16305	E1	-0.429789	E2		33.6356	E1	9.19649	E3	8.29805	E3	20.9979	E2
	2.11804	E1	-0.694434	E2	0.636051	E3	-1.62093	E3		9.89826	E3	9.87936	E4	29.1374	E1	15.2631	E4
	-1.00773	E3	-1.4343	E2	-1.13865	E3	-2.23404	E2		25.6677	E1	11.9442	E3	9.25207	E3	12.1963	E3
	-1.52074	E2	0.897678	E2	0.865014	E1	-0.436532	E1		16.7321	E2	28.4819	E1	9.95731	E1	125.907	E1
	-0.503434	E2	-0.772975	E1	1.48456	E1	-0.75931	E1		23.2493	E1	7.06523	E3	8.76192	E3	10.4514	E3
	0.917971	E1	1.45403	E1	-0.584784	E2	0.742541	E1		12.8109	E3	101.148	E1	7.67203	E1	64.932	E1
	-0.521489	E3	0.284235	E1	-1.01246	E3	-1.62093	E2		19.6259	E1	8.24172	E3	7.53812	E3	10.0375	E3
	0.575992	E1	0.997773	E1	-0.625911	E3	0.609777	E3		9.45668	E3	24.3313	E1	26.9337	E1	4.92022	E4
	1.43447	E3	1.11079	E1	-1.02459	E3	-0.604848	E4		33.0931	E1	5.35444	E3	9.62845	E3	8.73995	E3
	1.2814	E1	-0.265291	E1	1.19484	E1	0.692068	E1		12.0718	E3	76.1407	E1	30.0678	E1	3.04342	E4
	-0.0564127	E1	-1.60983	E3	0.878209	E1	-2.23404	E2		30.9042	E1	14.5172	E3	13.1132	E3	9.38596	E3
	-0.738695	E2	0.238425	E2	1.76548	E1	-0.0271966	E2		9.5118	E3	55.8527	E1	26.8288	E1	11.6296	E4
	-1.03451	E2	1.06852	E1	0.656274	E1	-0.951272	E2		13.3065	E1	12.5555	E3	7.12471	E3	8.69292	E3
	-0.341383	E2	2.0725	E1	-0.0170443	E2	-0.783895	E3		10.8731	E3	82.9566	E1	7.01909	E4	9.0991	E4
	1.03777	E2	-1.95205	E3	2.32638	E1	-0.902049	E2		21.1717	E1	18.1399	E3	15.178	E3	13.5679	E1
	1.08412	E3	-1.09208	E3	-0.162394	E2	0.551417	E1		15.415	E3	22.885	E1	50.0722	E1	5.37164	E3
	0.230067	E2	-1.05649	E2	-0.730094	E3	1.12743	E2		25.6731	E1	19.5255	E3	8.59507	E3	11.8566	E4
	0.00532553	E2	-0.0306547	E1	1.1358	E2	2.2429	E1		13.587	E3	36.2466	E1	3.06065	E4	51.2026	E2
	1.37728	E1	-0.862323	E3	-0.102753	E2	-1.00781	E3		39.7922	E1	14.779	E3	4.79502	E3	7.98639	E4
	0.678749	E1	0.140225	E1	0.522485	E1	1.11818	E1		13.3407	E3	21.1271	E1	40.2374	E1	4.92236	E3
	0.742372	E1	1.9729	E3	-0.247338	E2	0.413867	E1		9.15132	E4	7.61422	E3	14.6854	E3	8.16427	E4
	-2.05881	E2	0.746381	E1	0.253078	E1	0.711599	E1		25.9911	E2	6.54174	E4	35.9116	E1	80.7613	E2
	0.0433549	E3	0.163596	E1	0.408304	E1	0.995423	E1		16.2498	E1	8.3822	E3	8.86983	E3	49.9428	E1
	0.92975	E1	-0.916545	E2	0.327934	E2	0.357326	E2		11.8177	E3	12.0154	E4	73.425	E1	25.1009	E3
	0.908154	E1	-1.28286	E2	0.474184	E1	-1.44188	E3		29.0227	E1	20.9603	E1	11.6941	E3	63.1014	E1
	0.22035	E1	-0.663551	E2	-0.785214	E1	-1.39701	E3		11.8373	E3	7.20927	E3	3.97884	E1	15.9394	E3
	0.197843	E1	0.753252	E3	2.45642	E1	1.18425	E1		47.8975	E1	9.7944	E4	7.60015	E3	10.3872	E4
	-1.57257	E2	-0.0473555	E2	-0.0232723	E1	0.713764	E1		9.12033	E3	11.2493	E3	4.48895	E4	15.4026	E3
	-0.801774	E2	-0.0199218	E1	1.01272	E2	-1.22869	E3		10.6353	E4	56.5804	E1	5.23166	E3	179.598	E1
	-0.157799	E2	1.19274	E1	1.39693	E1	0.028863	E2		21.5179	E2	8.05035	E3	4.16248	E4	5.09411	E3
	1.09633	E3	-0.940649	E2	2.0026	E1	0.757784	E1		24.4859	E1	4.93968	E1	6.9608	E3	60.4902	E1
	-0.258041	E1	0.736741	E1	1.36239	E3	-0.503276	E2		8.50972	E3	8.02882	E3	6.66347	E4	8.96657	E3
	-0.460078	E2	0.780653	E1	0.323616	E3	0.0512495	E1		46.3007	E1	15.2596	E1	6.73873	E3	6.52147	E4
	-1.57257	E3	-1.13143	E2	1.02757	E1	-0.20071	E4		10.3733	E3	10.6804	E3	46.5831	E1	4.28932	E3
	-0.684448	E1	-1.95205	E3	-1.10679	E2	-0.20071	E4		16.8681	E1	19.8255	E1	4.84263	E4	104.882	E1
	0.316677	E4	-0.455394	E3	0.488316	E3	-1.70593	E2		9.36908	E3	7.37	E3	5.06108	E3	6.67626	E3
	-2.32784	E2	0.902632	E1	-1.12239	E2	-0.446875	E3		58.576	E1	47.4646	E1	2.89501	E4	5.16872	E4
	-0.0336704	E2	0.985649	E1	-1.07738	E4	0.977901	E1		13.499	E3	17.02	E4	5.08115	E3	9.04615	E3
	-0.0642995	E2	-2.21092	E3	-1.54219	E2	0.693822	E1		9.5534	E1	7.59137	E3	5.14189	E1	52.8871	E1
	-0.590043	E1	-1.95205	E3	-0.485731	E3	1.54481	E1		10.0086	E3	8.47756	E4	5.01947	E3	4.9083	E3
	-0.867999	E2	0.063206	E1	-0.52035	E3	-0.0330485	E1		39.0126	E1	4.62261	E3	43.9232	E1	26.942	E1
	0.232724	E2	-0.308516	E1	0.935413	E3	1.04675	E1		10.1026	E3	7.97872	E4	10.3465	E3	9.8367	E3
	0.709079	E1	-1.54174	E2	0.821671	E3	-0.410249	E1		14.4442	E1	4.40566	E2	12.0467	E1	6.38014	E1
	-0.192626	E1	-1.28286	E3	-0.805508	E1	-0.59441	E3		10.6126	E3	10.864	E1	4.6385	E3	8.44988	E3
	0.774217	E1	-0.198219	E2	1.15509	E1	1.30204	E3		28.4	E1	8.95803	E3	23.7261	E1	19.9642	E4
	1.083	E1	0.767139	E2	0.560913	E2	-1.00781	E3		8.23331	E3	6.78737	E4	23.465	E3	33.7582	E2
	0.570487	E1	1.426	E3	0.29934	E1	0.595551	E1		48.0771	E1	7.94354	E3	78.1078	E1	23.1642	E1
	0.510397	E3	-0.208594	E1	1.37836	E1	0.216583	E1		10.6112	E3	10.1877	E4	8.63984	E3	8.3453	E3
	-1.11086	E3	-1.17542	E2	1.48653	E1	-1.70593	E2		41.3787	E1	44.2769	E2	18.3945	E4	25.5206	E1
	-1.47503	E3	-0.916545	E1	0.060917	E4	-0.0874719	E2		9.83267	E3	109.572	E1	71.7417	E1	7.53428	E3
	0.307178	E3	0.3074	E4	-0.0435338	E1	-0.890676	E2		9.81559	E4	33.2427	E2	12.6299	E4	79.1573	E1
	-1.14616	E3	-0.883077	E2	-0.724432	E3	-0.221408	E2		25.4969	E2	12.4159	E1	3.92282	E3	10.2652	E3
	0.59519	E2	1.24038	E1	0.64583	E1	0.0687994	E1		18.451	E1	13.8365	E3	3.03202	E4	62.2627	E1
	0.547414	E2	-0.115905	E1	1.19771	E1	0.131883	E3		10.676	E3	4.78313	E4	4.10204	E3	7.35186	E3
	0.521877	E2	0.323772	E2	1.42055	E1	-0.373941	E3		14.1366	E1	1.54752	E3	4.967	E4	129.46	E1
	0.660013	E2	0.761306	E1	-2.33678	E3	-1.20241	E3		11.7988	E3	5.93262	E4	8.39493	E2	8.45234	E3
	0.438335	E2	0.568472	E1	-2.33678	E3	0.433078	E3		44.5446	E1	11.3852	E3	2.91782	E4	36.3749	E1
	-2.05881	E2	0.641422	E1	-0.681931	E3	-0.743758	E3		8.19327	E3	64.0156	E1	6.47745	E3	28.6972	E3
	-0.859076	E3	0.516153	E3	-0.0351148	E3	0.119442	E3		11.0855	E1	10.1364	E4	0.734556	E4	44.5802	E1
	-0.191045	E2	-0.916545	E3	-1.12239	E3	-1.62093	E3		9.04595	E3	7.70991	E2	3.45319	E3	10.3619	E3
	-0.28122	E2	-0.132693	E4	0.269685	E3	-1.96999	E3		10.8332	E4	7.68987	E4	5.11092	E4	71.7968	E1
	-0.469662	E2	-0.349652	E3	-1.59321	E3	0.426075	E3		18.2156	E2	10.5058	E3	5.37077	E3	7.07469	E3
	-1.57257	E1	0.529754	E2	-1.91698	E3	-0.848305	E3		11.13	E1	41.4833	E1	59.6521	E1	2.7312	E4
	0.968051	E1	0.858116	E2	0.447402	E3	-0.71444	E3		9.5995	E3	20.9269	E2	27.7525	E2	6.51028	E3
	0.568931	E1	0.721942	E1	0.393827	E3	-0.351526	E3		7.32105	E1	16.0039	E4	9.01501	E4	4.44187	E4
	-0.0901846	E3	0.715648	E1	-0.819662	E3	1.25223	E1		9.90055	E3	24.6316	E3	8.0395	E3	11.0238	E3
	1.12319	E1	-1.25297	E2	-1.45692	E3	1.53497	E3		18.3422	E1	46.1112	E1	32.198	E1	5.38521	E4
	1.66381	E1	-0.109126	E2	-1.65212	E3	0.942248	E1		10.8844	E3	16.0206	E3	6.03148	E3	13.6861	E3
	1.15382	E1	-1.95205	E1	-0.97822	E3	1.35701	E1		22.7051	E1	156.868	E1	23.8595	E1	89.0311	E1
	-0.548268	E1	0.0987253	E1	-0.681931	E3	0.792002	E1		12.6253	E3	22.8863	E3	39.1355	E2	18.5665	E3
	-0.926328	E2	0.323772	E1	-1.54219	E3	0.11467	E3		12.1935	E1	6.14394	E4	28.311	E1	9.25259	E4
	0.454516	E1	-0.0252497	E3	-1.65212	E3	-2.23404	E2		9.30806	E3	6.82371	E3	6.49196	E3	51.3642	E2
	-0.673358	E2	0.773641	E1	-0.667138	E3	1.31	E1		21.0223	E1	33.6432	E1	59.4175	E1	10.2949	E4
	-0.200629	E2	1.61663	E1	-0.834361	E3	2.4022	E1		7.73191	E3	10.0328	E3	8.20255	E3	9.68644	E3
	0.620174	E1	1.06874	E1	-1.80705	E3	1.9868	E1		14.6421	E1	4.74896	E4	5.22351	E4	5.68559	E4
	-1.78978	E2	0.0286245	E1	1.24421	E3	1.95706	E1		9.52531	E3	6.82087	E3	7.27701	E3	8.88374	E3
	0.223074	E1	-0.183178	E2	-1.49718	E3	0.0907243	E2		17.1402	E1	7.03761	E4	29.4936	E1	10.1759	E4
	-0.135292	E1	-1.25297	E3	-0.819662	E3	-0.26219	E3		6.32634	E3	6.33683	E3	17.6846	E3	86.2531	E1
	1.37711	E2	0.349427	E1	-1.45692	E3	2.76413	E1		6.71509	E4	6.92	E4	102.348	E1	14.6229	E3
	-1.03451	E3	-0.669527	E2	-1.15564	E3	1.24813	E2		7.10152	E3	7.95896	E3	7.29732	E3	2.09979	E4
	-0.0688793	E2	-1.35096	E2	-1.91698	E1	-0.890676	E3		13.257	E1	10.6496	E4	4.6277	E4	17.7271	E3
	0.0635222	E1	-0.221075	E2	-0.686992	E2	2.57903	E1		7.01902	E3	16.7793	E3	5.2083	E3	13.4393	E4
	-0.0665827	E1	-1.17542	E2	1.63764	E1	0.367352	E1		28.6411	E1	15.4198	E4	24.6951	E1	5.86865	E2
	0.236937	E1	-0.53034	E1	-0.0170443	E1	1.13139	E1		10.7895	E3	21.3608	E2	5.1703	E3	8.91604	E4
	-0.0700328	E2	0.0115156	E2	0.800142	E2	-1.05651	E1		21.1469	E1	26.5942	E4	91.6727	E1	10.5114	E3
	-0.441592	E1	1.46465	E2	-0.652896	E3	1.73878	E1		9.0835	E3	129.046	E2	5.82093	E3	7.0352	E4
	-1.02089	E2	-1.60983	E4	1.37731	E1	0.872738	E3		17.709	E1	40.3519	E4	5.37488	E4	5.03356	E3
	0.44544	E2	0.451419	E2	-0.562077	E1	1.09129	E1		9.69546	E3	42.6184	E2	6.9449	E2	18.8443	E4
	-0.646944	E2	0.157067	E1	1.09996	E1	-0.632266	E1		31.4286	E1	53.9944	E1	5.10691	E4	8.61553	E3
	0.872765	E3	-0.093343	E1	0.00689928	E3	-0.0426026	E1		11.9173	E3	15.8203	E4	4.09571	E3	25.6821	E1
	-1.07849	E2	0.279519	E1	1.56032	E1	1.30543	E1		32.5857	E1	6.58624	E3	3.73956	E4	7.47618	E3
	1.661	E2	-0.0252497	E2	0.82791	E1	0.542671	E1		15.1893	E3	5.90759	E4	2.95441	E3	55.5099	E1
	-0.169561	E2	-0.131265	E2	0.276295	E1	1.42853	E1		21.8793	E1	9.72895	E3	3.55035	E4	8.9968	E3
	-0.817301	E3	-1.69317	E3	-1.10679	E3	0.536109	E1		9.27119	E3	11.758	E4	5.16351	E3	30.9268	E1
	-1.39714	E3	-1.19952	E2	-1.54219	E3	1.57607	E1		16.324	E1	40.452	E2	106.909	E1	11.8431	E3
	1.14726	E1	1.04415	E1	-2.07192	E3	0.597584	E3		5.4835	E3	33.7934	E1	12.3083	E3	28.8587	E1
	0.542677	E1	-0.61368	E2	-1.38725	E3	-0.743758	E3		4.97139	E4	29.0373	E2	32.1981	E1	15.8116	E3
	1.77589	E1	1.49222	E1	-0.89956	E3	-0.298284	E3		6.77182	E3	22.9295	E4	4.52976	E3	22.9362	E1
	0.703294	E1	0.8304	E3	-1.0007	E3	-0.10274	E1		4.6055	E4	16.4337	E3	4.65219	E1	10.3658	E3
	-0.0368388	E2	-0.95331	E2	-0.772259	E3	-0.53716	E1		5.64041	E3	88.3314	E1	4.71344	E3	38.6039	E1
	-0.841823	E1	-0.469228	E3	0.416052	E1	-0.810178	E4		12.4372	E1	14.706	E3	3.06065	E4	12.2017	E3
	2.19754	E3	-0.429174	E2	-1.03712	E3	1.78662	E1		6.08439	E3	38.4094	E1	3.62902	E3	162.847	E1
	0.335004	E1	-1.00874	E3	0.863784	E3	1.16509	E1		4.92687	E1	49.3234	E2	2.17646	E4	13.3984	E3
	-0.0305276	E3	-0.206845	E3	-1.45692	E3	1.56126	E1		4.75985	E3	24.7718	E4	16.7188	E3	140.169	E1
	1.05001	E1	-2.21092	E3	-1.25416	E3	0.886596	E1		6.52958	E1	10.4043	E3	48.3549	E1	12.7064	E3
	-1.52074	E2	-0.469228	E3	-1.35667	E3	0.425368	E1		1.13106	E3	20.6265	E1	5.24988	E3	12.1178	E4
	0.531805	E2	-1.69317	E3	1.67876	E3	1.1179	E1		9.49759	E1	10.9515	E3	62.0413	E1	66.838	E2
	-0.343714	E2	1.04403	E1	-0.358882	E2	-0.144612	E2		3.41319	E3	22.0951	E1	3.13263	E3	15.6824	E4
	-0.678864	E2	0.942644	E1	-0.485731	E2	0.673701	E1		2.55349	E4	10.9389	E3	13.5893	E1	10.8248	E3
	-1.70317	E2	1.78545	E1	-1.01246	E2	2.10063	E1		4.27391	E3	52.9681	E1	12.098	E3	84.084	E1
	0.492107	E1	0.608696	E1	-0.0699648	E2	1.94834	E1		1.71719	E1	15.595	E3	109.169	E1	6.71184	E3
	0.677909	E2	0.0314013	E2	2.69322	E1	0.614977	E4		3.41319	E4	23.8974	E1	7.43068	E3	69.1904	E1
	1.87183	E1	0.549844	E1	-0.681931	E1	-0.775523	E4		1.1872	E3	25.1756	E3	20.0779	E1	12.3169	E3
	-0.506978	E1	0.271848	E3	1.00918	E1	1.68524	E2		0	E1	109.831	E1	8.74816	E3	136.285	E1
	2.35447	E1	1.07652	E2	-1.03712	E3	0.340007	E3		1.85045	E3	11.0374	E3	73.4828	E1	5.32056	E3
	-0.187902	E1	1.14881	E1	-0.163687	E2	1.15112	E1		2.52814	E4	8.61106	E4	2.69337	E3	1.77675	E1
	0.775919	E2	-1.31536	E2	0.977849	E1	-0.179342	E1		5.75461	E3	14.018	E2	40.8597	E1	7.71302	E3
	1.26862	E1	0.846236	E2	0.536834	E1	-0.687218	E3		2.52279	E1	11.5603	E4	6.31823	E3	15.6677	E1
	2.04414	E1	0.0789599	E2	0.939478	E1	-0.83841	E2		1.1377	E3	14.1782	E3	39.1986	E1	9.6218	E3
	1.52783	E3	-0.313127	E2	0.15204	E1	-0.564711	E3		1.70659	E1	10.4356	E4	13.7238	E3	3.12277	E4
	-2.05881	E3	-1.69317	E2	0.220383	E2	1.22372	E1		3.25086	E3	11.6483	E3	26.9993	E1	8.86759	E3
	-0.404325	E2	0.7012	E1	-0.329794	E2	0.91328	E1		3.16586	E4	88.1333	E1	7.18097	E3	5.1031	E4
	-0.0111932	E3	0.33087	E1	-1.06349	E3	1.37895	E3		3.695	E3	13.2456	E3	23.9955	E1	14.3256	E3
	-1.6324	E3	0.771614	E2	-0.819662	E3	-0.775523	E3		1.6324	E4	55.7049	E1	5.69162	E3	95.2014	E1
	-1.70317	E2	0.732814	E1	-0.49796	E3	1.77595	E1		2.80118	E3	16.8094	E3	3.42793	E1	3.95431	E3
	-1.30354	E3	-0.893903	E2	-0.588703	E3	1.42137	E1		2.12777	E4	121.157	E1	3.90376	E3	22.4957	E1
	-1.52074	E3	-1.54174	E1	0.172461	E2	1.13838	E1		3.68353	E3	8.37995	E3	3.79521	E1	7.26747	E3
	1.05085	E3	2.51961	E1	0.581358	E3	0.338676	E3		5.58972	E1	8.26446	E4	6.03501	E3	53.9485	E1
	-0.412613	E3	0.462049	E1	-0.201794	E2	1.29575	E1		4.84924	E3	50.3147	E2	11.4672	E4	8.41019	E3
	-1.57257	E2	0.317823	E2	0.83793	E1	1.50238	E1		3.70999	E1	14.2475	E4	23.5548	E2	8.07612	E1
	-1.03451	E3	0.962676	E2	-0.381105	E2	0.265917	E1		6.24327	E3	8.35073	E3	13.9566	E4	3.01509	E3
	-1.6324	E3	1.32448	E1	0.233432	E3	-0.20071	E1		5.8806	E4	6.82305	E4	8.09644	E3	2.68966	E4
	1.12765	E1	1.85283	E1	0.487846	E1	-0.621061	E3		16.9297	E2	3.96003	E3	27.4234	E4	4.84567	E3
	-0.662576	E2	1.37652	E3	1.77146	E1	0.401254	E1		10.8753	E4	8.34405	E4	17.6783	E2	5.79327	E4
	0.322603	E2	0.229309	E3	-1.30199	E2	1.10882	E1		17.9564	E1	11.0135	E3	5.95806	E4	9.52983	E2
	-0.982678	E3	1.06494	E1	1.83571	E2	0.935071	E1		7.40931	E3	6.80875	E4	30.2392	E2	10.6605	E1
	0.495081	E2	-0.342056	E2	-0.0521426	E1	-0.70745	E2		24.7146	E1	9.95674	E3	41.5024	E1	5.85659	E3
	1.58705	E1	0.229851	E3	0.201929	E2	1.03032	E1		7.60471	E3	12.4441	E4	7.96389	E3	4.84567	E4
	-0.263707	E4	-0.994094	E2	2.53262	E1	0.432384	E3		9.3195	E1	42.4421	E3	45.6787	E1	2.28628	E3
	1.26049	E1	-1.80062	E3	1.19465	E1	1.62909	E1		8.28741	E3	293.21	E1	11.8339	E3	5.86865	E4
	0.502286	E1	0.990419	E3	0.604946	E1	0.845884	E1		14.2464	E1	27.3579	E3	19.9381	E1	25.3913	E2
	-0.915977	E3	-0.0178117	E3	-0.55842	E2	1.49632	E1		6.86501	E3	34.5372	E1	7.68806	E3	244.599	E1
	1.09248	E1	-1.4343	E3	-1.17342	E2	-0.0123896	E1		7.34579	E1	18.3013	E3	12.4164	E4	14.2885	E4
	0.922564	E1	-0.994094	E3	-0.849648	E2	-0.584251	E3		6.63055	E3	71.9425	E1	42.0738	E2	15.6341	E3
	0.716001	E1	0.897497	E3	-1.23232	E2	2.00871	E1		3.46266	E4	14.6388	E3	7.92506	E4	7.98383	E1
	-1.57257	E3	1.30886	E1	-0.526996	E2	1.05889	E1		4.55832	E3	20.6766	E1	14.4463	E2	9.62834	E3
	-2.05881	E3	-1.95205	E2	-0.841928	E2	0.347464	E3		4.15519	E4	10.9131	E3	4.31316	E4	60.3556	E1
	-1.02089	E3	0.618397	E2	0.6762	E2	-0.233191	E2		12.2347	E2	10.2131	E1	7.40455	E3	10.5528	E3
	-2.32784	E3	-0.940649	E3	-1.35667	E3	1.4485	E3		11.872	E1	12.0413	E3	7.51958	E4	3.79578	E1
	0.410888	E3	0.965862	E2	1.01098	E1	1.58837	E1		5.7061	E3	176.781	E1	7.06776	E3	3.13648	E3
	-1.39714	E3	1.65459	E1	0.285601	E1	-0.721561	E2		5.25466	E4	12.9055	E3	8.35995	E4	0.303402	E4
	-0.0642995	E3	-0.255223	E4	-1.65212	E3	0.346595	E1		9.31208	E2	11.5863	E1	6.73998	E3	0.970052	E3
	0.028408	E3	1.23425	E1	0.107599	E1	1.64267	E1		5.38738	E4	8.39396	E3	6.87528	E4	0	E1
	-1.52074	E3	0.668005	E1	0.586848	E1	-1.35687	E2		5.15924	E3	9.9461	E4	7.58548	E3	3.71502	E2
	-0.00822662	E3	-0.334611	E3	-0.299055	E3	0.790511	E2		3.63579	E4	7.60977	E1	8.32497	E4	1.61522	E4
	0.0424914	E3	0.993588	E1	-1.12239	E3	-1.32056	E3		7.19739	E2	8.87915	E3	7.12217	E3	2.00512	E3
	-1.47503	E3	1.03585	E1	-0.580904	E2	0.94097	E1		18.8282	E1	169.768	E1	4.48427	E4	6.92243	E4
	-0.426832	E1	-0.852363	E3	-1.65212	E3	-0.925866	E2		6.92527	E3	12.6248	E3	4.84613	E3	0.558433	E3
	-0.175579	E3	-1.31536	E3	-1.35667	E3	0.0991527	E1		6.54813	E1	2.65341	E4	6.84951	E4	3.3166	E4
	-0.982678	E3	-1.54174	E3	-0.0250705	E2	-1.28742	E2		9.2271	E3	8.75124	E3	23.6929	E2	1.31705	E3
	-1.70317	E3	-0.646176	E3	-0.153462	E3	0.616052	E1		34.911	E1	16.1207	E4	7.50085	E4	1.41879	E4
	-0.568594	E3	-1.48417	E3	-1.25416	E3	0.634485	E1		7.39703	E3	11.4379	E3	5.14189	E3	0.402426	E3
	-1.57257	E3	0.0115156	E3	-0.596664	E1	0.321399	E1		1.48399	E4	64.0824	E1	4.63335	E4	0.533024	E4
	-1.90144	E3	-1.60983	E3	-0.652896	E2	1.37173	E3		3.29946	E3	13.0713	E3	6.06009	E3	0.0623906	E3
	1.23744	E3	0.126898	E3	-2.33678	E3	-1.35687	E2		5.79324	E4	7.99617	E4	11.3448	E4	2.26131	E4
	-1.57257	E3	-1.54174	E3	-1.91698	E3	0.284811	E3		12.9084	E2	4.4724	E1	8.51452	E3	2.24827	E3
	-1.1651	E3	-1.28286	E3	-0.772259	E3	-0.528403	E3		9.32799	E4	6.40058	E4	12.7935	E1	3.53734	E4
	-1.6324	E3	0.271363	E3	-1.02459	E3	1.92535	E3		5.20932	E3	20.7517	E2	8.08011	E3	1.01528	E3
	-0.106333	E1	0.124749	E3	-1.12239	E2	1.17129	E1		4.26649	E4	8.37076	E4	8.05477	E4	2.24112	E4
	0.153718	E2	-1.69317	E3	0.489256	E1	-1.03958	E4		4.37506	E3	12.3009	E3	29.0558	E2	0.550884	E3
	1.2305	E1	-1.25297	E3	0.532669	E1	-0.978494	E3		11.5381	E1	29.6381	E1	9.04799	E4	11.3874	E1
	0.476319	E2	-0.506236	E3	-0.956985	E2	-0.515632	E3		5.34174	E3	7.74328	E3	3.39315	E3	5.4059	E3
	-0.801774	E3	-0.862323	E3	-1.4205	E3	0.19452	E3		14.6173	E1	2.63196	E4	6.85706	E4	11.5219	E1
	1.43111	E1	1.21471	E3	-1.91698	E2	0.531582	E1		7.93938	E3	9.12124	E3	15.0829	E2	3.02787	E3
	-1.14616	E1	-1.11124	E3	-0.0570104	E1	0.8622	E1		8.31039	E1	41.253	E1	8.92901	E4	82.6672	E1
	1.3008	E1	-1.60983	E3	0.172461	E2	0.366939	E2		5.96106	E3	9.24172	E3	6.5702	E3	10.0021	E3
	1.51879	E1	-0.0708525	E1	-0.946795	E2	0.713099	E2		30.3477	E1	7.61611	E4	3.40344	E4	41.9958	E1
	0.54529	E1	0.347058	E2	-0.149698	E1	-0.104159	E2		5.75874	E3	9.28857	E3	4.26738	E3	5.30943	E3
	-0.947897	E2	0.637803	E1	0.801491	E2	0.51207	E1		3.85839	E4	52.7077	E1	5.81348	E4	27.9111	E1
	1.49275	E1	0.171917	E1	0.476617	E1	1.76627	E1		6.0104	E3	15.3397	E3	14.5007	E2	5.32733	E3
	-0.833475	E3	0.82669	E2	1.47892	E1	-0.848305	E3		11.494	E1	7.44699	E4	6.45797	E4	5.2764	E1
	-1.57257	E3	-0.16558	E3	0.599184	E1	-1.28742	E3		5.48695	E3	12.6563	E2	5.34452	E3	7.19302	E3
	-1.06327	E3	1.37067	E1	-0.245729	E2	1.04278	E1		18.884	E1	9.09168	E4	26.995	E1	23.9861	E1
	-1.6324	E3	-0.57433	E1	0.838682	E1	-1.15473	E2		5.70446	E3	17.9834	E3	8.54262	E3	10.0624	E3
	-1.1651	E3	1.41188	E1	-1.91698	E2	-1.22869	E2		11.6865	E1	78.7012	E1	24.4036	E1	19.5673	E1
	-1.18501	E1	1.28066	E1	-0.422128	E3	-0.237201	E2		5.197	E3	14.9049	E3	8.05644	E3	10.3374	E2
	-0.825304	E3	0.88042	E1	0.116413	E3	1.50318	E1		11.2042	E4	4.60592	E1	4.35836	E4	7.43003	E4
	-1.00773	E3	-0.0209813	E2	-1.07738	E3	-0.978494	E4		7.87148	E3	9.04733	E3	3.21173	E3	9.8708	E3
	1.32229	E3	-0.928402	E3	-0.882188	E2	0.46309	E1		13.7418	E1	9.38348	E4	3.14889	E4	40.1499	E1
	-1.07849	E3	-1.48417	E3	1.25989	E1	-1.28742	E3		7.07114	E3	13.0305	E3	5.52738	E3	5.82239	E3
	-1.57257	E3	-1.60983	E3	-1.80705	E2	0.0397338	E1		12.8118	E1	6.83736	E4	7.25222	E4	100.108	E1
	-2.32784	E3	-1.28286	E3	-0.81252	E2	0.421453	E3		5.6931	E3	9.25828	E3	3.37826	E3	3.71502	E3
	-1.206	E3	-0.916545	E3	-0.0730177	E2	0.343973	E1		24.1644	E1	60.3442	E1	6.94167	E4	4.60339	E4
	0.47773	E2	-1.48417	E3	-0.448492	E2	-0.828765	E1		6.40591	E3	6.57802	E3	31.9532	E1	6.25871	E3
	-0.707627	E2	-1.28286	E3	-1.38725	E3	-0.728817	E3		33.3157	E1	14.8858	E1	11.6713	E3	0	E4
	-0.794237	E1	-0.765112	E3	-1.07738	E2	0.29141	E3		7.42326	E3	7.70226	E3	4.11047	E4	3.60716	E3
	1.00211	E2	-0.842661	E2	0.297795	E1	-0.368212	E4		11.1088	E4	20.9126	E4	7.70515	E3	5.94403	E4
	0.996302	E1	-0.0819285	E2	0.667913	E2	0.938032	E1		7.71678	E2	162.542	E1	9.01287	E4	6.29088	E3
	0.187868	E2	-1.80062	E3	2.30424	E1	-0.133704	E4		14.7358	E1	11.1848	E3	6.87218	E3	4.97489	E4
	-1.27676	E3	1.23806	E3	1.06386	E1	0.722141	E1		8.55282	E3	41.1529	E1	2.61175	E4	8.35166	E3
	0.763035	E1	0.650847	E3	0.186703	E1	0.0397338	E1		17.4369	E4	13.0774	E4	4.73336	E3	9.38369	E4
	1.02069	E1	0.299387	E3	0.401577	E1	-0.193453	E2		39.4496	E2	7.83506	E3	1.28547	E4	51.5257	E2
	0.652904	E1	-0.221075	E3	0.933804	E1	-0.282071	E2		43.6666	E1	5.58259	E4	9.03397	E3	15.8482	E4
	0.583357	E1	-1.39031	E3	0.589744	E2	0.0455352	E1		19.9319	E2	6.82089	E3	54.8795	E1	12.0335	E3
	1.72058	E2	-0.70754	E3	0.481675	E1	-0.0561434	E1		8.56479	E1	17.923	E1	7.4435	E3	30.0432	E1
	-0.207152	E2	-1.09208	E3	-1.30199	E3	1.29016	E1		6.92448	E3	6.74277	E3	3.91763	E1	6.07802	E3
	-1.1651	E3	0.46234	E2	1.09972	E1	1.79548	E1		13.9125	E1	6.83378	E4	4.90092	E3	4.52263	E4
	-1.43413	E3	0.0805802	E2	0.616384	E1	-0.569503	E3		7.78342	E3	10.8601	E3	4.0163	E4	3.439	E3
	2.04222	E1	-0.814983	E2	-1.38725	E2	-1.96999	E3		13.6652	E1	11.1143	E4	11.0183	E3	3.71502	E4
	0.936027	E1	-0.823983	E1	0.83623	E1	1.0852	E1		6.87559	E3	50.6833	E2	35.0139	E1	6.99225	E3
	-0.385649	E3	1.31686	E1	-0.662331	E2	0.169025	E1		18.179	E1	15.177	E4	8.18307	E3	39.7345	E1
	0.0865706	E2	0.715057	E1	-1.59321	E3	-0.0511636	E1		9.02073	E3	11.8382	E3	30.1848	E1	19.4288	E3
	-0.447656	E3	-0.390141	E2	-1.65212	E3	0.523459	E1		3.56159	E1	6.04777	E4	7.03019	E3	6.8156	E4
	0.30234	E2	-0.583785	E3	1.66164	E1	0.27126	E1		19.0075	E2	59.5654	E1	77.0305	E1	8.88529	E3
	0.191418	E1	0.944808	E1	0.338171	E1	-0.519842	E3		39.7711	E1	31.3403	E2	5.08704	E3	4.23548	E4
	-1.52074	E2	1.36542	E1	0.926255	E1	0.759849	E1		14.1467	E2	121.222	E1	9.30437	E1	4.67145	E3
	0.364755	E2	0.483816	E1	0.479996	E1	0.0794809	E2		8.63467	E4	146.589	E3	8.64261	E3	4.71646	E4
	0.832357	E1	0.354896	E1	1.41882	E1	-0.0123896	E2		14.6916	E2	21.5777	E4	98.6999	E1	6.09638	E3
	-0.229144	E2	1.01166	E2	-0.667138	E1	-0.162409	E3		14.1029	E1	8.01661	E3	7.61384	E3	4.30727	E4
	1.24219	E3	-0.00846128	E2	1.01503	E1	0.423238	E1		7.98731	E3	4.15534	E4	46.9626	E1	4.99105	E3
	-0.258041	E2	-1.39031	E3	-0.49796	E1	0.907931	E2		21.5773	E1	9.39804	E3	6.60095	E3	11.7285	E4
	1.79996	E2	-1.48417	E3	-1.72179	E3	-0.584251	E1		7.66617	E3	4.49154	E4	15.8746	E1	5.49766	E3
	-0.350793	E2	-0.749866	E3	1.37068	E3	-0.10274	E1		1.78079	E1	5.65227	E3	7.17789	E3	45.5493	E1
	-0.577032	E3	2.04089	E1	-0.282792	E1	0.533719	E1		5.15914	E3	8.74457	E4	10.7735	E4	11.7228	E3
	1.81589	E2	-0.16558	E3	0.204903	E1	0.263217	E1		19.2734	E1	6.23475	E3	8.02356	E3	9.64828	E4
	-1.06327	E1	0.0276943	E2	-1.65212	E3	0.17794	E1		8.09294	E3	6.91657	E4	14.4463	E4	7.75308	E3
	-0.127178	E2	-0.208594	E3	0.0673393	E2	-0.783895	E3		7.76626	E1	4.79341	E3	6.57242	E3	0	E4
	2.52671	E1	0.434259	E2	-0.333817	E2	1.15956	E1		11.0844	E3	9.41209	E4	8.03114	E4	1.28101	E3
	0.831905	E1	0.626544	E2	0.326141	E1	-0.495256	E1		10.2643	E4	4.1645	E3	6.89083	E3	4.44051	E4
	0.389922	E1	0.555553	E3	0.972853	E3	0.124935	E1		13.2987	E2	5.07319	E4	4.16902	E4	4.21978	E3
	-0.732279	E2	0.063206	E2	1.47581	E1	-1.96999	E2		11.7236	E4	2.57665	E3	6.65078	E3	3.36647	E4
	-1.18501	E2	1.63885	E2	-0.724432	E3	0.11467	E1		9.35746	E3	7.44957	E4	5.64531	E4	8.07612	E3
	-0.053081	E2	0.249387	E2	-0.707936	E3	1.0253	E3		18.105	E1	1.86346	E3	12.1936	E3	6.91855	E4
	-0.896069	E2	-0.327311	E3	-1.05008	E3	0.215356	E1		8.79903	E3	4.8755	E4	107.653	E1	11.981	E3
	1.08601	E1	1.49567	E2	-1.30199	E3	0.847524	E1		22.7942	E1	0.442252	E3	14.128	E3	3.92813	E4
	-1.52074	E3	-0.852363	E1	-1.12239	E3	0.367352	E1		11.1059	E3	2.8036	E4	10.8187	E4	7.74355	E3
	0.975777	E1	-0.148775	E2	-0.537186	E3	-0.397758	E1		20.4049	E1	2.78966	E3	155.359	E1	4.45048	E4
	0.534247	E1	2.56542	E1	0.0363996	E1	1.03306	E1		9.44316	E3	2.89603	E4	37.4624	E2	5.66944	E3
	-1.03451	E3	0.84373	E1	0.939045	E1	0.594644	E3		24.4711	E1	0.820175	E3	14.5932	E4	0	E4
	0.260806	E1	0.58349	E1	-1.15564	E3	-0.913771	E2		9.74959	E3	1.90245	E4	5.63395	E3	1.93827	E3
	0.246253	E1	-1.15278	E2	-1.38725	E3	0.13035	E2		14.098	E1	2.36185	E3	3.67278	E1	3.9573	E4
	-0.444612	E3	-0.534513	E2	-1.27733	E3	0.28121	E3		7.24695	E3	5.70734	E4	5.14496	E3	13.6328	E3
	0.230067	E2	-0.862323	E2	-1.30199	E3	-0.0874719	E1		19.5294	E1	2.91971	E3	3.39732	E4	21.7671	E1
	0.0850243	E2	-1.80062	E2	-2.07192	E3	1.71323	E1		10.8787	E3	1.23135	E4	3.53545	E3	21.4287	E2
	0.395532	E3	-0.940649	E2	-0.967455	E3	-1.39701	E3		19.3476	E1	1.89474	E3	14.3851	E4	9.04526	E4
	-1.78978	E2	0.895496	E1	1.41727	E1	-0.468444	E3		10.6078	E3	2.82729	E4	8.53135	E3	4.32596	E3
	1.41543	E2	1.17009	E1	-0.45399	E4	0.570511	E1		23.5955	E1	3.72644	E3	46.8484	E1	2.42284	E4
	-2.05881	E2	0.529268	E1	-2.07192	E3	-0.475914	E1		9.88703	E3	6.60849	E4	6.42323	E3	6.40706	E3
	-0.905896	E2	-0.0394688	E2	-1.80705	E3	1.09024	E1		16.0024	E1	5.40695	E3	18.1191	E1	3.39197	E4
	-0.267531	E3	0.0511572	E1	-0.989296	E3	-1.81552	E2		9.53171	E3	3.69068	E4	5.89993	E3	5.16153	E3
	-0.11792	E1	0.222184	E1	0.252643	E1	0.0207573	E3		8.71801	E4	17.0886	E2	4.77461	E4	3.57834	E4
	-0.476185	E2	-1.95205	E3	0.574476	E1	-0.589297	E1		26.9125	E1	5.81585	E4	3.07814	E3	5.19809	E3
	-2.32784	E3	-0.842661	E2	1.28238	E3	0.803327	E1		8.57658	E3	5.30072	E3	4.67102	E4	8.10012	E4
	-0.385649	E3	0.00858636	E2	1.00434	E1	0.377522	E1		15.6562	E1	3.56458	E4	4.00866	E3	5.90711	E3
	-0.765473	E3	-1.60983	E2	0.478551	E1	-0.237201	E1		8.46177	E3	13.3094	E3	3.29238	E4	4.81404	E4
	-0.339066	E2	-0.833206	E2	1.22008	E1	0.208536	E1		8.95345	E1	107.038	E1	8.16154	E3	7.16574	E3
	0.502815	E1	-0.852363	E3	0.525056	E1	0.0615083	E1		7.41973	E3	52.8012	E2	14.3238	E4	28.3986	E1
	-0.385649	E2	-0.0612756	E1	-0.0109163	E3	0.776406	E3		18.9457	E1	18.8242	E1	39.258	E2	9.76535	E3
	0.982817	E1	-0.210352	E2	-1.59321	E2	-1.44188	E2		9.39417	E3	5.05408	E3	14.3938	E4	58.9557	E1
	1.41007	E1	-1.28286	E2	-1.03712	E2	0.819644	E1		15.7675	E1	3.90502	E4	24.5965	E2	7.31649	E3
	-1.206	E2	-2.21092	E3	1.34824	E1	0.967295	E3		10.7839	E3	2.96162	E3	7.91689	E4	5.16872	E4
	-1.43413	E3	-1.54174	E3	2.05177	E1	-1.28742	E3		27.3863	E1	4.87508	E4	6.51218	E3	7.24956	E3
	-0.915977	E2	-0.301704	E3	2.04678	E1	-0.938357	E3		7.48913	E3	14.2183	E2	3.33611	E4	2.28439	E4
	0.351336	E1	-0.588604	E3	1.62119	E1	-1.96999	E2		16.3982	E1	14.1782	E1	29.1374	E2	4.91217	E3
	-1.07849	E2	0.347058	E1	-0.0579915	E2	1.01797	E3		7.52377	E3	4.86571	E3	18.2415	E4	3.98533	E4
	-0.568594	E3	0.048524	E2	-1.30199	E3	0.49299	E1		31.0155	E1	4.5639	E4	8.33014	E3	5.05639	E3
	1.01119	E2	0.179437	E1	2.5348	E1	0.0777213	E1		6.63881	E3	5.20189	E3	73.6025	E1	4.67365	E4
	-0.825304	E3	0.585587	E1	-1.30199	E3	-0.00905276	E1		24.0407	E1	8.51093	E1	7.4355	E3	4.49033	E3
	-0.57279	E2	-1.28286	E2	0.738926	E2	-1.81552	E2		7.73611	E3	6.30392	E3	16.1602	E1	2.9074	E4
	-0.850353	E3	-0.167146	E2	-0.849648	E3	-0.0573986	E2		11.7236	E1	34.0511	E1	21.3838	E2	2.84494	E3
	1.0389	E1	0.656596	E1	2.30624	E1	-0.198883	E1		6.99665	E3	11.6854	E3	12.9772	E4	3.49965	E4
	0.137143	E2	1.08819	E1	0.57316	E1	1.1124	E1		35.0223	E1	11.6817	E1	6.44521	E3	9.43045	E3
	-0.886485	E2	-0.872555	E2	0.372463	E1	-0.655717	E2		14.3948	E3	9.93621	E3	60.7233	E1	3.34352	E4
	-0.150624	E3	-1.4343	E3	0.878547	E1	0.198394	E3		14.5432	E1	78.7234	E1	7.2658	E3	4.58574	E3
	-0.234401	E2	-1.15278	E2	0.712528	E1	-0.0807293	E3		7.59274	E3	5.91313	E3	21.5266	E1	3.91654	E4
	0.316677	E2	0.0657381	E1	0.589022	E1	1.5223	E1		8.26092	E4	37.0476	E1	22.4403	E3	2.07887	E3
	0.0184204	E3	0.536014	E2	-0.468092	E1	-0.604848	E1		20.7432	E2	9.50164	E3	102.418	E1	6.0787	E4
	0.12615	E2	-1.05649	E2	1.72541	E1	1.76903	E1		13.5044	E1	4.0274	E4	5.00416	E3	2.6382	E3
	0.241105	E2	0.122588	E1	0.747256	E1	0.418581	E3		20.0339	E2	8.37043	E3	14.7727	E1	7.07317	E4
	-0.695865	E3	0.744883	E2	0.133453	E1	0.277052	E1		5.86178	E4	1.89474	E4	6.25374	E3	8.76529	E3
	-0.0841482	E2	-0.966416	E3	-1.15564	E3	-1.55147	E3		7.23269	E3	1.31795	E3	12.3242	E1	4.77973	E4
	-0.772467	E2	1.49494	E1	-0.554798	E1	1.52377	E2		18.9951	E1	2.85706	E4	3.97476	E3	4.37061	E3
	-0.0901846	E2	1.01366	E1	-0.0886591	E1	0.611735	E4		14.2358	E2	2.73685	E3	6.27434	E4	4.18821	E4
	-0.165109	E2	0.0378014	E1	1.18376	E1	0.74698	E1		13.6157	E1	1.70168	E4	28.0968	E2	5.07899	E3
	-1.18501	E3	1.1136	E1	1.19328	E1	0.960665	E1		8.26752	E3	2.72451	E3	13.9076	E4	2.81314	E4
	0.61209	E1	1.23273	E1	0.425869	E1	1.17699	E1		30.8583	E1	5.70734	E4	7.893	E3	4.3015	E3
	0.350555	E1	0.988575	E2	1.1421	E1	-1.81552	E3		12.1512	E3	1.14814	E3	126.833	E1	27.1358	E1
	0.205302	E1	-1.17542	E2	1.54839	E1	-0.223347	E2		42.9481	E1	2.04414	E4	25.9234	E3	7.21357	E3
	0.378453	E2	-0.217466	E2	-1.49718	E2	0.523733	E1		9.08666	E3	3.02055	E3	93.8696	E1	3.36749	E4
	2.10796	E1	0.0572302	E2	-1.38725	E3	-1.17782	E3		30.3159	E1	3.55126	E4	7.96836	E3	5.93018	E3
	-1.52074	E4	0.126183	E3	-1.02459	E3	0.000785782	E3		9.41469	E3	1.64464	E3	7.17416	E4	4.16811	E4
	1.10224	E1	-1.22529	E3	-0.667138	E1	0.319534	E1		21.3324	E1	5.20575	E4	31.488	E2	12.1748	E3
	0.253849	E1	-1.19952	E2	-0.600708	E3	0.834807	E1		6.91995	E3	20.0829	E2	11.4006	E4	7.1003	E4
	0.872052	E1	-1.31536	E2	0.715654	E3	0.219025	E2		42.7762	E1	5.55291	E4	6.05247	E3	6.26707	E3
	0.804496	E1	0.445076	E2	-0.0865362	E1	0.00720643	E3		12.243	E2	1.88242	E3	4.75835	E4	2.62506	E4
	0.729926	E1	0.774146	E1	0.044748	E1	0.0924249	E2		12.3666	E4	2.92503	E4	6.33098	E3	17.1214	E3
	0.398997	E1	0.878516	E1	-0.0961835	E1	0.0338428	E3		6.65487	E3	3.64183	E3	8.99832	E4	4.91746	E4
	-1.90144	E3	-1.17542	E3	-1.80705	E1	-0.902049	E3		28.2339	E1	2.98383	E4	10.8781	E3	0.807612	E3
	-1.04862	E3	-0.749866	E2	2.22769	E1	-0.175895	E2		7.86082	E3	2.50999	E3	49.4601	E1	3.73176	E4
	1.21454	E1	-0.469228	E2	-0.0629349	E1	-0.693843	E2		9.53468	E1	5.87421	E4	7.56418	E3	4.80989	E3
	0.642728	E1	0.00166072	E2	1.70335	E1	0.759997	E4		10.0145	E3	7.2937	E3	13.1302	E1	2.96614	E4
	-0.886485	E2	-1.13143	E3	1.23249	E1	0.56096	E2		17.9564	E1	9.30286	E4	4.40311	E3	4.66625	E3
	0.655763	E1	0.128323	E2	1.03331	E1	0.0474495	E4		10.2748	E3	5.12087	E3	4.01557	E4	3.63854	E4
	-0.305872	E1	0.265004	E1	0.806228	E1	-0.879633	E4		8.56285	E1	10.2799	E4	11.9161	E2	2.63982	E3
	-2.05881	E3	-0.332162	E1	0.081236	E1	0.38072	E1		8.66464	E3	7.30659	E3	2.49749	E4	2.9074	E4
	-1.90144	E3	0.291198	E2	0.179912	E1	-0.783895	E3		23.4259	E1	4.15332	E4	24.9922	E3	5.22587	E3
	-1.27676	E3	2.29575	E1	1.16745	E1	0.358172	E2		11.1455	E3	3.13272	E3	236.69	E1	4.04123	E4
	-1.52074	E2	-1.80062	E2	-0.37206	E2	0.670552	E1		24.0407	E1	8.61106	E4	15.6145	E3	6.63935	E3
	0.509879	E1	0.998189	E1	0.322166	E1	0.840922	E1		11.1246	E3	2.68314	E3	0.367278	E1	3.49332	E4
	-1.39714	E3	0.217171	E1	1.99006	E1	-0.637995	E3		25.7915	E1	3.20947	E4	6.66347	E3	5.61291	E3
	-0.970735	E3	0.591603	E1	1.97839	E1	-1.09282	E1		12.4467	E3	4.18304	E3	8.94934	E1	3.74752	E4
	-0.707627	E3	0.720633	E1	0.0409759	E2	-1.32056	E3		35.2449	E1	5.27345	E4	16.08	E3	4.82667	E3
	-0.915977	E2	1.02775	E1	-0.35246	E1	0.429593	E1		11.3661	E3	4.22946	E3	28.7813	E1	3.77517	E4
	-0.725968	E3	-2.21092	E3	-0.323839	E3	1.60061	E1		14.8399	E1	7.91044	E4	6.52939	E3	7.85336	E3
	1.07769	E1	-0.657669	E3	1.05617	E1	2.45624	E1		9.42952	E3	4.15385	E3	79.4656	E1	8.09156	E4
	-0.779588	E1	1.43589	E1	-0.44039	E1	1.2613	E1		41.7729	E1	6.83378	E1	6.38656	E3	23.0798	E2
	0.241623	E1	1.1514	E1	-0.344062	E1	-0.275328	E1		14.1499	E3	5.92754	E3	12.7323	E1	9.17369	E4
	1.46825	E1	-1.4343	E3	1.08447	E1	1.22285	E1		25.8045	E1	2.45512	E4	6.42028	E3	11.7373	E2
	1.06019	E1	-0.872555	E2	0.924757	E1	-1.07423	E2		7.89254	E3	6.27689	E3	16.4867	E1	6.04284	E4
	-0.886485	E1	1.03822	E1	1.09629	E3	0.528353	E3		25.4357	E1	48.0618	E1	13.8029	E3	2.27303	E3
	-1.47503	E3	-1.25297	E3	-1.65212	E3	-0.260044	E3		8.837	E3	9.12325	E3	176.449	E1	5.0893	E4
	1.38334	E3	-0.203371	E2	1.20811	E1	-0.83841	E4		22.2598	E1	7.50965	E4	6.43907	E3	3.78141	E3
	-0.318811	E1	2.07615	E1	0.728911	E1	0.843765	E3		17.3298	E3	2.67356	E3	37.5113	E1	6.21931	E4
	0.116984	E1	0.575627	E1	0.506231	E1	-0.376838	E1		15.4336	E1	2.60335	E4	16.2397	E3	6.12862	E3
	-1.206	E3	-0.64056	E3	0.0920006	E1	-0.71444	E3		9.86489	E3	4.50108	E3	149.271	E1	0	E4
	-1.57257	E3	-0.916545	E4	0.819503	E1	-0.149383	E1		23.9913	E1	3.4772	E4	16.8897	E3	4.07844	E3
	0.634164	E2	-0.233986	E3	1.43796	E1	-0.330356	E2		10.5343	E3	5.07419	E3	25.6279	E1	4.2946	E4
	-2.05881	E3	-1.13143	E2	0.258694	E1	-1.00781	E3		9.20079	E1	4.94922	E4	8.69799	E3	9.05338	E3
	0.255849	E1	1.16102	E1	-1.03712	E1	1.24878	E1		6.7926	E3	5.66415	E3	91.1665	E1	7.44435	E4
	0.644381	E3	0.668173	E1	-0.630278	E3	-0.379757	E2		25.1053	E1	15.9705	E1	14.8091	E3	1.16296	E3
	-0.684448	E3	1.57674	E1	0.214651	E1	-1.11236	E2		8.39307	E3	6.26242	E3	4.83304	E4	4.27137	E4
	-1.52074	E3	-0.483594	E1	0.830895	E1	-0.338158	E2		6.60379	E4	4.24141	E4	8.97049	E2	10.5682	E3
	-1.09434	E3	1.15332	E1	1.0081	E1	0.292917	E1		10.4963	E3	2.81283	E3	4.50936	E4	3.71952	E4
	-1.12811	E3	-0.833206	E1	-0.753616	E2	-1.20241	E3		37.2965	E1	4.70605	E4	10.6236	E3	12.0065	E3
	-0.905896	E3	-1.02399	E3	-1.54219	E2	-1.70593	E3		12.141	E3	1.65219	E3	0.856982	E1	8.38008	E4
	-0.476185	E3	1.59728	E3	0.781716	E1	0.248298	E1		18.6984	E1	3.56171	E4	9.79408	E2	2.53687	E3
	-1.27676	E3	-0.171884	E1	1.316	E1	0.117858	E2		9.98426	E3	3.4427	E3	1.10183	E1	1.93827	E4
	-1.07849	E3	0.44017	E1	0.614867	E1	-0.270898	E2		8.7768	E4	28.6869	E1	4.80522	E4	1.4537	E3
	-1.47503	E3	-0.61368	E3	1.30851	E1	1.77756	E2		26.4559	E1	5.10838	E3	6.20091	E3	8.72221	E4
	-0.303757	E3	0.0286245	E3	-0.0205907	E1	0.681913	E2		9.23708	E3	68.3546	E1	45.4201	E1	1.07682	E3
	-0.144979	E3	-0.49099	E2	1.97656	E1	-0.76733	E2		38.9178	E1	6.11928	E3	10.1728	E3	6.20708	E4
	0.769862	E1	-0.117275	E2	1.04439	E1	0.205396	E1		10.8091	E3	6.25036	E4	42.3594	E1	12.4603	E3
	1.40981	E3	-0.0907761	E2	-0.44039	E2	-1.09282	E3		48.1451	E1	3.87818	E3	10.2022	E3	4.46494	E4
	1.15075	E1	-2.21092	E3	0.0371661	E4	-0.0536454	E3		9.25233	E3	15.2696	E4	21.7918	E1	7.97711	E3
	0.586987	E1	-1.95205	E3	-0.424684	E2	-0.693843	E1		29.1605	E1	4.96067	E3	15.0244	E3	4.20695	E4
	1.37781	E1	0.242639	E1	1.56739	E1	0.540845	E1		6.64674	E3	38.9167	E1	121.753	E1	5.01613	E3
	0.523633	E1	0.659867	E3	1.48399	E1	1.03933	E1		19.4774	E1	3.99086	E3	9.76626	E3	5.04011	E4
	-0.192626	E3	-1.25297	E3	0.820884	E1	1.31586	E1		11.9853	E3	3.89592	E4	24.4153	E1	1.64753	E3
	-1.22818	E2	-1.48417	E3	1.478	E1	0.792002	E1		26.2667	E1	4.95182	E3	6.85586	E3	3.74342	E4
	-0.577032	E2	-0.842661	E3	-0.231546	E3	-1.15473	E2		13.4652	E3	28.2363	E1	45.7996	E1	6.36589	E3
	-1.18501	E2	-1.54174	E3	-1.91698	E1	1.49728	E2		20.5039	E4	28.2363	E2	15.9154	E3	4.23997	E4
	-0.690115	E2	-1.31536	E3	0.352528	E2	-0.661812	E3		18.5149	E2	8.67781	E4	35.3906	E1	11.7014	E3
	1.5037	E1	-0.842661	E2	-1.19206	E3	-0.626622	E2		9.10804	E4	4.34845	E3	21.0236	E3	4.89622	E4
	1.77226	E1	-0.893903	E3	-1.07738	E1	-0.108447	E2		11.8434	E3	11.4719	E4	93.5335	E1	9.04526	E3
	2.20454	E1	-0.883077	E3	0.278337	E1	-0.371066	E1		11.6494	E1	8.11042	E1	9.05087	E3	9.81249	E4
	1.39094	E1	-0.56969	E3	0.785084	E1	-1.55147	E2		3.66053	E3	4.38836	E3	6.47109	E4	2.72794	E3
	2.82182	E1	-0.462247	E3	-0.350343	E2	-0.022579	E1		4.12872	E4	2.18743	E4	9.10837	E3	2.99714	E4
	-1.22818	E3	0.689828	E1	-0.102753	E1	-1.44188	E2		8.92551	E3	5.02916	E3	3.13411	E4	4.26419	E3
	2.5118	E1	1.5491	E3	-0.104968	E2	-2.23404	E2		25.9402	E1	61.8249	E1	1.59154	E1	5.23333	E4
	0.008169	E1	1.13196	E1	0.497838	E1	-1.28742	E2		16.3578	E3	10.6136	E3	4.02475	E4	7.86258	E3
	0.870826	E2	0.893117	E1	0.547858	E1	0.447712	E1		24.1149	E1	11.5148	E1	15.5674	E3	5.86865	E4
	-0.348419	E2	1.36174	E1	-0.0397691	E1	0.711098	E1		8.94234	E3	8.24313	E3	43.7469	E1	4.73953	E3
	0.158876	E2	0.706533	E1	-0.0907938	E2	1.13635	E1		12.1599	E1	4.4561	E4	5.85166	E3	6.17022	E4
	0.882515	E1	-0.308516	E3	-0.0360411	E1	1.53865	E1		9.14143	E3	6.53147	E3	40.4241	E1	4.39633	E3
	2.08584	E1	-1.95205	E2	-0.468092	E1	-0.71444	E4		38.8187	E1	15.0193	E1	7.93266	E3	0.484567	E4
	1.2452	E3	-0.681773	E2	-0.161105	E1	0.47259	E2		15.2972	E3	13.0167	E2	10.1614	E1	4.37726	E3
	-1.30354	E3	-0.823983	E2	-1.80705	E2	-1.28742	E2		24.4143	E1	7.11059	E4	14.9111	E3	5.16872	E4
	0.417523	E1	-0.332162	E2	-1.13865	E3	0.440636	E1		12.6603	E3	12.9366	E3	101.736	E1	3.70737	E3
	1.2868	E1	1.63429	E1	-0.989296	E3	-1.44188	E2		34.0895	E1	39.7845	E1	8.57192	E3	4.65358	E4
	-0.652085	E1	1.48473	E1	-0.0599612	E1	1.28704	E4		14.0422	E3	51.4115	E3	26.0767	E1	6.20182	E3
	-0.18634	E1	1.98549	E1	1.52439	E3	0.515159	E1		26.2955	E1	3.87371	E4	10.7954	E3	53.4101	E1
	1.04029	E1	1.71403	E1	0.957323	E1	0.277574	E1		14.0402	E3	4.95515	E3	35.1713	E1	19.3366	E3
	1.05501	E1	0.190441	E2	-1.49718	E3	0.40276	E1		39.5732	E1	4.92061	E4	8.60406	E3	1.83574	E4
	-0.409831	E1	-0.70093	E3	-0.600708	E3	-0.108447	E2		12.2278	E3	4.9441	E3	82.1368	E1	4.07744	E3
	1.14159	E1	2.75857	E1	1.7896	E1	-1.03958	E1		34.7874	E1	4.83003	E4	14.7843	E3	2.12287	E4
	0.218707	E1	-0.928402	E3	0.483108	E1	0.360278	E3		15.7141	E3	6.4681	E3	3.53286	E4	5.3627	E3
	1.52751	E1	0.971187	E2	0.347122	E2	-2.23404	E4		62.0988	E1	3.73337	E4	11.1877	E3	2.58436	E4
	1.99369	E1	-0.139917	E3	0.656728	E1	0.0176727	E3		8.83708	E3	1.89474	E3	79.2831	E1	3.88949	E3
	-0.690115	E2	0.719466	E1	-0.237785	E2	-0.721561	E3		14.3346	E4	1.78563	E4	22.766	E3	3.60413	E4
	-0.318811	E2	2.50426	E1	0.938104	E1	1.32018	E2		36.801	E2	2.08683	E3	99.5769	E1	3.32822	E3
	-1.78978	E3	0.655558	E1	0.856856	E2	-0.499245	E3		8.69994	E4	8.31066	E4	1.75477	E3	0	E4
	-0.112728	E3	0.399446	E1	-2.07192	E2	-1.07423	E3		13.5166	E3	3.45505	E3	0.734556	E4	5.59399	E3
	-0.841823	E3	1.0929	E1	1.62704	E1	0.334654	E1		38.7959	E1	6.66758	E4	10.2838	E1	2.05134	E4
	1.28837	E3	0.831592	E1	-1.35667	E2	0.381515	E1		8.04428	E3	7.66314	E3	13.321	E3	5.16635	E3
	-0.0782043	E2	-0.905052	E1	0.682617	E1	0.874811	E1		26.9382	E1	6.07601	E4	108.225	E1	12.2757	E4
	0.143191	E1	1.86442	E1	2.32656	E1	0.0348309	E3		10.6812	E3	3.34976	E3	49.2153	E2	5.18083	E3
	-0.598966	E1	-1.39031	E3	-0.204667	E2	-0.443396	E2		52.0184	E1	4.61103	E4	117.915	E1	0	E4
	0.329266	E1	0.0877859	E1	-0.648264	E2	1.0549	E2		8.36867	E3	5.16038	E3	118.876	E3	1.76443	E3
	-1.25171	E4	-0.288443	E1	0.309612	E1	-0.736215	E4		11.9575	E1	4.60958	E4	11.0183	E4	5.54881	E4
	-0.197408	E3	-0.295015	E1	1.59475	E1	0.320933	E1		9.64314	E3	4.29596	E3	15.3225	E3	4.86587	E3
	1.63874	E1	1.2705	E1	-0.927195	E2	1.79145	E1		11.7236	E1	7.55971	E4	38.6866	E1	6.54033	E4
	1.08164	E1	0.364846	E1	1.46267	E1	1.07614	E1		6.91343	E3	3.99425	E3	7.11588	E3	7.58728	E3
	0.267642	E1	1.18479	E1	-1.72179	E3	-0.388651	E1		14.8439	E1	4.63984	E4	9.23442	E1	5.10775	E4
	-0.199015	E1	1.31255	E1	0.238891	E1	-1.25693	E2		10.612	E3	6.66187	E3	4.40734	E3	22.667	E2
	1.18364	E1	0.222184	E1	-2.07192	E3	-1.05651	E2		4.74878	E4	7.51632	E4	6.59024	E4	12.0384	E4
	-0.453817	E2	-0.000341854	E1	0.809894	E1	1.18377	E4		5.93598	E3	9.31195	E1	7.59942	E3	24.7129	E2
	0.173334	E1	2.00568	E1	0.23389	E1	1.9386	E1		7.41999	E4	10.0569	E3	18.9624	E4	8.53253	E4
	2.0896	E1	-1.39031	E4	-0.468092	E3	3.09189	E1		11.8349	E1	51.1165	E1	9.94067	E3	24.3091	E2
	2.378	E1	-1.95205	E3	0.00273219	E1	0.887018	E1		8.17737	E3	5.64362	E3	4.43998	E4	20.824	E4
	-1.09434	E3	0.459419	E1	-0.917759	E1	-1.81552	E2		23.274	E1	12.7163	E1	5.65043	E3	6.62242	E2
	-0.786843	E2	-0.629575	E3	0.667177	E1	0.898641	E1		7.60868	E3	7.96905	E3	5.39877	E4	6.25231	E4
	1.03996	E2	-1.4343	E3	1.60104	E1	1.81039	E1		52.7747	E1	16.7072	E1	7.45044	E3	50.072	E2
	0.0919348	E1	0.795963	E3	1.42996	E1	-1.96999	E4		7.62419	E3	7.58088	E3	14.5687	E4	7.68665	E4
	0.752078	E1	-0.332162	E2	-0.119689	E3	0.575318	E3		10.2891	E1	119.5	E1	7.33561	E3	18.1444	E2
	-0.585657	E1	0.097182	E1	-1.21166	E3	0.0642588	E2		8.57215	E3	7.81003	E3	9.77182	E4	7.1237	E4
	-0.140798	E1	-0.635027	E1	0.27383	E1	0.156325	E3		19.8241	E1	8.91145	E1	3.72279	E3	5.31005	E3
	-1.06327	E2	0.73855	E1	0.519029	E4	1.26926	E1		5.23897	E3	19.0422	E3	17.2621	E1	3.24374	E4
	2.038	E1	-1.95205	E4	0.0484833	E1	1.1608	E1		9.74492	E1	45.4584	E1	0.932131	E3	2.1321	E3
	0.47005	E3	1.84344	E1	0.199433	E1	0.413867	E1		4.07662	E3	123.459	E3	5.82604	E1	4.03063	E4
	0.991984	E1	0.0529025	E3	-1.91698	E2	0.834202	E3		15.8364	E1	10.7138	E1	4.40734	E3	5.90711	E3
	1.0632	E1	1.08281	E1	-0.116241	E2	1.543	E1		3.87584	E3	8.25361	E3	3.79521	E4	5.24938	E4
	1.08312	E3	0.437382	E1	0.273005	E1	0.358172	E3		6.46363	E1	25.1323	E1	7.41902	E1	30.2047	E2
	0.998738	E1	0.874582	E1	1.04962	E1	-0.564711	E2		4.40253	E2	8.28573	E3	3.22802	E3	17.2425	E4
	2.51101	E1	-0.0209813	E1	1.58277	E1	-1.44188	E3		21.2212	E1	12.416	E1	7.34556	E1	3.03662	E3
	0.709545	E1	0.254496	E1	-0.772259	E3	-0.0438139	E3		2.67119	E2	15.8832	E3	1.56168	E3	4.40139	E4
	-0.982678	E3	1.21354	E1	1.07532	E1	-0.332939	E3		2.30019	E4	2.40309	E1	3.73399	E1	6.69187	E3
	-0.0914032	E2	-1.02399	E2	0.985159	E1	0.0568794	E3		0.741997	E1	8.68621	E3	3.18285	E3	5.81481	E4
	-0.801774	E2	-0.390141	E2	0.352192	E1	-1.00781	E3		3.59162	E3	16.6714	E1	7.83526	E1	6.75164	E3
	-0.622214	E3	0.680538	E1	-0.89956	E2	0.455969	E3		16.9176	E1	9.41218	E3	4.90124	E3	2.88587	E4
	0.35367	E1	2.01556	E1	0.285201	E1	0.956473	E3		4.03898	E3	4.17036	E4	8.44739	E1	6.23987	E3
	1.72583	E1	2.0549	E1	-0.613102	E2	-0.902049	E3		5.56499	E1	13.7972	E3	4.38595	E3	10.4026	E4
	-0.103805	E1	0.0901572	E2	0.264652	E1	-1.96999	E3		3.2319	E3	120.004	E1	6.92931	E1	4.44571	E3
	-1.07849	E2	-0.994094	E1	-1.10679	E4	0.462127	E3		9.43108	E4	14.6288	E3	8.0081	E3	3.68778	E4
	0.156305	E3	-1.80062	E3	-0.376556	E3	-0.626622	E3		74.4654	E2	26.5842	E1	5.6316	E1	4.02338	E3
	-0.133928	E1	-0.53034	E2	0.490661	E1	0.498873	E1		20.4867	E4	9.28336	E3	4.92378	E3	4.24572	E4
	0.281429	E1	0.893208	E1	2.67855	E1	1.79573	E1		44.9651	E2	44.0896	E1	6.92581	E4	11.636	E3
	0.14585	E1	0.38791	E1	-1.10679	E2	-0.223347	E3		24.2426	E4	9.57714	E3	5.3404	E3	96.1239	E1
	-0.794237	E2	-0.357406	E1	0.414914	E1	-1.07423	E3		20.2259	E3	29.1231	E1	8.14133	E4	18.7026	E3
	-0.353181	E2	-1.28286	E2	-0.686992	E3	-0.848305	E3		17.9631	E4	18.4487	E3	6.35675	E3	63.6398	E1
	-0.552249	E2	-0.349652	E4	0.441335	E1	0.455315	E3		15.6155	E3	31.3736	E1	9.1386	E4	11.4702	E3
	0.472341	E2	1.16978	E1	0.714094	E2	-1.22869	E3		30.0083	E1	14.2451	E3	20.7457	E2	10.2567	E1
	-0.11792	E2	1.37062	E1	-0.126679	E1	-1.55147	E3		10.4251	E2	179.531	E1	11.7767	E4	12.9218	E3
	1.59645	E2	0.88989	E3	0.12136	E1	-1.49275	E3		14.469	E1	16.4981	E3	8.60485	E3	9.04526	E1
	0.388152	E2	-0.833206	E3	0.646452	E1	-1.03958	E3		16.3833	E2	25.0322	E1	7.80466	E4	6.84855	E3
	0.519861	E2	0.577555	E1	0.671861	E1	-0.938357	E3		4.40252	E4	8.43158	E3	7.53597	E3	31.7876	E1
	1.5967	E1	1.51199	E1	0.908037	E1	-0.728817	E3		1.43345	E3	63.8513	E1	7.9883	E4	8.73493	E3
	0.137819	E1	2.56845	E1	0.28239	E1	-0.0957239	E3		21.4437	E1	18.115	E3	9.50244	E3	21.4017	E1
	2.08544	E1	0.876411	E1	-0.510593	E1	-0.303046	E3		3.17965	E3	62.8809	E1	17.7518	E4	11.1854	E3
	0.96033	E1	-0.635027	E3	1.36029	E1	-0.079395	E3		3.06692	E1	18.8964	E3	9.45735	E3	51.6872	E1
	-0.0465024	E2	-0.24349	E2	1.04962	E1	-0.792456	E3		1.47703	E3	46.8102	E1	20.6733	E4	15.9302	E3
	-1.25171	E3	-0.64056	E2	0.956357	E1	-0.626622	E3		5.19399	E1	7.54502	E3	160.623	E2	44.1382	E1
	-0.227407	E1	0.934024	E1	-0.0305164	E3	-1.15473	E3		4.64705	E3	6.77234	E4	13.3269	E4	6.25187	E4
	1.38601	E1	1.23248	E1	-0.946795	E3	-1.17782	E3		12.9108	E4	8.01165	E3	9.49802	E3	4.39576	E3
	1.5205	E1	1.34452	E1	0.0340907	E1	-1.39701	E3		10.6199	E3	3.45444	E4	5.99887	E1	2.89985	E4
	-1.3323	E2	0.206938	E1	2.29119	E1	-1.28742	E3		13.7523	E4	7.46377	E3	5.48776	E3	5.06332	E3
	1.334	E1	-1.22529	E2	1.2696	E1	-1.81552	E3		12.4656	E3	3.53051	E4	20.1595	E1	3.14969	E4
	0.833147	E1	-0.781007	E3	-0.686992	E1	0.426429	E1		28.3443	E1	9.08454	E3	6.63154	E3	4.80971	E3
	0.453018	E1	0.278569	E1	0.00772727	E1	0.459222	E1		2.21628	E3	148.391	E1	1.71396	E4	3.75372	E4
	-1.90144	E2	0.718881	E1	0.947198	E1	0.590764	E1		8.08779	E1	19.2359	E3	4.42436	E3	5.60381	E3
	-0.47291	E1	0.952324	E1	-0.429848	E2	-1.17782	E3		0.423671	E3	9.71247	E1	7.39669	E4	8.47993	E1
	1.88212	E1	0.446293	E1	0.933658	E1	-0.310302	E1		5.13039	E1	5.54038	E3	34.6466	E1	6.85849	E3
	-0.657295	E3	-0.269395	E2	1.78415	E3	-0.332939	E1		3.57021	E3	20.8268	E1	10.3286	E3	6.29938	E4
	0.263261	E1	-0.0405853	E2	0.624538	E1	-1.44188	E2		9.79439	E4	11.0235	E3	1.34669	E1	7.12595	E3
	0.061881	E1	-0.226554	E2	0.560524	E1	0.397082	E1		6.48012	E2	91.3174	E1	9.20118	E3	70.8229	E1
	0.829636	E2	0.861628	E1	0.27383	E1	-1.49275	E3		7.00777	E1	21.828	E3	67.3677	E1	10.9068	E3
	0.366259	E2	2.55984	E1	-0.0332688	E1	-1.96999	E2		7.64259	E2	5.85753	E1	11.9679	E3	61.7554	E1
	1.58667	E1	1.53347	E1	1.32587	E1	-1.70593	E3		1.48399	E4	6.05393	E4	100.389	E1	3.93615	E3
	0.972642	E1	0.317823	E1	0.423926	E3	-0.524098	E1		3.95732	E3	13.4744	E3	14.4652	E3	6.29938	E4
	-0.0805709	E2	1.05035	E2	-0.488752	E2	0.0338428	E1		14.098	E1	27.3017	E1	14.6299	E4	30.8508	E2
	-0.245133	E1	1.07393	E1	-1.65212	E1	0.921935	E1		4.05594	E3	11.7096	E3	6.0159	E3	2.65615	E4
	0.249816	E1	-0.167146	E1	0.746778	E1	-1.55147	E3		18.9951	E1	27.1118	E1	6.16211	E4	8.53479	E3
	0.568931	E1	1.9855	E1	0.199934	E2	-0.890676	E3		5.45439	E3	6.07447	E4	5.11913	E3	54.9984	E1
	0.568486	E1	1.32819	E1	0.463294	E1	-0.655717	E3		9.64598	E1	13.8177	E1	5.09737	E4	6.00864	E3
	0.061881	E1	-0.526213	E2	0.867986	E1	-1.55147	E3		6.2083	E3	24.6984	E3	4.08087	E3	29.9624	E1
	0.217056	E2	1.41987	E1	1.68766	E1	0.172478	E1		36.8574	E1	33.2427	E1	9.50969	E4	7.76547	E3
	0.0328642	E2	-1.07386	E2	0.407433	E3	0.146146	E3		7.58497	E3	11.3313	E3	45.7669	E2	16.7983	E1
	-0.751853	E3	1.6388	E1	0.314461	E3	0.58312	E2		18.2452	E1	24.3112	E1	12.1849	E4	6.01314	E3
	2.83207	E1	-0.833206	E2	-1.17342	E3	-1.11236	E3		7.03158	E3	15.7365	E3	5.57754	E3	18.5751	E1
	1.65369	E3	1.47815	E1	-1.25416	E2	-0.693843	E3		26.3416	E1	35.8461	E1	4.48267	E4	16.241	E3
	0.467455	E1	0.917198	E1	-1.54219	E2	0.990877	E1		9.8475	E3	9.44547	E3	6.48095	E3	93.9792	E1
	-0.801774	E2	-0.556107	E2	0.523558	E1	0.584288	E1		16.9388	E1	6.52839	E4	15.008	E4	30.9154	E3
	-1.30354	E3	1.61674	E1	-0.707936	E1	0.250545	E3		8.81966	E3	10.825	E3	5.37955	E3	19.7704	E1
	-1.43413	E3	1.30547	E1	1.28915	E1	2.39214	E3		25.1834	E1	14.819	E1	0	E4	7.24159	E3
	-0.982678	E3	-0.0806815	E1	0.352528	E1	-1.81552	E2		13.8112	E3	8.11927	E3	3.21739	E3	37.9153	E1
	2.08946	E1	0.334983	E1	0.418601	E3	-0.479705	E3		31.5596	E1	3.48447	E4	8.9371	E4	10.8697	E3
	0.642912	E1	-0.966416	E3	1.13398	E1	-1.39701	E1		13.5939	E3	9.00842	E3	4.93867	E3	2.82664	E4
	0.578608	E2	0.343076	E1	0.683041	E1	0.89391	E4		18.9283	E1	48.5291	E1	5.01947	E4	3.26272	E3
	0.999032	E1	1.55334	E1	-0.288136	E1	0.524006	E1		11.1645	E3	10.0568	E3	4.18878	E3	34.0812	E4
	1.26229	E2	0.418241	E2	0.96334	E1	-0.728817	E3		23.6489	E1	8.63416	E4	6.00829	E4	6.2456	E3
	1.56399	E2	-0.0136271	E1	-1.4205	E2	-0.951272	E1		8.02687	E3	10.0049	E3	7.66056	E3	4.68415	E4
	-0.271394	E2	-0.842661	E3	0.0167187	E1	0.113869	E1		55.0563	E1	26.0334	E1	10.6103	E4	2.96116	E3
	1.73055	E1	-1.60983	E3	-0.686992	E3	0.844709	E1		9.90034	E3	10.0296	E3	9.73786	E3	2.65358	E4
	-0.156353	E1	0.398066	E2	-0.580904	E1	0.687647	E1		9.67897	E4	8.50292	E4	16.7112	E4	2.66177	E3
	1.65494	E2	0.598332	E1	-1.59321	E3	-0.951272	E3		27.8084	E2	12.5202	E3	5.87955	E3	4.3192	E4
	0.653263	E2	0.121141	E1	-0.44039	E2	0.276006	E3		34.9852	E1	103.007	E1	5.57718	E4	0.720639	E3
	-0.701702	E2	0.316106	E2	-0.346144	E1	0.0187037	E3		13.4089	E3	18.3402	E3	6.59075	E3	2.52517	E4
	-0.263707	E2	0.75829	E3	1.02757	E1	-1.55147	E3		14.0874	E1	4.31651	E4	7.17616	E4	4.7303	E3
	0.678916	E1	0.164243	E1	1.13289	E3	0.540321	E1		6.64588	E3	6.3081	E3	17.2539	E3	95.8474	E1
	1.77769	E1	-0.315454	E1	-1.02459	E3	0.0706006	E2		12.6734	E1	12.8665	E1	87.9508	E1	4.98816	E3
	0.121242	E1	-0.757411	E3	-0.0865362	E3	-2.23404	E2		7.88816	E3	8.89142	E3	19.6861	E3	6.2555	E4
	0.697262	E1	-1.11124	E2	1.09441	E3	-1.81552	E3		14.2464	E1	113.103	E1	11.4101	E1	22.3224	E2
	1.22778	E1	1.32561	E2	-0.432457	E3	1.48114	E1		10.5536	E3	5.46856	E3	14.2248	E3	14.5047	E4
	-1.6324	E3	0.381825	E1	-1.54219	E3	0.909325	E1		49.1574	E1	0.500644	E4	7.68836	E4	14.2547	E3
	0.329679	E1	0.525848	E1	-1.05008	E3	1.3464	E1		22.8494	E3	5.80747	E2	6.12859	E3	56.8559	E1
	-1.52074	E3	-1.13143	E3	-0.11396	E3	0.237437	E1		12.4656	E1	44.6257	E1	4.89704	E4	14.4364	E3
	0.896935	E1	-0.781007	E3	-0.639165	E3	0.763073	E1		8.75752	E3	7.31849	E3	8.34371	E3	11.0015	E4
	0.445746	E1	-0.579027	E3	-1.30199	E3	0.297402	E1		29.4573	E1	11.9487	E1	14.3647	E1	16.023	E2
	-0.163636	E3	-0.395887	E3	-0.826941	E3	1.37814	E1		8.47921	E3	13.2389	E3	6.47281	E3	7.71067	E4
	0.286533	E1	1.83242	E1	-1.15564	E2	-1.39701	E2		10.7837	E1	54.0123	E1	4.78574	E4	6.07325	E3
	-2.05881	E1	0.641782	E1	1.17341	E3	-0.286633	E1		8.50453	E3	9.62865	E3	7.79332	E3	5.81481	E4
	-0.456935	E3	0.846236	E1	0.507352	E1	-1.11236	E1		23.8181	E1	7.81003	E4	13.4261	E4	5.84491	E3
	-1.3323	E3	0.439861	E1	-1.35667	E2	-1.81552	E3		8.97039	E3	4.20541	E1	7.29179	E3	6.01671	E4
	-0.0336704	E1	1.23277	E1	0.466544	E1	0.221451	E3		28.0263	E1	11.8819	E3	9.99812	E4	5.21035	E3
	-0.377911	E2	1.03754	E1	0.476131	E1	0.6685	E3		10.4793	E3	21.7136	E1	12.4773	E3	11.6296	E4
	0.191418	E2	1.40291	E2	-0.772259	E2	-0.21756	E2		22.527	E1	6.73833	E3	50.1845	E1	8.01666	E3
	-0.184784	E1	-0.387301	E2	-1.17342	E1	1.58857	E2		12.2593	E3	7.20926	E4	18.8126	E3	3.72587	E4
	-0.598966	E2	0.727989	E1	1.66008	E1	0.927471	E4		9.05238	E1	8.28707	E3	8.03115	E4	4.4394	E3
	-1.78978	E2	1.67907	E1	0.600939	E1	-0.801214	E3		14.3083	E3	9.31196	E1	6.50666	E3	3.8895	E4
	-0.353181	E2	-0.210352	E2	-2.07192	E2	-0.978494	E3		20.744	E1	8.34405	E3	8.2324	E4	5.30474	E3
	-0.552249	E2	1.67494	E1	-0.0268772	E2	-0.599593	E3		20.2937	E2	3.20412	E4	11.0183	E2	4.54909	E4
	-0.132568	E1	0.682963	E2	-0.785214	E3	0.48399	E1		9.56119	E4	7.47479	E3	73.1495	E1	8.72221	E3
	0.270054	E2	-0.458805	E2	-0.226933	E3	-0.661812	E2		8.43172	E3	5.10657	E4	11.3114	E3	0	E1
	1.24947	E1	-0.928402	E2	-0.479761	E3	-0.978494	E2		11.6576	E1	11.9325	E3	14.8135	E4	5.62876	E3
	-0.825304	E3	-1.39031	E2	1.63532	E1	-0.76733	E2		6.67798	E2	82.1056	E1	5.12909	E3	23.3669	E1
	1.11965	E1	0.572175	E1	-0.470976	E1	0.244333	E1		16.1848	E4	10.864	E3	2.44852	E4	12.8141	E4
	0.311524	E1	1.68047	E1	1.81867	E1	-1.81552	E2		46.1866	E1	4.85624	E4	2.39075	E3	4.95076	E3
	-1.90144	E2	-0.579027	E2	-0.692122	E3	2.66645	E1		11.3935	E3	3.51175	E3	5.42755	E4	3.33246	E4
	0.582927	E1	0.982194	E1	-0.473882	E3	2.1989	E1		22.2105	E1	6.35671	E4	5.1426	E3	2.65456	E3
	-0.26181	E2	1.3498	E1	0.69459	E1	0.032852	E2		9.92207	E3	5.4072	E3	7.71284	E4	1.85212	E4
	1.03436	E1	-1.35096	E3	-1.17342	E3	1.0847	E1		23.7461	E1	6.12787	E4	7.49353	E3	1.58332	E3
	-1.11086	E2	-1.05649	E4	-0.577064	E2	-1.81552	E2		13.0732	E3	7.97116	E3	4.27131	E4	8.50685	E1
	0.371479	E1	0.331283	E1	1.78083	E3	-0.391663	E2		37.5185	E1	5.66442	E4	6.59501	E3	4.88395	E3
	0.629048	E2	-1.60983	E3	1.06208	E1	-0.559979	E2		8.25027	E3	8.03591	E3	6.71594	E4	25.6821	E1
	-0.608099	E2	1.0716	E1	-0.580904	E1	0.610648	E1		7.64259	E1	6.68131	E4	4.85937	E3	8.67505	E3
	-0.409831	E2	0.155085	E1	0.393224	E1	1.50731	E1		19.3555	E3	7.37966	E3	5.9499	E4	68.7117	E1
	-1.27676	E2	0.117497	E3	-1.59321	E3	-0.792456	E3		25.2915	E1	8.91145	E4	5.89248	E3	5.15184	E3
	-0.289265	E3	0.118229	E1	0.731533	E2	0.258857	E2		7.50243	E3	8.55841	E3	10.6511	E4	1.61522	E4
	0.497498	E1	-0.883077	E1	0.396826	E3	-0.610176	E3		11.6123	E1	7.47627	E1	7.0228	E3	5.49459	E3
	-1.06327	E2	0.566276	E1	1.63897	E1	0.608465	E2		12.2426	E3	6.91466	E3	7.26394	E4	16.6368	E1
	0.253849	E1	-0.534513	E2	0.15204	E1	0.60671	E3		20.1399	E1	3.26134	E4	10.4747	E3	2.6188	E3
	0.170237	E1	-0.237759	E1	0.642546	E1	-1.96999	E3		11.5734	E3	6.35362	E3	21.8735	E4	12.728	E1
	0.559692	E1	-0.0920573	E1	-0.652896	E2	0.817626	E3		23.6549	E1	6.08782	E4	45.2977	E2	3.4921	E3
	-0.418238	E2	-1.00874	E2	1.0854	E2	1.05848	E3		12.7134	E3	7.89717	E3	93.6151	E1	69.5759	E1
	0.31368	E1	0.401163	E2	-0.604794	E3	-0.191661	E1		19.1584	E1	6.40225	E4	9.61435	E3	5.2423	E3
	-1.90144	E3	0.212657	E1	-1.0007	E2	0.80516	E3		15.9652	E3	6.82978	E3	43.5225	E1	3.23045	E4
	0.294743	E1	1.1693	E1	-1.01246	E4	-0.621061	E2		29.9724	E1	7.32066	E4	9.52558	E3	4.82609	E3
	-0.905896	E3	1.87821	E1	0.0262921	E2	-0.133704	E2		11.7592	E3	7.45003	E3	2.61175	E1	3.93038	E4
	1.36847	E1	-0.61368	E3	-0.785214	E4	-1.70593	E1		30.6689	E1	6.53754	E4	7.44646	E3	3.7976	E3
	1.29063	E1	-1.15278	E3	-1.45692	E4	0.0642588	E1		10.4593	E3	19.5251	E2	7.09004	E4	9.52983	E1
	-0.947897	E3	1.37504	E1	-0.0619411	E1	-0.249491	E2		30.4219	E1	5.52138	E4	10.1217	E3	7.87229	E3
	1.43483	E1	0.483542	E1	0.568613	E1	-1.25693	E4		10.3167	E3	24.932	E2	42.6777	E1	47.003	E1
	-1.206	E1	-0.765112	E2	0.310362	E2	-0.913771	E3		12.2677	E1	6.94834	E4	9.35609	E3	58.7942	E3
	-0.447656	E1	0.86708	E1	0.569184	E1	-1.44188	E4		11.8561	E3	6.11917	E3	34.8914	E1	39.0884	E1
	-0.48282	E2	-1.17542	E2	0.719782	E1	-0.528403	E4		28.8266	E1	8.1705	E4	24.4536	E3	14.7216	E3
	1.3986	E1	0.374538	E1	-0.234653	E3	-1.70593	E4		9.80901	E3	7.68845	E3	64.1023	E1	1.93827	E1
	-0.859076	E2	-1.54174	E3	-0.834361	E1	1.9025	E1		18.1048	E1	11.0443	E4	9.95512	E3	0	E4
	1.14971	E3	-1.95205	E3	0.646452	E1	1.42514	E1		9.1494	E3	24.5315	E2	57.2954	E1	5.67393	E3
	0.219255	E1	0.337836	E1	1.75204	E1	-0.637995	E1		7.86519	E4	52.147	E1	20.3227	E3	5.97633	E4
	0.539327	E1	-1.69317	E2	2.49193	E1	0.133409	E1		7.94648	E3	15.9061	E2	8.17805	E4	6.70831	E3
	0.585923	E1	-0.160921	E2	0.597597	E1	-0.736215	E3		10.5364	E4	51.5162	E1	6.84117	E3	3.20353	E4
	1.42058	E1	-1.31536	E2	-0.255486	E1	1.43579	E1		6.80109	E3	20.226	E2	10.4937	E4	2.77439	E3
	0.552558	E3	-1.35096	E3	-0.429848	E3	0.252222	E1		7.69312	E4	20.0257	E4	9.99812	E3	4.49571	E4
	-1.70317	E3	0.45112	E1	-0.523658	E2	0.0187037	E1		7.26204	E3	27.7857	E1	105.133	E1	18.8541	E1
	0.00627567	E2	-0.426022	E2	-0.302764	E2	0.73492	E3		6.25134	E4	10.4988	E3	9.47939	E3	6.5536	E3
	-0.301653	E2	-0.0946331	E1	1.85343	E3	0.557472	E1		9.71917	E3	9.43029	E4	106.103	E1	4.13498	E4
	0.289746	E3	0.183755	E1	-0.325814	E1	1.32893	E1		15.3594	E4	10.1504	E3	13.5811	E3	3.17332	E3
	-0.0817597	E2	0.759867	E1	0.30584	E1	-0.819358	E1		6.95814	E3	8.4108	E4	34.4665	E1	5.39324	E4
	0.771584	E1	0.277616	E2	0.368301	E1	2.45194	E1		7.27158	E1	6.63394	E3	8.00877	E3	4.2846	E3
	2.00979	E1	0.945127	E1	-1.30199	E3	0.958051	E1		7.01252	E3	9.8877	E4	56.7008	E1	4.57251	E4
	-1.3323	E2	0.142971	E1	0.984132	E1	1.45299	E2		15.9159	E1	5.65304	E3	9.03803	E3	3.92818	E3
	-1.1651	E3	-0.789216	E2	-0.390369	E2	1.98454	E2		6.67152	E3	6.36819	E4	11.9324	E4	2.63012	E4
	0.137143	E3	1.00783	E1	-0.407142	E2	1.38057	E1		4.89719	E4	6.5414	E3	9.08353	E3	9.78365	E3
	-0.125842	E3	-1.60983	E3	-0.473882	E2	0.951968	E1		7.58023	E3	41.7036	E1	28.7701	E1	7.12893	E4
	-0.305872	E3	1.37906	E1	0.445566	E1	-0.584251	E2		15.582	E4	14.7169	E3	5.90755	E3	5.10071	E3
	-0.850353	E2	-0.398793	E1	0.163214	E1	-1.09282	E2		5.72918	E3	142.619	E1	61.8597	E1	4.19958	E4
	0.791915	E1	-0.0428284	E1	-0.592663	E3	-0.12161	E3		7.38289	E4	14.7501	E3	13.109	E3	7.00759	E3
	-0.121861	E1	-0.0589192	E2	-1.10679	E3	-1.09282	E4		8.47936	E3	34.8114	E1	19.0635	E1	4.91172	E4
	1.30009	E1	0.635066	E1	-1.65212	E3	-0.0573986	E3		10.3385	E1	9.64573	E3	10.3706	E3	6.35322	E3
	-1.47503	E3	-1.54174	E2	-0.81252	E3	2.40183	E1		7.19143	E3	8.57769	E4	47.3713	E1	5.69256	E4
	-1.47503	E3	0.865008	E1	-0.344062	E2	-0.0511636	E1		13.2447	E1	6.03732	E3	7.12618	E3	30.5278	E2
	-0.662576	E2	1.39265	E3	1.99228	E1	1.25864	E1		7.77348	E3	6.70862	E4	49.0624	E1	6.47086	E4
	0.627711	E1	0.449015	E1	0.192357	E1	1.40821	E1		5.86178	E4	9.89335	E3	7.37561	E3	2.75744	E3
	0.678077	E1	0.739244	E1	0.714615	E2	0.888595	E1		7.8358	E3	80.1831	E1	34.2793	E1	3.55349	E4
	0.109056	E3	0.442017	E1	0.800765	E1	0.166239	E1		16.4538	E1	22.2285	E2	11.9849	E3	4.43033	E3
	-0.398897	E1	1.37888	E1	-1.54219	E3	0.837697	E1		7.18253	E3	15.261	E4	9.47927	E1	4.22345	E4
	0.344648	E2	0.679076	E1	0.00606949	E1	-0.0861138	E1		6.40239	E4	1.35174	E3	6.39676	E3	3.5038	E3
	-0.460078	E1	1.43583	E1	-1.19206	E2	-0.819358	E3		6.26326	E3	4.31321	E4	24.0567	E1	4.63469	E4
	-0.358003	E2	0.719028	E3	0.886261	E1	0.258857	E1		8.00756	E4	6.07209	E3	4.7921	E3	18.6074	E2
	1.21568	E1	-0.53034	E2	-0.630278	E3	1.49545	E1		7.04904	E3	46.6935	E1	45.6785	E1	1.61522	E4
	0.483323	E1	-0.806195	E2	0.259551	E3	0.921165	E1		5.85018	E4	7.61538	E3	10.926	E3	1.70032	E3
	-0.229144	E1	0.679401	E3	-0.565769	E1	1.15422	E1		8.86779	E3	83.3738	E1	26.8113	E1	5.37328	E4
	0.535948	E2	0.113817	E1	0.601814	E2	-0.305449	E1		8.03954	E4	18.704	E3	7.53369	E3	16.7522	E2
	0.139843	E1	0.440787	E2	-1.91698	E3	-0.649717	E2		6.46319	E3	45.108	E1	26.1218	E1	4.31658	E4
	-1.70317	E3	1.75842	E1	-0.97822	E1	1.59264	E1		8.65665	E4	16.822	E3	42.0534	E3	1.73283	E3
	0.0881108	E2	0.357986	E3	0.78853	E1	2.22255	E3		8.48428	E3	17.7667	E1	28.3294	E1	4.99011	E4
	0.264727	E1	-0.315454	E3	0.944713	E1	0.247169	E3		19.1555	E1	10.4258	E3	6.08363	E3	45.8724	E2
	0.708769	E1	-0.514099	E3	0.566319	E1	-1.00781	E3		6.40239	E3	48.1953	E1	16.7724	E1	8.02998	E4
	0.891251	E3	-0.646176	E2	-0.501079	E2	0.137954	E4		5.49078	E1	13.3891	E3	4.20888	E3	24.6591	E2
	-1.30354	E3	0.931216	E1	1.40929	E1	-0.632266	E3		6.42119	E4	19.2915	E4	82.7035	E1	3.86781	E4
	-1.57257	E3	-0.362667	E1	-1.23232	E3	0.231005	E1		2.81959	E3	89.415	E2	2.13021	E3	15.1652	E2
	-1.78978	E3	1.34472	E1	-1.54219	E2	0.13035	E1		7.94958	E4	60.9144	E1	0.734556	E4	10.2353	E4
	-1.27676	E3	-1.69317	E3	-1.4205	E2	-0.604848	E2		11.7029	E3	13.0142	E3	6.49376	E3	31.0123	E3
	-1.18501	E3	-1.15278	E3	-1.13865	E3	-1.62093	E2		14.5927	E4	166.464	E1	3.06065	E4	45.8724	E1
	-1.78978	E3	0.80046	E2	-0.544134	E1	0.0697011	E3		32.1766	E2	14.3173	E3	5.137	E3	9.32216	E3
	1.19992	E3	0.730125	E1	-1.80705	E2	-1.32056	E3		10.0293	E4	118.066	E1	5.14189	E4	9.56213	E4
	0.469475	E1	0.646608	E1	-0.0521426	E1	-0.674303	E3		8.46333	E3	11.2606	E3	3.55035	E1	6.4032	E3
	-1.70317	E2	0.791532	E3	-1.59321	E2	-0.925866	E2		8.69623	E1	76.1098	E1	6.81122	E3	63.2361	E1
	-0.758603	E2	-0.235868	E1	0.00356925	E1	1.60295	E2		6.67798	E3	10.5839	E3	31.5206	E1	6.06666	E4
	1.01276	E1	-1.69317	E4	-2.07192	E2	0.22024	E1		12.3469	E1	81.438	E1	7.22126	E3	30.3932	E2
	0.470624	E1	1.11875	E1	-2.33678	E2	0.00400963	E1		8.90247	E3	9.60572	E3	7.90522	E1	6.70051	E4
	0.405837	E1	0.558937	E1	-0.333817	E2	0.529702	E1		9.99225	E1	24.7318	E1	4.49399	E3	6.81471	E3
	0.217056	E2	-0.310814	E1	0.414914	E1	-0.604848	E2		9.82835	E3	15.9777	E3	12.5749	E1	1.66907	E4
	0.0310879	E1	0.635066	E1	0.657937	E1	0.730972	E2		30.1251	E1	39.7644	E1	8.94875	E3	6.08343	E3
	-2.05881	E2	0.396682	E1	0.806841	E1	-0.193453	E2		10.198	E3	12.9816	E3	49.0683	E1	42.4804	E1
	-1.12811	E2	-1.54174	E4	1.42446	E1	-0.902049	E2		14.7411	E1	8.81132	E1	8.68706	E3	5.35098	E3
	1.15858	E1	-0.0720671	E3	-1.13865	E3	-0.736215	E2		8.8797	E3	6.18294	E4	4.92152	E4	38.4065	E1
	-1.70317	E2	-1.80062	E3	-0.190513	E2	1.20557	E2		15.6562	E1	5.67167	E3	11.613	E3	13.9902	E3
	-0.112728	E2	0.319959	E1	-1.13865	E2	0.169025	E2		8.29886	E3	62.22	E1	3.48914	E4	147.309	E1
	0.0407587	E2	-1.69317	E2	-0.4047	E3	-0.16741	E2		16.3655	E1	7.58863	E3	5.03741	E3	6.96303	E3
	1.36183	E1	0.879184	E1	0.731408	E1	2.06488	E2		10.3328	E3	4.17801	E4	5.6715	E4	19.8134	E1
	-0.0192169	E3	1.1035	E3	0.88833	E1	0.223862	E1		19.9809	E1	5.91432	E3	8.08012	E2	3.95137	E3
	0.218707	E3	-1.22529	E3	-0.31992	E2	-0.127609	E3		8.13064	E3	8.39078	E4	3.50954	E4	5.16872	E4
	0.400718	E3	-1.54174	E3	0.302413	E1	0.76598	E3		13.0963	E1	12.4849	E3	27.6193	E2	10.079	E3
	-0.23973	E1	-1.95205	E3	0.138773	E1	0.86889	E1		10.7484	E3	8.62647	E4	7.59346	E4	120.388	E1
	1.954	E1	-1.54174	E3	-0.109437	E2	-0.0499288	E3		27.3975	E1	19.1362	E3	5.42441	E3	7.69968	E3
	-0.867999	E3	-1.17542	E2	-1.27733	E1	0.192568	E2		13.2013	E3	111.719	E1	5.48468	E4	7.80692	E4
	-0.926328	E3	1.04817	E3	0.354869	E3	-0.564711	E2		16.1014	E1	22.2337	E3	5.91834	E3	14.1494	E1
	-0.225678	E2	0.271363	E1	-1.02459	E3	-0.371066	E1		9.89358	E3	9.73691	E4	1.50409	E4	15.0216	E2
	-1.30354	E2	-1.22529	E2	-0.613102	E3	-1.22869	E2		25.0984	E1	7.32942	E3	9.74426	E3	8.81913	E4
	-1.09434	E2	-1.17542	E2	0.955112	E2	-0.00684436	E3		8.79283	E3	55.538	E1	33.2999	E1	8.93795	E3
	1.06151	E1	0.438313	E1	1.20257	E1	-1.17782	E2		27.12	E1	15.0039	E3	10.345	E3	16.028	E4
	0.416535	E1	0.479674	E1	0.855599	E1	-0.189876	E1		14.2907	E3	13.6375	E4	18.9204	E1	18.0905	E2
	1.64139	E1	-0.721123	E2	0.66333	E1	-0.223347	E2		33.5838	E1	15.4972	E3	8.92842	E3	25.036	E4
	-1.36337	E3	-0.781007	E2	1.07374	E1	1.02493	E1		13.821	E3	11.2144	E4	2.12205	E4	36.9079	E2
	-1.78978	E3	-0.940649	E1	-1.80705	E3	-1.55147	E3		12.9603	E1	12.4858	E3	6.38517	E3	21.5056	E4
	0.560376	E1	1.45356	E1	0.278745	E3	0.12102	E3		7.34407	E3	104.985	E1	2.98719	E4	4.04415	E3
	-0.867999	E3	-1.00874	E2	0.460522	E2	1.23441	E3		10.5859	E1	12.2668	E3	7.43248	E3	69.7268	E1
	1.84721	E1	-0.862323	E2	0.787778	E2	0.0587377	E3		9.08687	E3	15.5533	E4	23.2201	E1	4.21304	E3
	1.75381	E1	-1.22529	E2	1.21485	E1	-0.75931	E3		6.23278	E4	22.6291	E2	5.60501	E3	43.9341	E1
	0.198422	E1	0.370468	E2	0.76907	E1	0.148351	E2		10.0361	E3	9.57946	E4	9.18195	E4	3.64557	E3
	0.514774	E1	-0.71427	E1	1.85521	E1	-1.44188	E2		13.3136	E1	14.7945	E3	5.01973	E3	1.29218	E1
	0.550228	E2	0.181911	E3	1.16562	E1	0.108214	E1		7.85997	E3	7.58978	E4	6.95379	E1	4.29612	E3
	-0.0263764	E3	0.188629	E3	-0.459569	E1	0.501201	E3		16.7197	E1	3.20412	E3	9.63684	E3	57.5424	E1
	-0.657295	E2	-0.179916	E3	0.0294306	E3	0.105764	E3		12.1564	E3	12.2657	E1	133.611	E1	9.54396	E3
	0.963807	E2	0.107854	E1	-1.91698	E2	-1.70593	E3		21.9137	E1	10.4267	E4	10.1288	E3	2.96504	E4
	-1.70317	E2	1.58165	E1	-0.569497	E2	0.289392	E3		8.80494	E3	6.08782	E3	31.0473	E1	6.09455	E3
	-1.06327	E3	-0.024178	E1	-1.30199	E2	0.153444	E1		5.50019	E4	5.04015	E4	5.56825	E3	1.72291	E4
	0.156305	E2	1.83662	E1	0.588842	E1	1.18613	E1		7.67621	E3	2.10428	E3	4.87821	E4	7.82504	E3
	0.108327	E1	-0.556107	E3	-0.692122	E2	-1.44188	E2		29.3831	E1	6.60849	E4	5.40197	E3	151.799	E1
	0.406514	E1	-0.387301	E3	0.727027	E2	0.123374	E1		12.3788	E3	16.6676	E3	76.5775	E1	11.4069	E3
	-1.25171	E3	-1.60983	E3	-0.562077	E3	-0.71444	E1		12.243	E4	70.1401	E1	9.48305	E4	20.6031	E1
	0.611092	E1	0.904506	E1	-1.59321	E3	-0.828765	E2		12.6757	E3	19.5342	E3	9.88808	E3	7.78092	E3
	0.665087	E1	-0.603447	E2	-0.125505	E1	-0.555304	E2		10.8161	E1	52.7344	E1	42.5076	E1	20.2711	E1
	0.51758	E2	-1.00874	E3	1.05436	E1	0.758818	E3		17.6596	E2	19.0506	E3	6.7148	E3	7.43003	E3
	1.20489	E1	0.844149	E1	2.15526	E1	1.17134	E1		14.2464	E4	52.0305	E1	15.6705	E1	19.7057	E1
	-0.407068	E3	-0.498535	E2	2.69265	E1	-0.172478	E1		8.05379	E3	12.9767	E3	7.50287	E3	9.74201	E3
	-0.66793	E1	1.32604	E1	-0.0521426	E1	0.474773	E1		33.6674	E1	131.086	E1	31.3411	E1	4.19958	E1
	-0.738695	E1	-0.469228	E1	-1.10679	E2	-1.15473	E3		10.2433	E3	25.2324	E3	8.55627	E3	9.23125	E3
	-1.14616	E3	0.269905	E1	1.09538	E1	0.508387	E1		4.28504	E4	58.8633	E1	14.4812	E4	30.8277	E1
	1.83372	E1	-1.48417	E3	1.72787	E1	-1.55147	E3		4.97379	E3	20.4894	E3	34.2537	E1	26.4251	E3
	2.56877	E1	-1.54174	E3	-0.772259	E2	0.329681	E1		9.79439	E4	39.3506	E1	8.43669	E3	11.6296	E1
	1.1735	E1	0.91737	E2	-0.577064	E3	0.404259	E1		7.28148	E3	18.5354	E3	37.6436	E1	30.4967	E3
	-0.701702	E1	-1.19952	E3	-0.27927	E2	-0.152598	E2		12.5546	E1	62.7576	E1	7.23518	E3	172.291	E1
	1.39724	E2	-0.95331	E3	-0.193302	E3	-1.09282	E2		8.31809	E3	14.1272	E3	50.0992	E1	10.4549	E3
	-1.25171	E2	1.79012	E1	0.962797	E1	0.744537	E1		12.985	E1	30.075	E1	11.1399	E3	37.9578	E1
	-0.212118	E3	0.347454	E1	1.36556	E1	-1.05651	E1		9.36205	E3	22.9395	E3	49.7045	E1	15.9677	E3
	-1.3323	E3	0.948229	E1	-0.0379006	E1	-0.286633	E4		10.9816	E1	34.5444	E1	6.16752	E3	6.62242	E1
	-0.0865515	E3	-0.506236	E2	0.208832	E3	-1.55147	E2		13.9361	E3	19.0235	E3	46.4729	E1	12.7064	E3
	0.205302	E1	0.308719	E2	0.454661	E2	-0.446875	E2		25.1846	E1	120.955	E1	4.88367	E3	21.3536	E1
	-1.6324	E2	-1.95205	E2	0.495998	E1	1.17134	E3		12.4656	E2	23.1847	E3	40.4822	E1	5.70632	E3
	0.325115	E2	-1.39031	E2	1.61103	E1	0.607149	E1		10.0912	E1	143.985	E1	12.4617	E3	8.22523	E4
	2.21129	E1	-0.494744	E2	1.77564	E1	1.02206	E1		15.0516	E3	15.8648	E3	43.0209	E1	2.93817	E3
	0.201877	E1	-1.15278	E4	-0.473882	E3	0.13493	E1		14.7101	E1	28.5081	E1	10.8043	E3	2.78993	E4
	-1.39714	E2	-0.322523	E1	-1.21166	E3	0.0503031	E1		8.52232	E3	13.4439	E3	5.30513	E1	6.06539	E3
	-0.564442	E3	0.266972	E1	-0.397467	E1	-0.354257	E2		2.81959	E4	152.941	E1	4.88431	E3	1.88837	E4
	-0.169561	E1	-1.54174	E3	0.259123	E1	0.553951	E2		6.28618	E3	89.2147	E2	7.34556	E1	17.8967	E2
	-1.07849	E2	0.260037	E2	0.600238	E3	0.249423	E1		8.75559	E4	20.2781	E4	3.8039	E3	6.28469	E4
	-1.70317	E3	-0.109126	E1	-0.686992	E3	-1.55147	E3		7.83297	E3	86.4945	E2	24.5982	E1	25.9082	E1
	0.648031	E2	0.155085	E2	-1.23232	E2	-1.39701	E1		18.4757	E1	11.3368	E4	4.40734	E3	3.23045	E2
	-0.0151844	E2	0.787048	E1	0.246494	E3	0.989993	E1		7.5231	E4	12.013	E3	4.10649	E4	0.93683	E4
	-1.36337	E3	-0.160921	E3	0.126243	E1	-1.25693	E3		10.9089	E3	81.3474	E1	4.17093	E3	2.2555	E3
	-0.765473	E2	-0.332162	E1	0.937596	E3	-1.55147	E3		5.61446	E4	7.76895	E3	7.42718	E4	0.662663	E4
	2.44734	E1	0.950754	E1	-0.399863	E3	1.22446	E1		9.29175	E3	69.9699	E1	8.96399	E3	2.91158	E3
	-0.00921298	E1	1.649	E1	-0.890775	E3	0.0318586	E2		24.5389	E1	12.2784	E3	5.23371	E4	6.56525	E4
	-0.195807	E2	2.49892	E1	-1.38725	E3	1.73401	E1		7.90265	E3	9.92703	E4	9.90629	E3	5.08693	E3
	0.555335	E1	1.22557	E1	-1.19206	E3	1.01217	E1		11.872	E4	66.9146	E3	54.7381	E1	10.2221	E4
	-1.11086	E3	-0.179916	E1	-1.91698	E3	0.840922	E1		10.4244	E3	78.7441	E1	13.2204	E3	21.8055	E2
	-1.57257	E3	1.23136	E2	-1.0918	E3	-1.49275	E1		10.8656	E4	9.77922	E3	6.63121	E4	10.4282	E4
	0.501227	E2	-1.25297	E2	0.384067	E3	0.207283	E3		15.2481	E2	5.00643	E4	26.444	E2	4.85257	E3
	-0.390894	E3	-0.263255	E3	0.809894	E3	-0.33554	E2		15.1244	E4	7.89466	E3	5.78227	E4	0	E4
	-1.70317	E2	-0.393003	E3	-1.54219	E3	-0.951272	E1		9.45577	E3	8.66665	E4	13.2577	E3	10.6923	E3
	-0.0222691	E2	1.0896	E3	-0.154726	E1	0.364455	E1		6.06277	E4	4.87586	E3	5.99888	E4	8.66837	E4
	0.512978	E2	-0.213892	E1	1.39908	E1	-1.15473	E2		4.30359	E3	6.10784	E1	6.1213	E3	8.09053	E3
	-0.252456	E2	0.279519	E2	-0.588703	E3	-2.23404	E2		5.65367	E4	9.6625	E3	7.75364	E4	3.98422	E4
	-0.959148	E2	-1.80062	E3	-1.19206	E3	1.06302	E1		7.57063	E3	81.3295	E1	8.23302	E3	4.62464	E3
	-1.03451	E1	-0.0220438	E1	0.483584	E3	1.29008	E1		5.79238	E4	8.9731	E3	53.5001	E1	5.26812	E4
	0.900174	E1	-1.19952	E2	0.92265	E1	-1.25693	E3		21.5027	E2	61.8895	E1	8.43683	E3	9.30503	E3
	-0.57279	E3	-1.02399	E3	-0.49796	E3	1.03385	E3		12.3172	E4	11.7086	E3	8.05581	E4	2.74588	E4
	-1.47503	E3	0.42085	E1	-0.967455	E3	1.61609	E1		10.9074	E2	3.43518	E4	14.1664	E2	7.15314	E3
	-1.52074	E3	0.0173061	E1	-1.01246	E3	0.205396	E1		11.8349	E4	12.3759	E2	7.42718	E4	47.003	E1
	0.74023	E3	-0.368002	E2	0.803248	E3	-0.247415	E3		12.5234	E2	3.40432	E4	8.14511	E3	9.5174	E3
	1.01105	E1	-0.114539	E2	-1.05008	E3	0.924331	E1		9.70552	E4	2.57254	E3	4.16248	E4	8.82703	E4
	0.733294	E1	0.622966	E1	-1.23232	E3	0.896694	E1		6.02813	E3	1.32671	E4	3.36211	E3	11.903	E3
	1.04528	E1	-1.28286	E3	-1.21166	E3	1.4077	E1		9.05239	E1	2.16278	E3	2.61175	E1	4.45084	E4
	1.1287	E1	-1.03988	E3	-0.577064	E3	1.13592	E3		11.4006	E3	1.93582	E4	0	E2	14.8923	E3
	0.586775	E1	-1.69317	E3	-0.718854	E3	0.480943	E3		9.14642	E4	0.400515	E3	2.1547	E4	125.162	E1
	-1.30354	E2	-1.13143	E3	-0.390369	E3	0.884586	E1		13.9056	E2	15.0193	E1	2.38599	E3	4.94259	E3
	-0.608099	E2	-1.54174	E3	1.21436	E1	-2.23404	E2		8.9345	E4	7.81004	E2	0.559662	E4	12.8833	E4
	-1.04862	E3	-1.48417	E3	-1.05008	E3	0.325102	E1		12.5486	E3	0.550708	E4	0	E2	8.18381	E2
	-2.32784	E2	0.525357	E2	-0.388032	E3	0.701787	E1		17.4221	E4	2.30296	E2	4.89704	E4	11.9527	E1
	-1.18501	E2	-0.384482	E3	-0.544134	E3	0.797373	E1		11.1438	E3	30.6394	E1	7.59041	E2	8.07142	E3
	-1.52074	E3	-0.74247	E2	-1.80705	E3	0.62032	E3		4.74879	E4	9.5456	E2	9.54922	E4	10.0334	E4
	-0.150624	E2	0.00760481	E2	-0.946795	E3	0.580301	E1		25.8957	E2	3.24417	E4	11.5148	E3	22.9172	E3
	-0.608099	E2	0.030478	E2	-0.79186	E3	1.60966	E1		59.2115	E1	3.97792	E3	52.0345	E1	12.6696	E4
	0.0202555	E1	-0.905052	E3	-0.956985	E3	0.270729	E1		9.71739	E3	5.8909	E4	12.2958	E3	3.0565	E3
	1.59119	E2	-0.188125	E2	-0.724432	E3	2.53416	E1		5.45369	E4	27.3602	E2	23.163	E1	0.516872	E4
	-0.00430605	E2	-0.781007	E2	-0.917759	E3	-0.992871	E3		9.67887	E3	316.063	E1	6.1213	E3	9.50499	E3
	0.641252	E1	-0.0115522	E1	-1.21166	E3	0.862537	E1		24.4117	E1	21.9616	E2	35.9583	E1	10.4549	E4
	0.237461	E2	0.964576	E1	-1.72179	E3	-0.426462	E4		46.4491	E2	21.7818	E4	6.82088	E3	7.10699	E2
	-1.1651	E2	-0.646176	E3	0.66938	E1	-1.96999	E4		19.5887	E4	12.0488	E3	40.8413	E1	10.81	E4
	0.0518856	E2	-1.09208	E4	-1.10679	E1	0.404633	E1		6.93558	E3	36.547	E1	18.5682	E3	13.4387	E3
	-0.144979	E2	-1.48417	E3	0.47026	E1	0.440976	E3		7.27082	E4	18.8399	E3	80.2707	E1	21.5943	E4
	0.170237	E1	0.527562	E3	0.700978	E1	0.722465	E1		15.9569	E2	24.3062	E4	15.5717	E3	51.0411	E2
	1.24931	E1	0.0901572	E1	-1.0007	E3	-2.23404	E2		15.5968	E4	17.5984	E3	98.9202	E1	16.0625	E4
	1.82978	E1	0.870607	E2	0.358189	E1	1.36517	E2		6.60378	E2	19.5918	E1	8.90047	E3	6.80229	E3
	0.73937	E1	1.37095	E1	-0.707936	E3	-2.23404	E3		10.7867	E4	13.9179	E3	110.747	E1	95.0762	E1
	-0.119229	E2	1.26488	E1	-0.171539	E1	-1.39701	E2		15.9901	E3	44.2766	E1	12.7059	E3	9.10284	E3
	-0.0421777	E2	1.1471	E1	0.0191346	E1	1.01505	E3		16.6702	E1	14.0848	E4	74.18	E1	37.667	E1
	-0.603505	E2	1.17886	E1	-0.451231	E2	-1.39701	E2		9.85914	E3	29.1174	E1	9.71246	E3	5.8771	E3
	0.885679	E1	0.251439	E1	1.07894	E1	-1.44188	E2		5.46354	E4	8.21054	E2	6.67339	E4	31.2546	E1
	-0.423946	E2	0.921986	E1	-0.747598	E3	-1.35687	E2		3.51775	E3	3.13736	E4	41.176	E2	20.1363	E3
	-0.0182049	E3	0.904862	E1	1.07094	E1	0.879031	E1		7.31141	E4	1.95908	E3	7.26394	E4	48.726	E1
	0.637724	E1	-0.675599	E2	-1.0918	E3	2.84391	E1		7.34965	E3	0.6825	E4	9.12649	E3	12.0443	E3
[truncated: 194,969 more rows]

## Sheet: Figure 4
	Fig. 4g
		AEC TI	AEC TII	HPC TI	HPC TII	HE
	G0/G1	96.3	12.4	89.9	2	1.4
	S	2.4	29.1	8.9	51.2	59.7
	G2/M	1.3	58.5	1.2	46.8	38.9

## Sheet: Figure 5
	Fig. 5c
		GO terms	enrichment
	Cluster1	RNA catabolic process	34.1174
		ribonucleoprotein complex biogenesis	7.71809
		response to oxygen levels	7.28158
	Cluster2	Notch signaling involved in heart development	9.10015
		endothelium development	9.6122
		artery development	10.3293
	Cluster3	response to insulin	10.4022
		regulation of epithelial cell migration	11.7365
		glycerolipid biosynthetic process	14.1818
	Cluster4	cell cycle G1/S phase transition	14.9964
		cell cycle checkpoint	15.8772
		G2/M transition of mitotic cell cycle	18.7634
	Cluster5	DNA replication	64.4119
		sister chromatid segregation	62.2082
		mitotic sister chromatid segregation	57.1104
	Cluster6	morphogenesis of embryonic epithelium	11.2796
		mesoderm development	8.16242
		regulation of Wnt signaling pathway	9.35465

## Sheet: Figure 6
	Fig 6e
	UMI Count of JUNB in HEC
	CS10 HEC	in vitro HEC	CS13 HEC		Table Analyzed	Data 1		Table Analyzed	Data 1
	3	1	0
	0	7	5		Column B	in vitro HEC		Column B	in vitro HEC
	13	1	0		vs.	vs.		vs.	vs.
	1	1	5		Column A	CS10 HEC		Column A	CS13 HEC
	9	0	1
	3	2	1		Unpaired t test			Unpaired t test
	0	1	3		P value	<0.0001		P value	<0.0001
	0	2	1		P value summary	****		P value summary	****
	4	1	13		Significantly different (P < 0.05)?	Yes		Significantly different (P < 0.05)?	Yes
	0	2	7		One- or two-tailed P value?	Two-tailed		One- or two-tailed P value?	Two-tailed
	9	0	1		t, df	t=5.862, df=241		t, df	t=8.633, df=138
	1	5	2
	1	1	7		How big is the difference?			How big is the difference?
	0	2	9		Mean of column A	3.129		Mean of column A	5.476
	1	1	12		Mean of column B	0.9412		Mean of column B	0.9412
	1	0	10		Difference between means (B - A) ± SEM	-2.188 ± 0.3732		Difference between means (B - A) ± SEM	-4.535 ± 0.5253
	0	0	9		95% confidence interval	-2.923 to -1.453		95% confidence interval	-5.574 to -3.496
	3	0	2		R squared (eta squared)	0.1248		R squared (eta squared)	0.3507
	3	1	10
	0	0	16		F test to compare variances			F test to compare variances
	0	2	1		F, DFn, Dfd	8.416, 123, 118		F, DFn, Dfd	13.33, 20, 118
	4	3			P value	<0.0001		P value	<0.0001
	0	0			P value summary	****		P value summary	****
	3	0			Significantly different (P < 0.05)?	Yes		Significantly different (P < 0.05)?	Yes
	0	0
	7	2			Data analyzed			Data analyzed
	3	0			Sample size, column A	124		Sample size, column A	21
	0	1			Sample size, column B	119		Sample size, column B	119
	1	2
	12	1
	0	2
	4	0
	1	3
	3	0
	17	0
	1	0
	2	0
	0	1
	0	3
	0	0
	5	0
	17	1
	0	1
	5	0
	1	1
	1	5
	4	0
	2	2
	4	0
	0	1
	6	0
	2	0
	6	0
	1	3
	1	0
	1	1
	1	0
	0	0
	8	1
	4	0
	2	0
	0	0
	4	2
	7	0
	4	1
	4	0
	1	0
	2	1
	1	1
	3	0
	8	0
	6	0
	0	3
	5	0
	1	0
	4	1
	9	0
	0	1
	1	0
	13	2
	15	5
	1	2
	1	4
	0	0
	1	0
	0	0
	7	2
	1	0
	9	1
	1	0
	1	1
	7	0
	0	0
	1	1
	4	0
	1	0
	0	4
	15	4
	0	1
	1	1
	1	1
	2	0
	6	1
	0	0
	0	0
	2	0
	0	0
	2	1
	10	0
	0	0
	1	0
	7	1
	7	2
	2	0
	3	0
	2	3
	5	1
	2	0
	0	0
	2
	0
	10
	1
	3

## Sheet: Figure 7
	Fig. 7b						Fig. 7c				Fig. 7d						Fig. 7i						Fig. 7j
								GO terms	enrichment
	WT	KO-1	KO-2					mesenchyme development	19.4508		WT	KO-1	KO-2				WT	KO-1	KO-1+DOX	KO-2	KO-2+DOX			WT	KO-1	KO-1-HEC	KO-1-EHT	KO-2	KO-2-HEC	KO-2-EHT
	24.5	4.17	3.89					osteoblast differentiation	18.23		29.5	15.4	16.5				32.2	14.8	23.4	16.8	24.5			19.3	5.59	8.33	7.39	4.66	9.08	7.73
	21.8	3.33	3.35					cardiac muscle cell differentiation	10.1827		30.4	13.8	13.4				32.6	14.3	23.1	15.7	23			21.4	6.01	8.7	8.01	4.04	8.3	6.66
	18.7	3.59	3.12					positive regulation of Wnt signaling pathway	15.2343		32.4	15.7	14				35	16.4	20	15.3	21.8			18.9	5.04	8.22	7.25	4.32	10.6	7.53
								response to BMP	14.9734
											WT vs. KO-1			WT vs. KO-1
	Table Analyzed	HPC		Table Analyzed	HPC						Table Analyzed	Data 1		Table Analyzed	Data 1		Table Analyzed	Data 1		Table Analyzed	Data 1		Table Analyzed	Data 1		Table Analyzed	Data 1		Table Analyzed	Data 1		Table Analyzed	Data 1
	Column B	KO-1		Column B	KO-2						Column B	KO-1		Column B	KO-2		Column C	KO-1+DOX		Column B	KO-2+DOX		Column C	KO-1-HEC		Column C	KO-1-EHT		Column C	KO-2-HEC		Column C	KO-2-EHT
	vs.	vs.		vs.	vs.						vs.	vs.		vs.	vs.		vs.	vs.		vs.	vs.		vs.	vs.		vs.	vs.		vs.	vs.		vs.	vs.
	Column A	WT		Column A	WT						Column A	WT		Column A	WT		Column B	KO-1		Column A	KO-2		Column B	KO-1		Column B	KO-1		Column B	KO-2		Column B	KO-2
	Unpaired t test			Unpaired t test							Unpaired t test			Unpaired t test			Unpaired t test			Unpaired t test			Unpaired t test			Unpaired t test			Unpaired t test			Unpaired t test
	P value	0.0004		P value	0.0004						P value	0.0001		P value	0.0002		P value	0.0051		P value	0.0014		P value	0.0008		P value	0.0054		P value	0.002		P value	0.0014
	P value summary	***		P value summary	***						P value summary	***		P value summary	***		P value summary	**		P value summary	**		P value summary	***		P value summary	**		P value summary	**		P value summary	**
	Significantly different (P < 0.05)?	Yes		Significantly different (P < 0.05)?	Yes						Significantly different (P < 0.05)?	Yes		Significantly different (P < 0.05)?	Yes		Significantly different (P < 0.05)?	Yes		Significantly different (P < 0.05)?	Yes		Significantly different (P < 0.05)?	Yes		Significantly different (P < 0.05)?	Yes		Significantly different (P < 0.05)?	Yes		Significantly different (P < 0.05)?	Yes
	One- or two-tailed P value?	Two-tailed		One- or two-tailed P value?	Two-tailed						One- or two-tailed P value?	Two-tailed		One- or two-tailed P value?	Two-tailed		One- or two-tailed P value?	Two-tailed		One- or two-tailed P value?	Two-tailed		One- or two-tailed P value?	Two-tailed		One- or two-tailed P value?	Two-tailed		One- or two-tailed P value?	Two-tailed		One- or two-tailed P value?	Two-tailed
	t, df	t=10.61, df=4		t, df	t=10.77, df=4						t, df	t=15.19, df=4		t, df	t=12.62, df=4		t, df	t=5.565, df=4		t, df	t=7.958, df=4		t, df	t=9.078, df=4		t, df	t=5.485, df=4		t, df	t=7.137, df=4		t, df	t=7.928, df=4
	How big is the difference?			How big is the difference?							How big is the difference?			How big is the difference?			How big is the difference?			How big is the difference?			How big is the difference?			How big is the difference?			How big is the difference?			How big is the difference?
	Mean of column A	21.67		Mean of column A	21.67						Mean of column A	30.77		Mean of column A	30.77		Mean of column B	15.17		Mean of column A	15.93		Mean of column B	5.547		Mean of column B	5.547		Mean of column B	4.34		Mean of column B	4.34
	Mean of column B	3.697		Mean of column B	3.453						Mean of column B	14.97		Mean of column B	14.63		Mean of column C	22.17		Mean of column B	23.1		Mean of column C	8.417		Mean of column C	7.55		Mean of column C	9.327		Mean of column C	7.307
	Difference between means (B - A) ± SEM	-17.97 ± 1.694		Difference between means (B - A) ± SEM	-18.21 ± 1.691						Difference between means (B - A) ± SEM	-15.80 ± 1.040		Difference between means (B - A) ± SEM	-16.13 ± 1.279		Difference between means (C - B) ± SEM	7.000 ± 1.258		Difference between means (B - A) ± SEM	7.167 ± 0.9006		Difference between means (C - B) ± SEM	2.870 ± 0.3162		Difference between means (C - B) ± SEM	2.003 ± 0.3653		Difference between means (C - B) ± SEM	4.987 ± 0.6987		Difference between means (C - B) ± SEM	2.967 ± 0.3742
	95% confidence interval	-22.67 to -13.27		95% confidence interval	-22.91 to -13.52						95% confidence interval	-18.69 to -12.91		95% confidence interval	-19.68 to -12.58		95% confidence interval	3.508 to 10.49		95% confidence interval	4.666 to 9.667		95% confidence interval	1.992 to 3.748		95% confidence interval	0.9892 to 3.017		95% confidence interval	3.047 to 6.927		95% confidence interval	1.928 to 4.006
	R squared (eta squared)	0.9657		R squared (eta squared)	0.9667						R squared (eta squared)	0.983		R squared (eta squared)	0.9755		R squared (eta squared)	0.8856		R squared (eta squared)	0.9406		R squared (eta squared)	0.9537		R squared (eta squared)	0.8826		R squared (eta squared)	0.9272		R squared (eta squared)	0.9402
	F test to compare variances			F test to compare variances							F test to compare variances			F test to compare variances			F test to compare variances			F test to compare variances			F test to compare variances			F test to compare variances			F test to compare variances			F test to compare variances
	F, DFn, Dfd	45.55, 2, 2		F, DFn, Dfd	53.92, 2, 2						F, DFn, Dfd	2.112, 2, 2		F, DFn, Dfd	1.227, 2, 2		F, DFn, Dfd	2.945, 2, 2		F, DFn, Dfd	3.033, 2, 2		F, DFn, Dfd	3.742, 2, 2		F, DFn, Dfd	1.446, 2, 2		F, DFn, Dfd	14.19, 2, 2		F, DFn, Dfd	3.357, 2, 2
	P value	0.043		P value	0.0364						P value	0.6427		P value	0.8981		P value	0.507		P value	0.4959		P value	0.4217		P value	0.8175		P value	0.1316		P value	0.459
	P value summary	*		P value summary	*						P value summary	ns		P value summary	ns		P value summary	ns		P value summary	ns		P value summary	ns		P value summary	ns		P value summary	ns		P value summary	ns
	Significantly different (P < 0.05)?	Yes		Significantly different (P < 0.05)?	Yes						Significantly different (P < 0.05)?	No		Significantly different (P < 0.05)?	No		Significantly different (P < 0.05)?	No		Significantly different (P < 0.05)?	No		Significantly different (P < 0.05)?	No		Significantly different (P < 0.05)?	No		Significantly different (P < 0.05)?	No		Significantly different (P < 0.05)?	No
	Data analyzed			Data analyzed							Data analyzed			Data analyzed			Data analyzed			Data analyzed			Data analyzed			Data analyzed			Data analyzed			Data analyzed
	Sample size, column A	3		Sample size, column A	3						Sample size, column A	3		Sample size, column A	3		Sample size, column B	3		Sample size, column A	3		Sample size, column B	3		Sample size, column B	3		Sample size, column B	3		Sample size, column B	3
	Sample size, column B	3		Sample size, column B	3						Sample size, column B	3		Sample size, column B	3		Sample size, column C	3		Sample size, column B	3		Sample size, column C	3		Sample size, column C	3		Sample size, column C	3		Sample size, column C	3

## Sheet: Supplementary Figure 1
supplementary Fig 1
		ATAC-seq peak number	H3K4me3 peak number	H3K27me3 peak number
	hPSC	54258	41875	9575
	VME	71100	44583	18105
	EPC	73792	35205	15049
	HPC	74570	29074	23284

## Sheet: Supplementary Figure 3
3b						3d				3e				3f				3g
	Number of bivalent domains					symbol	hPSC	VME		symbol	VME	EPC		symbol	EPC	HPC
hPSC	VME	EPC	HPC			SAMD11	0.115	0.86		SAMD11	0.86	0.24		SAMD11	0.24	0.095		GO terms	enrichment
10354	8911	8808	6686			NOC2L	37.18	91.49		NOC2L	91.49	45.195		HES4	0.495	0.655		neuron fate commitment	62.7089
						KLHL17	0.615	3.485		KLHL17	3.485	1.025		TNFRSF18	0	0		regulation of neuron differentiation	47.5332
						PLEKHN1	0.1	0.145		ISG15	43.455	266.085		C1QTNF12	0.42	0		cell fate commitment	83.5138
						ISG15	93.705	43.455		HES4	0	0.495		FNDC10	0.305	2		embryonic organ development	63.7478
						HES4	0.16	0		C1orf159	4.57	4.605		MMP23B	1.175	0.265		pattern specification process	108.31
3c						C1orf159	2.06	4.57		TTLL10	0	0		TMEM52	1.835	3.08
	Dynamic change of bivalent domains					TNFRSF18	1.52	1.845		TNFRSF18	1.845	0		GABRD	0.025	0
	Turn to be H3K4me3-only	stable bivalent	Turn to be H3K27me3-only	Turn to be unmarked		C1QTNF12	0.89	1.39		C1QTNF12	1.39	0.42		PRKCZ	0.415	0.565
hPSC to VME	2195	5694	2257	209		FNDC10	1.115	0.245		FNDC10	0.245	0.305		PANK4	13.38	17.18
VME to EPC	1694	5729	1425	63		MMP23B	0.28	0.265		MMP23B	0.265	1.175		HES5	0.025	0
EPC to HPC	616	5197	2906	89		GABRD	0.405	0.45		TMEM52	12.095	1.835		PRDM16	0.725	0.485
						PANK4	19.85	19.22		GABRD	0.45	0.025		TP73	0.05	0
						HES5	0	0		PRKCZ	3.455	0.415		WRAP73	15.265	16.86
						PRDM16	0.24	0.205		PANK4	19.22	13.38		AJAP1	0.07	0
						MEGF6	0.23	0.255		HES5	0	0.025		NPHP4	1.575	1.555
						TP73	0.625	0.095		PRDM16	0.205	0.725		CHD5	0.01	0.01
						WRAP73	16.455	23.14		TP73	0.095	0.05		RNF207	0.09	0.27
						AJAP1	0.24	0.18		WRAP73	23.14	15.265		RPL22	409.445	223.825
						CHD5	0	0.095		AJAP1	0.18	0.07		HES3	0	0.19
						RNF207	0.675	0.255		NPHP4	1.21	1.575		ESPN	0	0.265
						RPL22	358.525	303.935		CHD5	0.095	0.01		HES2	0.785	0.05
						HES3	0.505	0		RNF207	0.255	0.09		TNFRSF25	4.94	2.5
						GPR153	0.29	0.14		RPL22	303.935	409.445		TNFRSF9	0.155	0.745
						ESPN	0.695	0.01		HES3	0	0		SLC45A1	0.065	0
						HES2	0.095	0.69		ESPN	0.01	0		PIK3CD	0.575	2.72
						PER3	1.23	0.59		HES2	0.69	0.785		RBP7	0	0
						TNFRSF9	0.05	6.93		TNFRSF25	2.955	4.94		CASZ1	2.515	0.765
						SLC45A1	0.34	0.025		PER3	0.59	0.57		FBXO44	2.1	1.675
						GPR157	0.42	0.805		TNFRSF9	6.93	0.155		FBXO2	0.68	0.035
						SPSB1	0.255	1.37		SLC45A1	0.025	0.065		FBXO6	0.16	1.3
						PIK3CD	1.81	0.315		GPR157	0.805	0.35		DRAXIN	0.4	0.02
						CLSTN1	5.3	6.93		PIK3CD	0.315	0.575		MAD2L2	74.935	59.135
						RBP7	5.94	1.045		CLSTN1	6.93	7.11		C1orf167	0.78	1.74
						CASZ1	0.1	0.545		RBP7	1.045	0		NPPB	11.16	0.35
						DISP3	0.33	2.24		CASZ1	0.545	2.515		TNFRSF8	0.15	1.015
						MAD2L2	467.74	162.415		DISP3	2.24	0.14		PDPN	5.865	0.425
						C1orf167	0.65	0.445		FBXO44	5.52	2.1		KAZN	0.99	0.34
						NPPB	0.695	9.605		FBXO6	1.26	0.16		FAM131C	0	0.05
						TNFRSF8	2.235	0.42		DRAXIN	3.42	0.4		PADI2	0.145	3.115
						TNFRSF1B	0.455	0.14		MAD2L2	162.415	74.935		RCC2	44.225	38.52
						LRRC38	0	0		C1orf167	0.445	0.78		IGSF21	0	0
						PRDM2	2.73	5.825		NPPB	9.605	11.16		PAX7	0.165	0
						KAZN	0.99	3.73		TNFRSF8	0.42	0.15		AKR7A3	0.105	0.33
						EFHD2	0.815	1.385		LRRC38	0	0		HTR6	0	0
						FAM131C	0	0		KAZN	3.73	0.99		VWA5B1	0	0.015
						NBPF1	8.71	21.66		FAM131C	0	0		CAMK2N1	0.74	0.015
						PADI2	1.215	0.275		NBPF1	21.66	6.47		FAM43B	0	0
						IGSF21	3.45	0.19		PADI2	0.275	0.145		KIF17	1.455	1.755
						PAX7	0.035	0		IGSF21	0.19	0		SH2D5	0.065	0
						IFFO2	0.15	0.32		PAX7	0	0.165		NBPF3	1.22	1.42
						AKR7A3	0.095	0.415		IFFO2	0.32	0.93		ALPL	1.99	0.585
						HTR6	0.035	0		AKR7A3	0.415	0.105		RAP1GAP	0.395	0.7
						TMCO4	5.77	0.925		HTR6	0	0		WNT4	0.145	0
						VWA5B1	0.34	0		VWA5B1	0	0		EPHA8	0	0.065
						CAMK2N1	0.825	1.785		CAMK2N1	1.785	0.74		EPHB2	0.455	0.01
						FAM43B	0.05	0.02		FAM43B	0.02	0		TCEA3	0.645	0
						KIF17	1.925	0.5		KIF17	0.5	1.455		E2F2	0.355	2.14
						SH2D5	0.765	0.1		SH2D5	0.1	0.065		FUCA1	1.57	7.885
						NBPF3	3.505	3.485		NBPF3	3.485	1.22		IFNLR1	0.1	0
						ALPL	31.03	41.955		ALPL	41.955	1.99		GRHL3	0.375	0
						RAP1GAP	0.855	0.88		RAP1GAP	0.88	0.395		NCMAP	0	0
						WNT4	0	0.585		WNT4	0.585	0.145		MAN1C1	0.975	0.245
						EPHA8	0.465	0.035		EPHA8	0.035	0		SLC30A2	0	0.01
						EPHB2	2.26	4.415		EPHB2	4.415	0.455		CRYBG2	0.77	0.065
						LUZP1	43.73	39.08		TCEA3	1.825	0.645		KDF1	0.3	0.035
						TCEA3	0.02	1.825		E2F2	0.24	0.355		CD164L2	0.325	0
						E2F2	1.015	0.24		GALE	52.945	72.25		FGR	0.12	2.29
						FUCA1	6.26	4.005		FUCA1	4.005	1.57		SMPDL3B	0.3	2.86
						NCMAP	0.03	0.005		NCMAP	0.005	0		OPRD1	0.08	0.065
						MAN1C1	0.68	0.305		MAN1C1	0.305	0.975		NKAIN1	0.225	0.12
						SLC30A2	0.035	0.01		SLC30A2	0.01	0		HCRTR1	0	0
						CRYBG2	14.29	1.86		CRYBG2	1.86	0.77		COL16A1	0.36	0.865
						FGR	0.565	0.075		KDF1	4.25	0.3		ADGRB2	0.105	0
						OPRD1	0.13	0.005		CD164L2	0.04	0.325		AL033529.1	0.11	0
						TMEM200B	0.145	0.97		FGR	0.075	0.12		ZBTB8B	0.03	0.01
						NKAIN1	5.885	2.965		OPRD1	0.005	0.08		SYNC	0.355	1.045
						HCRTR1	0	0.055		NKAIN1	2.965	0.225		KIAA1522	0.385	0.66
						ADGRB2	1.065	0.42		HCRTR1	0.055	0		HPCA	0	0
						TSSK3	0.17	0.1		ADGRB2	0.42	0.105		TMEM54	0.96	0.06
						SYNC	3.695	1.605		SYNC	1.605	0.355		AZIN2	0.525	0
						FNDC5	0.585	1.4		HPCA	1.71	0		AK2	144.56	209.815
						HPCA	0.695	1.71		TMEM54	45.02	0.96		PHC2	13.515	4.12
						TMEM54	0.775	45.02		AZIN2	7.36	0.525		CSMD2	0.895	0.73
						AZIN2	0.63	7.36		AK2	182.08	144.56		C1orf94	0	0
						AK2	192.88	182.08		PHC2	6.92	13.515		GJB3	1.295	1.92
						GJB3	0.635	0.54		CSMD2	0.33	0.895		DLGAP3	0	5.42
						DLGAP3	0.295	0.095		GJB3	0.54	1.295		TFAP2E	0.085	0.025
						TFAP2E	0.02	0.33		DLGAP3	0.095	0		COL8A2	0	0
						COL8A2	0.14	0.06		TFAP2E	0.33	0.085		GRIK3	0.01	0.72
						GRIK3	0.215	0.135		COL8A2	0.06	0		RSPO1	0	0
						RSPO1	0	0		GRIK3	0.135	0.01		MANEAL	0.015	0.03
						EPHA10	0.16	0.125		RSPO1	0	0		POU3F1	0	0.015
						MANEAL	0.455	3.835		EPHA10	0.125	0.12		MACF1	41.68	11.525
						POU3F1	0.43	0.015		MANEAL	3.835	0.015		BMP8A	0.015	0
						MACF1	35.805	12.655		POU3F1	0.015	0		HEYL	0.035	0.475
						BMP8A	0	0.055		MACF1	12.655	41.68		NT5C1A	0	0
						NT5C1A	0	0		BMP8A	0.055	0.015		PPIE	63.495	74.3
						PPIE	95.785	79.855		HEYL	0.15	0.035		HPCAL4	0.005	0
						HPCAL4	0.23	0.015		NT5C1A	0	0		BMP8B	0.02	0.215
						BMP8B	0.035	0.05		PPIE	79.855	63.495		MYCL	2.9	3.465
						MYCL	6.115	2.38		HPCAL4	0.015	0.005		COL9A2	0.785	0.24
						MFSD2A	9.555	14.02		BMP8B	0.05	0.02		KCNQ4	0.28	3.54
						KCNQ4	0.4	0.11		MYCL	2.38	2.9		FOXO6	0	0
						SCMH1	4.385	11.93		KCNQ4	0.11	0.28		RIMKLA	0.005	0.01
						FOXO6	0.015	0		FOXO6	0	0		ARTN	0	0
						RIMKLA	0.645	0.095		HIVEP3	0.22	0.46		RNF220	6.69	11.865
						ARTN	1.285	0.135		RIMKLA	0.095	0.005		TESK2	1.31	2.6
						FAAH	1.145	0.74		ARTN	0.135	0		FAAH	1.01	2.775
						AL136373.1	0	0		RNF220	14.595	6.69		AL136373.1	0	0
						MKNK1	21	21.18		FAAH	0.74	1.01		CYP4X1	0.095	0.175
						MOB3C	0.96	0.485		AL136373.1	0	0		FOXE3	0	0.16
						CYP4X1	1.475	1.005		MKNK1	21.18	27.73		FOXD2	0.005	0.21
						TAL1	0.005	0.02		MOB3C	0.485	1.42		TRABD2B	0.065	0.07
						FOXE3	0	0		CYP4X1	1.005	0.095		BEND5	1.255	3.61
						FOXD2	0	0.165		FOXE3	0	0		DMRTA2	0.03	0.02
						DMRTA2	0	0.48		FOXD2	0.165	0.005		TTC39A	1.475	1.115
						GPX7	12.175	23.635		BEND5	0.355	1.255		RAB3B	2	0.235
						SHISAL2A	0.395	0.195		DMRTA2	0.48	0.03		SHISAL2A	0.04	0.22
						ZYG11A	0.19	0.095		TTC39A	1.82	1.475		ZYG11A	0.035	0.11
						SCP2	65.135	32.405		SHISAL2A	0.195	0.04		SCP2	87.935	55.58
						ECHDC2	8.055	9.435		ZYG11A	0.095	0.035		ECHDC2	2.445	11.18
						PODN	0	0		SCP2	32.405	87.935		PODN	0	0
						TTC22	0.765	0.005		ECHDC2	9.435	2.445		GLIS1	0.02	0
						TMEM61	0.135	0.175		PODN	0	0		TTC22	0	0
						BSND	0.03	0.025		TTC22	0.005	0		TMEM61	0	0
						PCSK9	1.185	1.81		TMEM61	0.175	0		BSND	0	0
						PRKAA2	0.99	0.115		BSND	0.025	0		PCSK9	0.85	0.175
						PLPP3	11.675	7.515		PCSK9	1.81	0.85		PRKAA2	0.085	0.01
						TACSTD2	0.53	0.745		PRKAA2	0.115	0.085		PLPP3	10.345	1.34
						CYP2J2	1.395	0.03		PLPP3	7.515	10.345		TACSTD2	0.415	0
						KANK4	0.045	0.18		TACSTD2	0.745	0.415		HOOK1	0.04	0.015
						FOXD3	1.46	0.015		HOOK1	0.365	0.04		CYP2J2	0	0.055
						AK4	170.005	4.92		CYP2J2	0.03	0		C1orf87	0.265	0
						PDE4B	4.495	1.7		C1orf87	0.08	0.265		L1TD1	1.245	0.165
						SGIP1	0.565	0.38		KANK4	0.18	0.4		KANK4	0.4	0.055
						TCTEX1D1	0.865	0.2		FOXD3	0.015	0		FOXD3	0	0
						IL12RB2	0.775	0.26		AK4	4.92	3.995		AK4	3.995	22.92
						DIRAS3	0	2.73		PDE4B	1.7	22.12		PDE4B	22.12	1.165
						LRRC7	0.69	0.135		IL12RB2	0.26	0.02		IL12RB2	0.02	0.01
						PTGER3	0.055	0.32		DIRAS3	2.73	0.24		DIRAS3	0.24	0.02
						LHX8	2.19	6.135		LRRC7	0.135	0.605		LRRC7	0.605	2.17
						ST6GALNAC5	7.115	9.015		PTGER3	0.32	0		PTGER3	0	0.535
						AK5	2.945	0.225		NEGR1	0.005	0		NEGR1	0	0.02
						LPAR3	2.285	0.395		LHX8	6.135	0.37		ERICH3	0	0
						MCOLN2	1.58	0.09		ST6GALNAC5	9.015	0.225		ST6GALNAC5	0.225	0.385
						WDR63	0.025	1.05		AK5	0.225	0.015		AK5	0.015	0.63
						DDAH1	20.88	52.99		LPAR3	0.395	0.01		TTLL7	0.37	1.135
						COL24A1	0.355	0.05		MCOLN2	0.09	0		LPAR3	0.01	0
						LRRC8C	0.325	0.385		WDR63	1.05	0.135		MCOLN2	0	0.045
						AC093423.3	0.215	0		COL24A1	0.05	0.005		WDR63	0.135	0
						BARHL2	0	0		BARHL2	0	0.02		MCOLN3	1.7	0
						EPHX4	0.645	0.14		EPHX4	0.14	0.79		COL24A1	0.005	23.58
						GFI1	0	0.02		SLC44A3	0.255	0		BARHL2	0.02	0
						TMEM56-RWDD3	0.515	0.21		TMEM56-RWDD3	0.21	0.435		EPHX4	0.79	0.295
						PLPPR4	0.335	0.41		PLPPR5	0.995	0.26		SLC44A3	0	0.23
						GPR88	0	0		PLPPR4	0.41	0		TMEM56	0.555	0.365
						HENMT1	11.735	2.42		KIAA1324	1.7	1.32		TMEM56-RWDD3	0.435	0.64
						KIAA1324	0.29	1.7		C1orf194	0.035	0		PLPPR5	0.26	0
						C1orf194	0	0.035		CELSR2	0.365	0.275		PLPPR4	0	0
						CELSR2	0.805	0.365		SYPL2	0.46	0		KIAA1324	1.32	0.74
						SYPL2	0.06	0.46		AMIGO1	0.105	0.075		C1orf194	0	0.065
						CSF1	0.425	0.57		ALX3	0	0.52		CELSR2	0.275	0.62
						ALX3	0	0		SLC6A17	0.025	0.075		SORT1	2.91	6.74
						SLC6A17	0	0.025		KCNC4	0.82	1.345		SYPL2	0	0.1
						KCNC4	0.5	0.82		KCNA3	0.01	0		AMIGO1	0.075	0
						KCNA3	0.04	0.01		DENND2D	0.785	1.605		ALX3	0.52	0
						DENND2D	1.805	0.785		KCND3	0.045	0.18		SLC6A17	0.075	0.005
						KCND3	0.135	0.045		SYT6	6.705	1.095		KCNC4	1.345	0.755
						SYT6	23.46	6.705		TSPAN2	3.275	2.73		KCNA3	0	0
						NGF	0.53	3.675		NGF	3.675	0.62		DENND2D	1.605	2.795
						TBX15	0.225	0.055		TBX15	0.055	0.39		KCND3	0.18	0.01
						ANKRD35	8.75	1.565		ANKRD35	1.565	0.2		SYT6	1.095	1.27
						CIART	11.5	2.4		CIART	2.4	0.605		TSPAN2	2.73	1.36
						ADAMTSL4	0.23	0.25		CELF3	0.43	0		NGF	0.62	0.03
						CELF3	0	0.43		NPR1	0.63	6.35		TENT5C	0.66	12.535
						NPR1	1.465	0.63		IL6R	0.82	0.305		TBX15	0.39	0
						IL6R	0.57	0.82		SHE	0.665	8.05		CIART	0.605	3.77
						TDRD10	0.31	0.035		CHRNB2	0.425	0.025		CELF3	0	0.405
						SHE	0.175	0.665		EFNA3	2.025	1.37		NPR1	6.35	0.09
						EFNA3	4.67	2.025		EFNA1	36.18	99.88		SHE	8.05	0.035
						EFNA1	11.685	36.18		BCAN	0.08	0.37		CHRNB2	0.025	0.035
						BCAN	1.265	0.08		INSRR	0.01	0.05		EFNA3	1.37	6.35
						INSRR	0	0.01		LRRC71	0	0.045		EFNA1	99.88	6.9
						PEAR1	0.055	0.11		CADM3	0.95	0.385		RHBG	0	0
						LRRC71	0	0		KCNJ10	0.085	0		BCAN	0.37	0.655
						CADM3	0.435	0.95		PCP4L1	0.555	0		INSRR	0.05	0
						KCNJ10	0.16	0.085		HSPA6	0.875	0.205		LRRC71	0.045	0.395
						PCP4L1	0.785	0.555		OLFML2B	0.16	0.265		CADM3	0.385	0.03
						HSPA6	0	0.875		LMX1A	0	0		KCNJ10	0	0.01
						OLFML2B	2.18	0.16		RXRG	1.235	0.015		PCP4L1	0	0
						LMX1A	0	0		FAM78B	0.9	0.145		OLFML2B	0.265	0.375
						RXRG	0.015	1.235		MAEL	0.03	0.05		LMX1A	0	0.025
						FAM78B	0.07	0.9		ILDR2	0.205	0.285		RXRG	0.015	0
						MAEL	0.035	0.03		ATP1B1	16.685	35.075		FAM78B	0.145	0
						ILDR2	0.135	0.205		PRRX1	0.44	0.065		MAEL	0.05	0
						RCSD1	0.255	1.92		KIAA0040	2.825	5.105		ILDR2	0.285	0
						PRRX1	0.015	0.44		ASTN1	0.125	0.01		PRRX1	0.065	0
						KIAA0040	5.585	2.825		BRINP2	0	0		ASTN1	0.01	0.005
						BRINP2	0.07	0		NPHS2	0.015	0		BRINP2	0	0
						NPHS2	0	0.015		FAM163A	0.22	0		NPHS2	0	0
						FAM163A	0.02	0.22		LHX4	0.145	0.205		FAM163A	0	0
						LHX4	0.205	0.145		CACNA1E	0.13	0		LHX4	0.205	0.42
						CACNA1E	0.13	0.13		NPL	0.455	4.57		KIAA1614	0.04	0.04
						RGS16	21.785	10.35		NMNAT2	2.265	0.45		CACNA1E	0	0.04
						RGS8	0	0		COLGALT2	0.445	0.35		NPL	4.57	18.4
						NPL	3.18	0.455		C1orf21	3.97	4.705		LAMC2	0.855	0.035
						COLGALT2	0.81	0.445		FAM129A	0.72	0.685		NMNAT2	0.45	0.065
						FAM129A	2.665	0.72		BRINP3	0	0		COLGALT2	0.35	0.21
						BRINP3	0.215	0		LHX9	0	0		FAM129A	0.685	1.25
						LHX9	0	0		PKP1	0.025	0		BRINP3	0	0
						PKP1	0.115	0.025		LAD1	2.405	0.095		LHX9	0	0
						LAD1	6.575	2.405		PHLDA3	13.035	4.825		PKP1	0	0
						PHLDA3	5.07	13.035		LGR6	0.11	0		LAD1	0.095	0.085
						LMOD1	0.2	0.06		SYT2	0.125	0.005		PHLDA3	4.825	2.23
						LGR6	0.24	0.11		PPFIA4	0.205	0.475		LGR6	0	0.31
						SYT2	0.44	0.125		ETNK2	8.075	0.91		SYT2	0.005	0.005
						PPFIA4	0.225	0.205		REN	0.02	0.02		PPFIA4	0.475	5.53
						BTG2	2.835	37.58		PLEKHA6	4.72	1.205		ETNK2	0.91	0.975
						ETNK2	4.945	8.075		LRRN2	0.535	0.425		REN	0.02	0
						REN	0.135	0.02		CNTN2	0.135	0.15		PLEKHA6	1.205	1.535
						PLEKHA6	0.63	4.72		TMCC2	0.03	0.76		LRRN2	0.425	1.485
						LRRN2	0.515	0.535		MFSD4A	0.185	0.58		TMCC2	0.76	5.46
						CNTN2	0.265	0.135		RAB29	5.75	3.625		LEMD1	0	0
						TMCC2	0.71	0.03		AVPR1B	0	0		MFSD4A	0.58	0.27
						MFSD4A	0.52	0.185		RASSF5	0.13	1.215		RAB29	3.625	8.775
						RAB29	9.17	5.75		MAPKAPK2	1.095	2.005		AVPR1B	0	0.075
						SLC41A1	3.92	10.995		CR2	0.005	0		RASSF5	1.215	5.16
						AVPR1B	0.015	0		CR1	0.005	0.03		CR2	0	0
						RASSF5	0.54	0.13		G0S2	0.205	0.295		CR1	0.03	0.685
						MAPKAPK2	0.725	1.095		AL590132.1	0.01	0.05		G0S2	0.295	0
						CR1	0.1	0.005		KCNH1	0.51	0.17		IRF6	0.77	0.285
						CD34	0.405	0.565		BATF3	0.22	0.38		SYT14	0.845	0.005
						G0S2	0.735	0.205		VASH2	2.35	0.52		SERTAD4	0.17	0
						AL590132.1	0.01	0.01		PROX1	0.385	1.69		AL590132.1	0.05	0.01
						KCNH1	0.1	0.51		ESRRG	0.105	0		KCNH1	0.17	0.275
						BATF3	1.53	0.22		TGFB2	0.295	0.535		BATF3	0.38	0
						PROX1	0.045	0.385		C1orf115	0.255	0.155		VASH2	0.52	0.775
						ESRRG	0.41	0.105		2022-03-02	1.365	0.94		PROX1	1.69	0.41
						TGFB2	0.24	0.295		SUSD4	0.16	1.755		ESRRG	0	0.01
						2022-03-02	3.015	1.365		STUM	0.01	0		2022-03-02	0.94	2.355
						HLX	0.475	1.105		WNT9A	0.035	0.165		SUSD4	1.755	0
						SUSD4	2.665	0.16		WNT3A	0.535	0		MIXL1	0.2	0.405
						STUM	0	0.01		TRIM17	0.37	0.15		STUM	0	0.125
						WNT9A	0	0.035		CCSAP	1.535	0.89		WNT9A	0.165	0
						WNT3A	0.17	0.535		ACTA1	40.61	4.325		WNT3A	0	0
						TRIM17	0.04	0.37		PGBD5	0.47	0.06		TRIM17	0.15	0.45
						RAB4A	22.27	25.335		TRIM67	0	0		ACTA1	4.325	0.07
						CCSAP	1.485	1.535		MAP3K21	1.035	0.085		PGBD5	0.06	0
						ACTA1	29.165	40.61		KCNK1	3.265	0.4		TRIM67	0	0.015
						TRIM67	0	0		SLC35F3	0.02	0		MAP3K21	0.085	0
						MAP3K21	3.285	1.035		GNG4	13.285	0.21		KCNK1	0.4	0
						KCNK1	7.075	3.265		GPR137B	0.395	0.84		SLC35F3	0	0
						SLC35F3	0.15	0.02		ERO1B	0.59	2.02		GNG4	0.21	0.04
						NID1	2.085	2.53		ACTN2	0.205	0.6		GPR137B	0.84	0.22
						GPR137B	0.9	0.395		RYR2	0.165	0.01		ACTN2	0.6	0.21
						ACTN2	1.7	0.205		CHRM3	0.89	0.49		RYR2	0.01	1.14
						RYR2	0.445	0.165		PLD5	0.08	0.01		CHRM3	0.49	0.375
						CHRM3	3.53	0.89		KIF26B	1.31	0.165		RGS7	0	0
						PLD5	2.145	0.08		SCCPDH	7.745	16.915		PLD5	0.01	0.005
						KIF26B	0.035	1.31		DIP2C	1.81	0.595		AL451007.3	0	0
						DIP2C	1.045	1.81		ADARB2	0.085	0.7		DIP2C	0.595	0.045
						ADARB2	0.825	0.085		PFKP	108.88	118.945		ADARB2	0.7	0.515
						PFKP	43.04	108.88		IL15RA	0.605	0.06		PFKP	118.945	130.945
						IL15RA	1.145	0.605		SFMBT2	0.05	0.105		IL15RA	0.06	0.21
						SFMBT2	0.345	0.05		ITIH5	1.015	0.2		SFMBT2	0.105	0.115
						ITIH5	2.165	1.015		CAMK1D	0.205	0.53		ITIH5	0.2	0.07
						CAMK1D	0.89	0.205		BEND7	0.62	1.175		TAF3	5.945	2.72
						BEND7	0.985	0.62		C1QL3	0.07	0.12		GATA3	15.15	0.475
						ITGA8	0.005	0.36		ST8SIA6	2.24	0.94		CAMK1D	0.53	2.775
						C1QL3	0.125	0.07		NEBL	2.045	0.62		C1QL3	0.12	0.07
						ST8SIA6	0.24	2.24		COMMD3	12.25	37.21		ST8SIA6	0.94	5.07
						NEBL	1.07	2.045		COMMD3-BMI1	8.605	22.705		CACNB2	1.05	0.49
						COMMD3	3.695	12.25		BMI1	1.96	0.94		PLXDC2	1.12	8.78
						COMMD3-BMI1	2.285	8.605		SPAG6	0.305	0.06		NEBL	0.62	0
						BMI1	0.48	1.96		PTF1A	0	0		BMI1	0.94	0.685
						SPAG6	0.025	0.305		KIAA1217	1.99	4.615		SPAG6	0.06	0
						PIP4K2A	42.31	11.895		GPR158	0.195	0		PTF1A	0	0.02
						ARMC3	0.26	0.045		GAD2	0	0		C10orf67	0	0
						PTF1A	0	0		APBB1IP	0.32	0.135		KIAA1217	4.615	1.865
						KIAA1217	1.78	1.99		MKX	0.25	0		GPR158	0	0
						GPR158	0.025	0.195		ARMC4	0.205	0.26		GAD2	0	0
						GAD2	0.575	0		PARD3	7.085	8.22		APBB1IP	0.135	19.57
						APBB1IP	0.01	0.32		RET	1.93	0.01		MKX	0	0
						MKX	0.37	0.25		RASGEF1A	2.89	1.45		ARMC4	0.26	0.51
						NRP1	1.89	96.155		ZNF239	1.455	0.275		RET	0.01	0.575
						PARD3	7.935	7.085		CXCL12	5.195	1.02		RASGEF1A	1.45	4.255
						RET	1.44	1.93		ALOX5	0.805	0.015		C10orf142	0	0.155
						RASGEF1A	9.585	2.89		GPRIN2	0.52	0		ALOX5	0.015	1.545
						ZNF239	6.155	1.455		GDF10	0.325	0.01		GPRIN2	0	0.145
						ZNF32	23.57	9.41		VSTM4	0.295	0.02		GDF10	0.01	0
						CXCL12	16.425	5.195		DRGX	0.105	0		VSTM4	0.02	0.01
						ALOX5	1.135	0.805		CHAT	0	0.04		DRGX	0	0
						GDF10	0	0.325		SLC18A3	0.025	0		CHAT	0.04	0
						ARHGAP22	1.46	2.63		C10orf53	0	0		SLC18A3	0	0
						DRGX	0	0.105		PRKG1	4.125	0.34		PRKG1	0.34	0.26
						CHAT	0	0		BICC1	0.46	0.135		BICC1	0.135	0.085
						SLC18A3	0	0.025		PHYHIPL	0	0.015		PHYHIPL	0.015	0.145
						C10orf53	0.015	0		FAM13C	1.15	0.34		FAM13C	0.34	0
						PRKG1	4.555	4.125		TMEM26	0.005	0.4		ANK3	4.94	2.045
						PCDH15	0.485	0.765		ZNF365	0	0		RHOBTB1	2.405	1.51
						BICC1	0.865	0.46		ATOH7	0.185	0.08		TMEM26	0.4	1.055
						PHYHIPL	0.4	0		STOX1	0.24	0.245		ZNF365	0	0.01
						FAM13C	1.045	1.15		TSPAN15	1.685	36.95		ATOH7	0.08	0.265
						TMEM26	1.655	0.005		NEUROG3	0	0		NEUROG3	0	0
						ARID5B	0.695	3.28		FAM241B	15.51	1.05		FAM241B	1.05	0
						ZNF365	0.25	0		AIFM2	4.75	1.345		AIFM2	1.345	0.975
						ATOH7	0.425	0.185		NPFFR1	0	0		NPFFR1	0	0.025
						TSPAN15	6.7	1.685		LRRC20	0.765	0.88		LRRC20	0.88	1.585
						NEUROG3	0.115	0		ADAMTS14	0.01	0		ADAMTS14	0	0.045
						NPFFR1	0.025	0		UNC5B	1.92	5.83		CDH23	0.12	3.275
						ADAMTS14	0.155	0.01		CDH23	0.25	0.12		SPOCK2	2.745	1.18
						UNC5B	2.585	1.92		SPOCK2	0.045	2.745		KCNMA1	1.86	0.01
						CDH23	0.125	0.25		ZNF503	0.455	0.12		SFTPD	0.07	0
						VSIR	0.41	0.19		KCNMA1	0.725	1.86		DYDC1	0.04	0
						CHST3	0.42	1.23		SFTPD	0.225	0.07		NRG3	0.285	0.01
						SPOCK2	0.65	0.045		DYDC1	0	0.04		CDHR1	0.785	0.385
						ZNF503	0.02	0.455		NRG3	0.02	0.285		GRID1	0.12	0
						LRMDA	2.315	2.51		CDHR1	0.205	0.785		STAMBPL1	0.195	0.1
						KCNMA1	1.63	0.725		GRID1	0.195	0.12		CH25H	0	0
						SFTPD	0.105	0.225		STAMBPL1	0.215	0.195		HTR7	0.13	0.125
						NRG3	0.25	0.02		CH25H	0	0		CYP26C1	0.055	0
						CDHR1	0.975	0.205		PPP1R3C	1.84	0.745		CYP26A1	0.565	0
						GRID1	0.21	0.195		CYP26C1	0	0.055		FFAR4	0	0
						FAS	1.71	7.165		CYP26A1	0.645	0.565		RBP4	0	0.285
						CH25H	0.08	0		FFAR4	0.015	0		TLL2	0.04	0.05
						PCGF5	4.585	2.255		RBP4	1.775	0		PIK3AP1	0.1	0.65
						PPP1R3C	0.735	1.84		TLL2	0.98	0.04		SLIT1	0	0
						HHEX	0.45	0.97		PIK3AP1	0.065	0.1		SFRP5	0.065	6.68
						CYP26C1	0.06	0		SLIT1	0.035	0		GOLGA7B	0.03	0.025
						CYP26A1	4.71	0.645		SFRP5	0.015	0.065		CRTAC1	1.255	0.015
						FFAR4	0	0.015		GOLGA7B	0.075	0.03		HPSE2	0.15	1.175
						RBP4	0.125	1.775		CRTAC1	0.105	1.255		CNNM1	0.025	0.05
						CCNJ	11.315	21.86		HPSE2	0.04	0.15		NKX2-3	0.02	0.06
						TLL2	1.345	0.98		CNNM1	0.03	0.025		ENTPD7	3.465	1.92
						SLIT1	0.09	0.035		NKX2-3	0	0.02		PAX2	0	0
						ZFYVE27	4.355	12.215		ENTPD7	5.495	3.465		TLX1	0.82	0
						SFRP5	0.18	0.015		PAX2	0.05	0		LBX1	0	0
						CRTAC1	0.045	0.105		TLX1	0.16	0.82		DPCD	39.05	25.585
						HPSE2	0.525	0.04		LBX1	0	0		FGF8	0.075	0
						CNNM1	0.195	0.03		DPCD	48.805	39.05		KCNIP2	0.27	0.69
						NKX2-3	0.035	0		KCNIP2	0.335	0.27		PITX3	0	0
						SEC31B	0.5	0.71		ELOVL3	0.29	0		FBXL15	10.16	34.07
						PAX2	0	0.05		PITX3	0.04	0		INA	0.405	0.135
						PDZD7	0.8	0.37		FBXL15	20.595	10.16		NEURL1	0.275	0.14
						KAZALD1	0.355	0.895		INA	3.525	0.405		SORCS3	0	0
						TLX1	0	0.16		NEURL1	0.11	0.275		SORCS1	0.025	0
						LBX1	0	0		SORCS3	0.06	0		RBM20	0.1	0.635
						DPCD	53.28	48.805		SORCS1	0.315	0.025		ADRB1	0	0
						ELOVL3	0.53	0.29		RBM20	0.15	0.1		VWA2	0	0.01
						PITX3	0	0.04		ADRB1	0.03	0		AFAP1L2	10.695	1.235
						INA	1.945	3.525		VWA2	1.095	0		GFRA1	0.015	0.02
						NEURL1	0.04	0.11		AFAP1L2	14.52	10.695		VAX1	0.26	0
						CFAP58	0.3	0.16		GFRA1	0.08	0.015		SLC18A2	1.44	6.27
						SORCS3	0.14	0.06		VAX1	0	0.26		EMX2	0.01	0
						SORCS1	0.835	0.315		SLC18A2	0.175	1.44		PRLHR	0	0
						MXI1	3.64	1.64		EMX2	0	0.01		RGS10	33.11	186.295
						RBM20	0	0.15		PRLHR	0	0		PLPP4	3.455	0.19
						ADRA2A	0.01	0.09		RGS10	4.43	33.11		HMX3	0	0
						ADRB1	0.035	0.03		HMX3	0	0		HMX2	0	0
						VWA2	0.255	1.095		HMX2	0.065	0		CHST15	1.72	0.31
						AFAP1L2	1.34	14.52		GPR26	0	0.005		NKX1-2	0	0
						GFRA1	0.615	0.08		NKX1-2	1.39	0		INSYN2	0.53	0.345
						VAX1	0.005	0		ADAM12	1.14	3.445		FOXI2	0	0
						SLC18A2	1.845	0.175		INSYN2	0.31	0.53		EBF3	0.065	0
						EMX2	0	0		FOXI2	0.05	0		TCERG1L	0.345	0.01
						PRLHR	0	0		PTPRE	1.03	17.19		DPYSL4	2.6	1.29
						RGS10	3.665	4.43		EBF3	0.08	0.065		NKX6-2	2	2.65
						PSTK	9.325	7.69		TCERG1L	1.92	0.345		KNDC1	0.15	0.255
						C10orf88	8.245	18.525		BNIP3	93.985	21.92		UTF1	0	0
						HMX3	0	0		DPYSL4	6.235	2.6		VENTX	0.145	0.125
						HMX2	6.225	0.065		NKX6-2	1.74	2		ADAM8	0	3.43
						GPR26	0.01	0		CFAP46	1.31	1.205		PGGHG	2.165	5.565
						NKX1-2	0.975	1.39		KNDC1	0.075	0.15		B4GALNT4	1.48	0.965
						ADAM12	0.185	1.14		UTF1	0	0		SIGIRR	44.23	52.62
						INSYN2	0.355	0.31		ADAM8	0.36	0		LMNTD2	0	0.03
						FOXI2	0	0.05		CALY	0.145	0		PHRF1	1.73	2.455
						PTPRE	1.2	1.03		PAOX	0.59	0.49		CDHR5	0	0.025
						EBF3	0.02	0.08		PGGHG	2.025	2.165		SCT	1.185	0.65
						BNIP3	69.915	93.985		SIGIRR	33.245	44.23		DRD4	0	0
						DPYSL4	1.685	6.235		PHRF1	2.3	1.73		DEAF1	5.34	12.61
						NKX6-2	1.68	1.74		CDHR5	0	0		CD151	32.05	26.83
						UTF1	0.145	0		SCT	0.805	1.185		BRSK2	0.125	0
						ADAM8	0.38	0.36		DRD4	0.02	0		DUSP8	0.12	0.125
						CALY	0.125	0.145		DEAF1	14.695	5.34		ASCL2	0	0.275
						PAOX	1.3	0.59		CEND1	0.17	0		KCNQ1	0	0.305
						PGGHG	1.83	2.025		CD151	24.51	32.05		CCKBR	0.375	0.015
						LRRC56	0.04	0.055		BRSK2	0.745	0.125		TUB	0.885	0.22
						HRAS	7.92	17.945		DUSP8	0.13	0.12		RIC3	0.635	2.605
						PHRF1	0.83	2.3		IFITM10	0	0.04		LMO1	0.16	0
						CDHR5	0	0		ASCL2	0	0		STK33	1.885	0.27
						SCT	0.35	0.805		KCNQ1	0.01	0		NRIP3	1.475	1.585
						DRD4	0.025	0.02		CDKN1C	9.75	9.825		ADM	4.03	3.595
						DEAF1	11.54	14.695		CCKBR	4.715	0.375		AMPD3	0.955	2.235
						CD151	14.855	24.51		APBB1	17.03	18.375		GALNT18	3.555	0.69
						BRSK2	0.71	0.745		TUB	6.42	0.885		RASSF10	0	0
						DUSP8	0	0.13		RIC3	2.31	0.635		ARNTL	1.335	3.7
						IFITM10	0.025	0		LMO1	0.21	0.16		SPON1	0.835	0.14
						ASCL2	0.035	0		NRIP3	0.655	1.475		CALCA	0.075	0
						KCNQ1	0.365	0.01		ADM	27.945	4.03		C11orf58	276.185	109.63
						CDKN1C	4.62	9.75		AMPD3	1.82	0.955		PLEKHA7	3.84	4.205
						PHLDA2	7.205	24.72		GALNT18	2.005	3.555		NCR3LG1	0.525	1.42
						CCKBR	2.99	4.715		RASSF10	0	0		KCNJ11	0.105	0.65
						APBB1	6.865	17.03		ARNTL	5.955	1.335		ABCC8	0.245	0.31
						DCHS1	0.175	1.76		SPON1	9.965	0.835		USH1C	0.09	0.255
						TUB	6.89	6.42		CALCA	3.63	0.075		MYOD1	0	0
						LMO1	0.325	0.21		C11orf58	102.125	276.185		KCNC1	0.25	0.335
						NRIP3	3.265	0.655		PLEKHA7	1.25	3.84		PTPN5	0.495	0.085
						ADM	169.39	27.945		NCR3LG1	0.085	0.525		E2F8	2.12	0.825
						AMPD3	1.18	1.82		ABCC8	0	0.245		DBX1	0	0
						GALNT18	2.515	2.005		USH1C	0.445	0.09		NELL1	0	0.025
						RASSF10	0.04	0		OTOG	0.185	0.57		LUZP2	0.41	0
						ARNTL	5.15	5.955		MYOD1	0.015	0		BDNF	0.12	1.625
						SPON1	1.115	9.965		KCNC1	0.15	0.25		KCNA4	0	0
						PDE3B	1.035	2.205		PTPN5	0.195	0.495		AL035078.4	0	0
						PSMA1	207.83	149.84		E2F8	1.905	2.12		PAX6	0	0
						CALCA	0.815	3.63		DBX1	0.025	0		WT1	0.185	0.57
						C11orf58	216.535	102.125		SLC6A5	0	0		PRRG4	0.015	0.005
						PLEKHA7	1.45	1.25		NELL1	0.2	0		KIAA1549L	0.19	0
						NCR3LG1	0.305	0.085		SLC17A6	0	0		SLC1A2	0.015	0.025
						ABCC8	0.095	0		LUZP2	0.06	0.41		C11orf96	0.225	0
						USH1C	1.755	0.445		BDNF	2.12	0.12		ALX4	0	0
						MYOD1	0	0.015		KCNA4	0.06	0		SYT13	0.02	0.005
						KCNC1	0.2	0.15		AL035078.4	0	0		CHST1	0.27	0
						PTPN5	3.64	0.195		PAX6	0	0		SLC35C1	1.87	1.64
						E2F8	2.505	1.905		WT1	0.18	0.185		MAPK8IP1	0.7	0.145
						DBX1	0.02	0.025		PRRG4	0.085	0.015		LARGE2	0.135	0.165
						SLC6A5	0.01	0		DEPDC7	7.82	3.555		DGKZ	13	33.975
						NELL1	0.195	0.2		KIAA1549L	0.11	0.19		PACSIN3	10.595	4.5
						LUZP2	0.59	0.06		FBXO3	13.68	18.44		C1QTNF4	0.06	1.9
						BDNF	0.84	2.12		SLC1A2	0.08	0.015		PTPRJ	0.4	0.47
						KCNA4	0	0.06		C11orf96	0.075	0.225		RTN4RL2	0	0.02
						MPPED2	0.745	1.19		ALX4	0.055	0		FAM111B	2.7	0.17
						AL035078.4	0	0		SYT13	0.25	0.02		FAM111A	0.945	0.985
						PAX6	0.09	0		CHST1	0.53	0.27		SLC15A3	0	0
						WT1	0	0.18		MAPK8IP1	1.87	0.7		LRRC10B	0	0
						PRRG4	0.19	0.085		LARGE2	2.625	0.135		SYT7	0.035	0.005
						KIAA1549L	0.125	0.11		DGKZ	4.06	13		FADS3	1.945	2.235
						FBXO3	27.235	13.68		C1QTNF4	0.18	0.06		ASRGL1	15.655	46.64
						CD44	2.865	26.27		RTN4RL2	0.09	0		KCNK4	0	0
						SLC1A2	0.205	0.08		FAM111A	1.46	0.945		CATSPERZ	0.855	1.205
						FJX1	1.1	1.04		SLC15A3	0.195	0		MAJIN	0	0.195
						TRIM44	4.55	2.17		LRRC10B	0.01	0		OVOL1	0.04	0.275
						C11orf96	0	0.075		SYT7	0.3	0.035		GAL3ST3	0.745	0.955
						ALX4	0	0.055		DAGLA	0.205	0.15		TMEM151A	0	0
						SYT13	1.62	0.25		FADS3	3.1	1.945		ZDHHC24	5.695	14.03
						CHST1	0.275	0.53		ASRGL1	25.075	15.655		SPTBN2	0.905	0.155
						MAPK8IP1	1.315	1.87		KCNK4	0.12	0		RHOD	1.72	0.06
						DGKZ	5.335	4.06		CATSPERZ	0.655	0.855		CARNS1	0.02	0.05
						C1QTNF4	0.205	0.18		CCDC88B	2.37	2.52		LRP5	1.215	4.615
						LRRC55	0.04	1.08		NRXN2	0	0		GAL	21.315	11.45
						RTN4RL2	0.19	0.09		MAJIN	0.06	0		CPT1A	0.01	1.34
						LRRC10B	0.085	0.01		AP5B1	0.905	0.315		MRGPRF	0.065	0
						SYT7	0.455	0.3		OVOL1	1.67	0.04		FGF19	1.325	0
						DAGLA	0.095	0.205		CST6	0.455	0.715		FGF4	0	0.085
						MYRF	0.34	0.765		TMEM151A	0.2	0		FGF3	0	0.07
						C11orf95	1.645	0.765		NPAS4	0.42	0		ANO1	0.415	0
						KCNK4	0	0.12		SPTBN2	5.705	0.905		SHANK2	0.2	0.945
						CATSPERZ	0.625	0.655		RHOD	5.405	1.72		PHOX2A	0	0
						NRXN2	0.265	0		RAD9A	4.34	1.785		P2RY2	0.015	1.06
						RASGRP2	29.33	0.45		CARNS1	0.095	0.02		P2RY6	1.67	0.84
						MAJIN	0.13	0.06		GAL	79.665	21.315		P4HA3	0.215	0
						CDC42EP2	1.59	0.97		CPT1A	0.66	0.01		CHRDL2	0.455	0
						TIGD3	0.255	0.335		MRGPRF	1.06	0.065		TPBGL	0	0
						EHBP1L1	0.125	0.07		FGF19	11.59	1.325		KLHL35	0.125	2.17
						AP5B1	0.26	0.905		FGF4	0.545	0		MAP6	0	0
						OVOL1	0.81	1.67		FGF3	0.155	0		WNT11	14.67	19.095
						SNX32	0.485	1.015		ANO1	0.045	0.415		TENM4	0.735	0
						FOSL1	7.68	30.995		SHANK2	0.395	0.2		FAM181B	0	0.01
						CST6	1.785	0.455		PHOX2A	0	0		SYTL2	0.63	0.16
						TMEM151A	0.065	0.2		P2RY2	0.125	0.015		ME3	3.82	2.48
						NPAS4	0.015	0.42		P2RY6	5.45	1.67		MTNR1B	0.085	0
						SPTBN2	1.635	5.705		P4HA3	0.24	0.215		DEUP1	0.04	0
						RAD9A	3.52	4.34		CHRDL2	0.08	0.455		C11orf97	0	0
						GAL	113.155	79.665		TPBGL	0	0		CNTN5	0.055	0
						CPT1A	1	0.66		KLHL35	0.02	0.125		CFAP300	0.715	0
						FGF19	10.83	11.59		MAP6	0.055	0		BIRC3	0	0.04
						FGF4	0.33	0.545		WNT11	0.595	14.67		GRIA4	0.11	0.01
						FGF3	0	0.155		FAM181B	0.03	0		GUCY1A2	0.065	0
						ANO1	1.02	0.045		SYTL2	0.45	0.63		ELMOD1	0	0
						PHOX2A	0	0		ME3	0.215	3.82		EXPH5	0.3	0.015
						PDE2A	0.76	0.445		MTNR1B	0	0.085		C11orf87	0	1.515
						P2RY2	0.43	0.125		DEUP1	0.33	0.04		ARHGAP20	0.01	0
						P2RY6	0.02	5.45		C11orf97	0	0		COLCA2	0	0
						P4HA3	0.015	0.24		BIRC3	0.02	0		BTG4	0	0
						CHRDL2	0.115	0.08		GRIA4	0.08	0.11		C11orf88	0	0
						TPBGL	0	0		GUCY1A2	0.07	0.065		LAYN	2.11	0.315
						KLHL35	0.42	0.02		ELMOD1	0.08	0		ANKK1	0	0
						GDPD5	0.7	1.21		EXPH5	0.27	0.3		DRD2	0	0
						MAP6	0.075	0.055		C11orf87	0.23	0		ZBTB16	0.5	96.16
						WNT11	0.13	0.595		ARHGAP20	0.125	0.01		CADM1	15.355	0.98
						LRRC32	0.685	3.915		COLCA2	0.185	0		FXYD6-FXYD2	0.41	0
						GAB2	0.58	1.59		BTG4	0.07	0		FXYD6	38.765	3.13
						FAM181B	0	0.03		C11orf88	0	0		IL10RA	0.165	2.245
						SYTL2	2.045	0.45		LAYN	5.02	2.11		SCN4B	0	1.11
						ME3	0.925	0.215		DRD2	0.37	0		SCN2B	0	0.285
						GRM5	0.065	0		ZBTB16	0.49	0.5		MPZL2	0	7.68
						MTNR1B	0	0		CADM1	21.71	15.355		TMEM25	5.1	4.51
						DEUP1	0.225	0.33		FXYD6-FXYD2	0.48	0.41		ABCG4	0	0.105
						GPR83	0.365	15.875		FXYD6	4.255	38.765		JHY	0.815	0.65
						C11orf97	0	0		IL10RA	0.01	0.165		CLMP	0.78	0.095
						GUCY1A2	0.025	0.07		SCN4B	0.045	0		GRAMD1B	0.655	0.725
						ELMOD1	0.285	0.08		SCN2B	0	0		VSIG2	0.92	0.865
						C11orf87	0.01	0.23		MPZL2	0.495	0		ROBO3	14.69	10.55
						ARHGAP20	0.025	0.125		TMEM25	3.735	5.1		SLC37A2	0.1	0.235
						COLCA2	1.505	0.185		ABCG4	0.065	0		KIRREL3	0.61	0.085
						BTG4	0	0.07		C1QTNF5	0	0.575		KCNJ5	0.04	0.34
						C11orf88	0	0		BSX	0	0		C11orf45	0.055	1.325
						LAYN	2.235	5.02		GRAMD1B	0.695	0.655		BARX2	0	0
						DRD2	0.07	0.37		VSIG2	0.255	0.92		TMEM45B	0.02	0.03
						ZBTB16	0.12	0.49		ROBO3	2.02	14.69		ST14	0.035	0
						FXYD6-FXYD2	0.37	0.48		SLC37A2	0.23	0.1		ADAMTS8	0.01	0.04
						FXYD6	24.105	4.255		PUS3	19.155	10.935		ADAMTS15	0.005	0
						IL10RA	0.025	0.01		KIRREL3	0.305	0.61		OPCML	0	0.005
						SCN4B	0	0.045		KCNJ5	4.87	0.04		IGSF9B	0.945	0.06
						SCN2B	0	0		C11orf45	1.13	0.055		GLB1L2	1.375	6.09
						MPZL2	3.01	0.495		BARX2	0.085	0		B3GAT1	0.115	0.06
						PHLDB1	7.635	2.82		TMEM45B	0.075	0.02		B4GALNT3	0.98	0.04
						DPAGT1	73.635	50.325		ST14	0.555	0.035		WNT5B	1.7	1.325
						ABCG4	0.08	0.065		ADAMTS8	0.065	0.01		FKBP4	27.565	56.35
						C1QTNF5	0.03	0		ADAMTS15	0.155	0.005		AC008012.1	7.555	0.55
						OAF	0.055	3.935		OPCML	1.32	0		CCND2	17.79	28.085
						GRIK4	0.125	0.075		IGSF9B	1.03	0.945		KCNA6	0	0
						BSX	0	0		GLB1L2	1.76	1.375		KCNA1	0	0
						GRAMD1B	1.215	0.695		B3GAT1	0.795	0.115		KCNA5	0.015	0
						SPA17	7.32	7.6		B4GALNT3	2.735	0.98		NTF3	0.51	0.065
						NRGN	0	0		WNT5B	97.11	1.7		ANO2	0.075	0
						VSIG2	0.025	0.255		LRTM2	0.02	0		PLEKHG6	0.37	0.11
						ESAM	1.9	1.9		FKBP4	71.06	27.565		PIANP	0.125	0.015
						ROBO3	7.545	2.02		AC008012.1	9.125	7.555		GPR162	1.09	2.085
						CCDC15	1.05	1.125		CCND2	23.145	17.79		PRB2	0	0
						SLC37A2	0.17	0.23		KCNA6	0	0		GPRC5A	0.695	0.04
						KIRREL3	0.07	0.305		KCNA1	0.005	0		GRIN2B	0	0.01
						FLI1	0.42	0.53		KCNA5	0.765	0.015		PTPRO	0	0
						KCNJ5	0.005	4.87		NTF3	10.185	0.51		PDE3A	0.035	8.14
						C11orf45	0.095	1.13		ANO2	0.42	0.075		KCNJ8	0	0
						BARX2	0	0.085		LTBR	4.32	15.175		ABCC9	0.025	0.015
						TMEM45B	0.42	0.075		PIANP	0.11	0.125		SSPN	0.365	0
						ST14	1.99	0.555		LAG3	0.22	0.3		BHLHE41	0.165	0
						ADAMTS8	3.71	0.065		GPR162	0.065	1.09		FGD4	1.695	2.12
						ADAMTS15	0.1	0.155		ENO2	8.695	7.44		SYT10	0.27	0.005
						OPCML	2.3	1.32		PRB2	0	0		CNTN1	0	0
						IGSF9B	1.385	1.03		GPRC5A	0.315	0.695		PDZRN4	0	0
						GLB1L2	1.48	1.76		GRIN2B	0.01	0		ADAMTS20	0	0
						B3GAT1	1.805	0.795		PTPRO	0.03	0		DBX2	0	0
						SLC6A12	0.425	0.04		LMO3	0.205	0.1		SLC38A4	0.01	0.045
						B4GALNT3	0.675	2.735		ABCC9	0.12	0.025		COL2A1	2.53	113.99
						WNT5B	0.255	97.11		SSPN	0.08	0.365		CCDC184	0.23	0
						LRTM2	0.04	0.02		BHLHE41	0	0.165		RND1	0.685	0.31
						FKBP4	48.98	71.06		ARNTL2	0.735	0.175		WNT10B	0.065	0.135
						DYRK4	10.615	3.78		FGD4	1.635	1.695		WNT1	0	0
						KCNA6	0	0		SYT10	0.025	0.27		DDN	0.045	0.235
						KCNA1	0.01	0.005		CNTN1	0.05	0		DHH	0	0.015
						KCNA5	0	0.765		PDZRN4	0	0		PRPH	1.005	1.92
						NTF3	2.09	10.185		ADAMTS20	0.34	0		C1QL4	0	0.015
						PIANP	0.74	0.11		TMEM117	1.49	2.33		DNAJC22	0.905	0.63
						LAG3	0.415	0.22		DBX2	0	0		KCNH3	0.26	0.405
						GPR162	0.62	0.065		SLC38A4	0.65	0.01		FAIM2	0	0
						GPRC5A	0.195	0.315		TMEM106C	18.825	31.59		AQP5	0	0
						GRIN2B	0.3	0.01		COL2A1	1.325	2.53		ASIC1	0.485	3.475
						PTPRO	0.96	0.03		CCDC184	0.895	0.23		SLC4A8	2.835	0.345
						LMO3	10.085	0.205		RND1	1.955	0.685		GALNT6	1.935	1.24
						ABCC9	0.015	0.12		WNT10B	0	0.065		HOXC13	0	0
						SSPN	1.685	0.08		WNT1	0	0		HOXC12	0	0
						BHLHE41	0.375	0		DDN	0.055	0.045		HOXC11	0	0
						ARNTL2	0.795	0.735		DHH	0.015	0		HOXC10	1.7	0
						TSPAN11	0.36	1.15		PRPH	0.6	1.005		AC012531.3	0	0
						SYT10	0.265	0.025		C1QL4	0	0		HOXC6	0.11	0
						PDZRN4	0.02	0		DNAJC22	0.495	0.905		HOXC9	3.64	0
						YAF2	0.885	27.105		KCNH3	0.115	0.26		HOXC8	0.37	0
						PRICKLE1	10.63	8.205		FAIM2	0.455	0		HOXC4	0.105	0
						DBX2	0.02	0		AQP5	0.12	0		HOXC5	0	0
						SLC38A4	10.69	0.65		RACGAP1	51.985	46		COPZ1	123.03	79.855
						TMEM106C	124.61	18.825		ASIC1	0.29	0.485		PDE1B	0.06	0.38
						COL2A1	2.905	1.325		SLC4A8	6.025	2.835		PPP1R1A	0	0.1
						CCDC184	1.205	0.895		GALNT6	1.1	1.935		AC097104.1	0.015	0
						ADCY6	0.105	0.65		SCN8A	1.045	0.72		GLS2	0.08	0.32
						CACNB3	0.455	5.18		KRT7	3.52	5.525		NXPH4	0	0
						WNT10B	0.115	0		HOXC13	0.04	0		NDUFA4L2	0	0.025
						WNT1	0	0		HOXC12	0	0		MARS	99.24	118.375
						DDN	0	0.055		HOXC11	0.025	0		KIF5A	0.165	0.36
						DHH	0	0.015		HOXC10	0.255	1.7		PIP4K2C	4.805	12
						PRPH	0.045	0.6		AC012531.3	0	0		ARHGEF25	0.415	1.06
						C1QL4	0	0		HOXC6	0.03	0.11		SLC26A10	5.15	0.165
						DNAJC22	0	0.495		HOXC9	0	3.64		B4GALNT1	0.18	0.255
						KCNH3	0	0.115		HOXC8	0.015	0.37		TSPAN31	23.235	41.71
						FAIM2	0.45	0.455		HOXC4	0.19	0.105		AGAP2	0.37	2.745
						AQP5	0.04	0.12		HOXC5	0.05	0		2022-03-09	0.4	1.135
						AQP6	0	0.05		COPZ1	115.49	123.03		CDK4	305.045	397.995
						RACGAP1	45.69	51.985		PDE1B	0.065	0.06		PPM1H	1.085	2.92
						ASIC1	0.105	0.29		PPP1R1A	0.065	0		AVPR1A	0.005	0.4
						SMAGP	6.385	11.255		AC097104.1	0	0.015		TBC1D30	0.59	0.08
						SCN8A	0.805	1.045		GLS2	0.8	0.08		WIF1	0	0
						AC068987.5	0	0		NXPH4	0	0		IRAK3	0.34	0.98
						FIGNL2	0.04	0.035		NDUFA4L2	0.055	0		GRIP1	0.095	0
						ANKRD33	0.01	0		MARS	102.375	99.24		PTPRR	0.07	0
						ACVRL1	0.245	0.225		KIF5A	0.735	0.165		LGR5	0.42	0.04
						ACVR1B	1.17	1.805		SLC26A10	0.445	5.15		KCNC2	0.065	0
						GRASP	0.115	0.195		B4GALNT1	0.26	0.18		NAV3	2.03	0
						NR4A1	1.355	2.365		TSPAN31	7.95	23.235		MYF6	0	0
						KRT7	7.005	3.52		2022-03-09	1.36	0.4		PPFIA2	0	0.04
						IGFBP6	17.34	6.69		CDK4	566.38	305.045		SLC6A15	0.96	0.2
						HOXC13	0	0.04		AVPR1A	0	0.005		ALX1	3.69	0.41
						HOXC12	0	0		TBC1D30	0.415	0.59		PLXNC1	0.61	1.18
						HOXC11	0	0.025		WIF1	0	0		TMCC3	2.785	0.1
						HOXC10	0	0.255		MSRB3	0.56	6.315		NTN4	0	0
						AC012531.3	0	0		IRAK3	0.31	0.34		AMDHD1	0.275	0.03
						HOXC6	0	0.03		GRIP1	0.605	0.095		CCDC38	0	0.545
						HOXC9	0.06	0		PTPRR	0.065	0.07		ANKS1B	0.575	0.695
						HOXC8	0	0.015		KCNC2	0.07	0.065		ACTR6	20.24	7.54
						HOXC4	0	0.19		NAV3	0.165	2.03		ANO4	0.695	0
						HOXC5	0	0.05		MYF6	0	0		SLC5A8	0	0
						COPZ1	104.56	115.49		PPFIA2	0.755	0		ASCL1	0	0
						PDE1B	0.1	0.065		ALX1	2.52	3.69		PAH	0.03	0
						PPP1R1A	0.77	0.065		PLXNC1	0.615	0.61		C12orf42	0.02	0
						PYM1	111.375	61.305		TMCC3	0.325	2.785		SLC41A2	0.21	0.73
						AC097104.1	0.035	0		NTN4	0.365	0		RFX4	0	0
						GLS2	14.625	0.8		AMDHD1	0.045	0.275		BTBD11	0.33	0.085
						NXPH4	0.02	0		CCDC38	0.01	0		WSCD2	0.01	0
						NDUFA4L2	0.115	0.055		ANKS1B	0.1	0.575		FOXN4	0	0
						MARS	231.58	102.375		ANO4	0.755	0.695		CUX2	0.105	0.005
						SLC26A10	0	0.445		SLC5A8	0.015	0		DTX1	0.015	0
						B4GALNT1	0.02	0.26		ASCL1	0.035	0		RASAL1	0	0
						TSPAN31	26.855	7.95		PAH	0.05	0.03		TBX5	0	0
						2022-03-09	0.865	1.36		C12orf42	0	0.02		HRK	0	0.005
						CDK4	291.52	566.38		TXNRD1	134.165	59.85		TESC	1.935	63.415
						AVPR1A	0.005	0		RFX4	0.16	0		KSR2	0	0.045
						C12orf56	3.09	0.455		BTBD11	0.215	0.33		SRRM4	0.05	0.045
						TBC1D30	0.445	0.415		ASCL4	0	0		TMEM233	4.5	0.04
						WIF1	0.8	0		FOXN4	0.03	0		BICDL1	0	0.05
						MSRB3	0.65	0.56		CUX2	0.1	0.105		MSI1	2.34	0.03
						IRAK3	0.17	0.31		OAS3	0.475	1.605		CABP1	0	0.065
						PTPRR	0.255	0.065		DTX1	0.175	0.015		B3GNT4	0.58	0.43
						KCNC2	0	0.07		RASAL1	0.08	0		DNAH10	0.235	0.57
						MYF6	0	0		LHX5	0	0		TMEM132B	0.37	0.045
						PPFIA2	1.5	0.755		TBX5	0.075	0		TMEM132C	0.355	0.015
						ALX1	0.7	2.52		HRK	0.71	0		GLT1D1	0.18	0
						PLXNC1	0.735	0.615		TESC	0.06	1.935		TMEM132D	0	0.005
						TMCC3	0.915	0.325		KSR2	0.025	0		FZD10	1.485	0.02
						NTN4	0.33	0.365		SRRM4	0.25	0.05		RIMBP2	0.05	0.26
						AMDHD1	0.065	0.045		TMEM233	0.01	4.5		MMP17	0.15	0.265
						CCDC38	0.085	0.01		BICDL1	0.715	0		P2RX2	0	0
						ANO4	0.45	0.755		CABP1	0.24	0		GJA3	0.085	0
						SLC5A8	0.055	0.015		B3GNT4	0.71	0.58		GJB2	0	0
						ASCL1	0.025	0.035		RILPL2	2.67	1.67		GJB6	0	0
						PAH	3.73	0.05		DNAH10	0.115	0.235		CRYL1	3.565	12.7
						RFX4	0	0.16		TMEM132B	0.475	0.37		FGF9	5.745	0
						BTBD11	5.01	0.215		TMEM132C	3.665	0.355		C1QTNF9B	0	0
						ASCL4	0	0		GLT1D1	0.675	0.18		ATP12A	0.145	0.37
						FOXN4	0.11	0.03		TMEM132D	0.095	0		AMER2	0.025	0.01
						VPS29	175.69	183.59		FZD10	6.385	1.485		ATP8A2	0.105	2.695
						DTX1	1.97	0.175		RIMBP2	0.91	0.05		SHISA2	0.19	0.735
						LHX5	0	0		MMP17	0.985	0.15		GPR12	0.015	0.02
						TBX5	0	0.075		GALNT9	0	0.1		GSX1	0	0
						HRK	0.36	0.71		LRCOL1	0	0		PDX1	0	0
						TMEM233	0.145	0.01		P2RX2	0.08	0		CDX2	4.125	0.055
						B3GNT4	1.125	0.71		GJA3	0.01	0.085		FLT3	0.11	0.15
						VPS37B	0.69	4.295		GJB2	0	0		MTUS2	0.035	0.135
						PITPNM2	0.08	0.28		GJB6	0.015	0		MEDAG	0.13	0.025
						RILPL2	1.06	2.67		CRYL1	0.72	3.565		TEX26	0	0.045
						TMEM132C	0	3.665		IL17D	0.445	0.505		FRY	3.585	0
						GLT1D1	0.38	0.675		FGF9	0.16	5.745		N4BP2L1	0.61	1.215
						TMEM132D	1.14	0.095		C1QTNF9B	0.105	0		KL	0.635	0.01
						FZD10	0.335	6.385		AMER2	0.815	0.025		NBEA	0.245	0.15
						RIMBP2	0.08	0.91		ATP8A2	0.15	0.105		MAB21L1	0.08	0.105
						MMP17	2.065	0.985		SHISA2	1.445	0.19		DCLK1	0.005	0.005
						GALNT9	0.32	0		GPR12	0	0.015		CCNA1	0.015	0
						FBRSL1	0.585	0.935		GSX1	0	0		SERTM1	0	0
						LRCOL1	0.145	0		PDX1	0	0		TRPC4	0.175	0.12
						P2RX2	0.035	0.08		CDX2	54.81	4.125		FREM2	0.075	0.02
						GJA3	0.01	0.01		FLT3	0.005	0.11		RGCC	6.56	0
						GJB2	0.07	0		MTUS2	0.06	0.035		EPSTI1	0.4	0.36
						GJB6	0	0.015		MEDAG	0.245	0.13		ENOX1	0.94	0
						CRYL1	2.395	0.72		FRY	0.335	3.585		SERP2	0.31	1.62
						IL17D	0.235	0.445		KL	0.02	0.635		SIAH3	0.045	0
						FGF9	0.115	0.16		MAB21L1	0	0.08		MLNR	0	0.05
						C1QTNF9B	0.095	0.105		DCLK1	5.04	0.005		DLEU7	0.175	0.015
						AMER2	0.02	0.815		CCNA1	0.035	0.015		FAM124A	0.025	0.12
						ATP8A2	1.215	0.15		SERTM1	0.045	0		ALG11	19.1	8.065
						SHISA2	58.495	1.445		FREM2	0.38	0.075		ATP7B	0.48	1.325
						GPR12	0.03	0		RGCC	0.03	6.56		CNMD	0.77	0.595
						GSX1	0	0		EPSTI1	3.975	0.4		PCDH8	0	0.01
						PDX1	0	0		ENOX1	0.75	0.94		KLHL1	0.01	0
						CDX2	0.175	54.81		CCDC122	1.41	1.605		KCTD12	0.155	0
						FLT3	0.325	0.005		SIAH3	0.035	0.045		SLAIN1	0.02	0.57
						MTUS2	0.24	0.06		MLNR	0	0		POU4F1	0.06	0.125
						MEDAG	2.195	0.245		DLEU7	0.21	0.175		SLITRK1	0	0
						FRY	1.535	0.335		ALG11	16.555	19.1		SLITRK5	0.005	0.19
						KL	0	0.02		ATP7B	1.185	0.48		GPC5	0.66	0.305
						STARD13	1.045	0.745		CNMD	2.91	0.77		SOX21	0	0
						MAB21L1	0.02	0		PCDH8	1.785	0		HS6ST3	0	0.025
						DCLK1	7.345	5.04		KLHL1	0.05	0.01		OXGR1	0	0
						CCNA1	1.925	0.035		KCTD12	0.085	0.155		SLC15A1	0.175	0.025
						SERTM1	0.285	0.045		SLAIN1	0.23	0.02		DOCK9	11.76	0.05
						RGCC	0	0.03		POU4F1	0.005	0.06		ZIC5	0	0.015
						DGKH	0.365	0.36		SLITRK1	0.215	0		ZIC2	0	0.02
						EPSTI1	0.355	3.975		SLITRK5	0.01	0.005		NALCN	0.005	0.12
						ENOX1	0.14	0.75		GPC5	0.285	0.66		FGF14	0.17	0
						CCDC122	3.685	1.41		SOX21	0	0		FAM155A	0.655	0.005
						SIAH3	0.07	0.035		HS6ST3	0.025	0		RAB20	0.35	8.655
						MLNR	0	0		OXGR1	0.02	0		ARHGEF7	20.46	13.31
						DLEU7	0.68	0.21		SLC15A1	0.255	0.175		SOX1	0	0
						ALG11	16.77	16.555		DOCK9	3.39	11.76		MCF2L	0	1.175
						NEK3	31.35	1.565		ZIC5	0.44	0		GRTP1	0.465	0.41
						PCDH8	0.11	1.785		NALCN	0.095	0.005		GAS6	0.86	0.105
						PCDH17	0.1	2.095		FGF14	0.505	0.17		SALL2	1.175	4.895
						KLHL1	0	0.05		ARHGEF7	11.085	20.46		JPH4	0.895	4.335
						DACH1	0.065	0.165		SOX1	0	0		RIPK3	0.165	0.985
						KCTD12	0.24	0.085		MCF2L	0.525	0		STXBP6	1.535	0.905
						POU4F1	0	0.005		GRTP1	3.45	0.465		NOVA1	0.365	0.86
						SLITRK1	1.72	0.215		GAS6	4.055	0.86		FOXG1	0	0
						SLITRK5	0.095	0.01		JPH4	0.165	0.895		COCH	3.29	7.375
						GPC5	0.205	0.285		RIPK3	0	0.165		NPAS3	0	0
						GPR180	1.625	1.935		STXBP6	1.395	1.535		INSM2	0	0
						SOX21	0.02	0		FOXG1	0.075	0		NKX2-1	0	0
						ABCC4	2.975	3.16		COCH	49.19	3.29		NKX2-8	0	0
						HS6ST3	0.065	0.025		NPAS3	0.025	0		PAX9	0.035	0
						OXGR1	0.345	0.02		INSM2	0.01	0		TTC6	0.025	0
						FARP1	15.715	11.255		SFTA3	0	0.195		FOXA1	0.04	0
						SLC15A1	0.86	0.255		NKX2-1	0	0		SSTR1	0.005	0.335
						DOCK9	3.22	3.39		NKX2-8	0	0		LRFN5	0.94	0
						ZIC5	1.82	0.44		PAX9	0.81	0.035		MDGA2	0.165	0.37
						GGACT	0.93	0.085		TTC6	0.01	0.025		MAP4K5	21.76	5.675
						NALCN	0.785	0.095		FOXA1	0.09	0.04		ABHD12B	0.065	0.02
						FGF14	0.01	0.505		SSTR1	0.06	0.005		PTGDR	0.245	0
						COL4A1	6.68	14.025		LRFN5	3.855	0.94		PTGER2	0.05	0.18
						ARHGEF7	9.8	11.085		MDGA2	0.155	0.165		OTX2	0.265	0.06
						SOX1	0	0		MAP4K5	10.595	21.76		RTN1	0.79	7.955
						MCF2L	1.265	0.525		NIN	0.475	3.125		SIX6	0	0
						TMEM255B	1.36	0.305		ABHD12B	0.285	0.065		C14orf39	0.88	0.385
						GAS6	2.305	4.055		PTGDR	0	0.245		SIX1	0	0.005
						TPPP2	0.125	0.26		PTGER2	0.055	0.05		TMEM30B	0.07	0
						ADCY4	0.265	0.19		OTX2	13.97	0.265		SYT16	0.255	0.03
						RIPK3	0	0		RTN1	0.26	0.79		SYNE2	5.005	0.365
						STXBP6	1.585	1.395		SIX6	0.01	0		SPTB	0.22	4.875
						FOXG1	0.005	0.075		C14orf39	0.3	0.88		TMEM229B	0.135	0.15
						COCH	7.02	49.19		SIX1	0.165	0		GALNT16	0.685	0
						NPAS3	0.075	0.025		TMEM30B	0.205	0.07		PLEKHD1	0	0
						INSM2	0	0.01		SYT16	0.34	0.255		CCDC177	0	0
						SFTA3	0	0		SYNE2	6.575	5.005		TTC9	0.43	0.08
						NKX2-1	0	0		SPTB	0.1	0.22		RGS6	0.18	9.475
						NKX2-8	0	0		GALNT16	0.06	0.685		PAPLN	1.595	0.765
						PAX9	0.105	0.81		PLEKHD1	0.03	0		ACOT4	0.91	5.205
						TTC6	0	0.01		CCDC177	0	0		SYNDIG1L	0.07	0.165
						FOXA1	0	0.09		TTC9	0.35	0.43		LTBP2	1.29	0.09
						SSTR1	0.06	0.06		RGS6	0.345	0.18		ESRRB	0	0
						CLEC14A	0.47	0.8		DPF3	0.25	0.515		NGB	0	0
						LRFN5	0.375	3.855		PAPLN	0.64	1.595		ISM2	0	0
						MDGA2	0.02	0.155		ACOT4	0.79	0.91		TSHR	0.035	0.27
						MAP4K5	4.84	10.595		VSX2	0	0		KCNK10	0	0.185
						NIN	1.53	0.475		SYNDIG1L	0.455	0.07		EML5	0	0.03
						ABHD12B	7.275	0.285		LTBP2	0.115	1.29		KCNK13	0	0.045
						NID2	0.985	2.74		ESRRB	0.135	0		GPR68	0	0
						PTGDR	0.085	0		ZDHHC22	1.275	0.275		CCDC88C	1.17	1.77
						PTGER2	0.535	0.055		NGB	0	0		FBLN5	0.555	0.98
						OTX2	63.745	13.97		ISM2	0.105	0		SLC24A4	0.005	0.265
						RTN1	2.135	0.26		TSHR	1.385	0.035		CHGA	0	0
						SIX6	0.17	0.01		STON2	7.655	5.175		PRIMA1	0	0
						C14orf39	1.135	0.3		KCNK10	0	0		GSC	0	0
						SIX1	0.305	0.165		EML5	0.125	0		CLMN	0.005	0.625
						SYT16	0.195	0.34		KCNK13	0.105	0		TUNAR	0.06	0.01
						SGPP1	0.52	1.28		GPR68	0.02	0		C14orf132	2.18	0.08
						SPTB	0.155	0.1		CCDC88C	6.44	1.17		AK7	1.595	0.54
						PLEK2	0.575	0.52		FBLN5	0.675	0.555		BCL11B	0	0
						GALNT16	0.93	0.06		SLC24A4	0.01	0.005		CCDC85C	0.995	0.53
						PLEKHD1	0.045	0.03		RIN3	0.515	2.355		CYP46A1	0.015	0.03
						CCDC177	0.29	0		PRIMA1	0.74	0		DEGS2	0.055	4.915
						SLC8A3	0.17	1.035		GSC	1.16	0		BEGAIN	0.02	0.59
						RGS6	0.405	0.345		CLMN	0.63	0.005		RTL1	0	0
						DPF3	0.01	0.25		C14orf132	4.525	2.18		DIO3	3.93	0.385
						PAPLN	0.7	0.64		AK7	1.195	1.595		PPP2R5C	91.435	52.26
						VSX2	0	0		CCDC85C	0.89	0.995		AMN	0.04	0.32
						LTBP2	0.18	0.115		HHIPL1	0.055	0.04		LBHD2	0	0
						ESRRB	0.08	0.135		EVL	6.03	9.365		CKB	191.1	790.38
						VASH1	0.295	0.34		DEGS2	0	0.055		PPP1R13B	3.475	1.06
						NGB	0.08	0		BEGAIN	0.08	0.02		TMEM179	0	0
						ISM2	0.135	0.105		RTL1	0	0		CEP170B	0.13	0.055
						TSHR	0.075	1.385		DIO3	5.965	3.93		AHNAK2	1.085	0
						STON2	6.435	7.655		PPP2R5C	71.1	91.435		JAG2	8.58	1.075
						FLRT2	0.57	4.495		AMN	0.015	0.04		CRIP1	17.405	8.935
						KCNK10	0.275	0		LBHD2	0	0		AL928654.3	0.18	0
						EML5	0.045	0.125		CKB	349.4	191.1		TMEM121	0.05	0
						KCNK13	0.06	0.105		PPP1R13B	0.635	3.475		GABRA5	0.025	0
						GPR68	0.09	0.02		TMEM179	0.31	0		GABRG3	0	0
						FBLN5	1.185	0.675		AKT1	20.41	21.205		OCA2	0	0
						SLC24A4	0.035	0.01		ZBTB42	0.81	0.25		TJP1	17.61	0.87
						RIN3	0.525	0.515		CEP170B	0.445	0.13		GREM1	0.635	0
						PRIMA1	0.4	0.74		AHNAK2	0.22	1.085		RYR3	0.575	0.395
						GSC	0.075	1.16		JAG2	0.27	8.58		GOLGA8A	1.455	2.54
						CLMN	0.8	0.63		BRF1	1.79	2.47		GJD2	0	0
						C14orf132	4.7	4.525		CRIP1	18.685	17.405		RASGRP1	0.545	0.36
						AK7	2.495	1.195		AL928654.3	0	0.18		PAK6	0.085	0.53
						CCDC85C	1.545	0.89		TMEM121	0	0.05		ANKRD63	0	0
						HHIPL1	0.195	0.055		MAGEL2	0.175	0.315		BAHD1	0.935	2.05
						EVL	6.89	6.03		GABRA5	0.575	0.025		SPINT1	5.89	10.59
						DEGS2	1.74	0		GABRG3	0.09	0		RHOV	0	0
						BEGAIN	0.205	0.08		OCA2	0.33	0		DLL4	15.65	1.385
						RTL1	0	0		TJP1	8.93	17.61		ITPKA	0.85	3.865
						DIO3	0.045	5.965		GREM1	2.18	0.635		LTK	0.495	0.465
						AMN	0	0.015		RYR3	3.345	0.575		STARD9	0.9	0.155
						LBHD2	0	0		GOLGA8A	3.745	1.455		FRMD5	0.715	0.33
						CKB	183.07	349.4		GJD2	0.03	0		DUOXA2	0.06	0
						PPP1R13B	0.87	0.635		RASGRP1	1.355	0.545		DUOX2	0	0
						TMEM179	0.135	0.31		PAK6	0.73	0.085		DUOX1	0.505	0.32
						AKT1	8.585	20.41		ANKRD63	0.03	0		DUOXA1	0.195	0
						ZBTB42	0.065	0.81		SPINT1	64.205	5.89		C15orf48	0.105	0
						AHNAK2	0.355	0.22		DLL4	0.415	15.65		SLC30A4	0.14	0.035
						TEX22	0	0.01		ITPKA	0	0.85		SEMA6D	0.78	0.08
						CRIP1	1.855	18.685		LTK	0.13	0.495		SHC4	0	0.01
						AL928654.3	0	0		STARD9	0.98	0.9		SLC27A2	0.03	5.68
						TMEM121	0	0		FRMD5	0.855	0.715		ATP8B4	1.135	5.515
						CYFIP1	29.42	32.96		DUOXA2	0	0.06		GLDN	0.245	0.025
						GABRA5	11.23	0.575		DUOX2	0	0		TMOD2	2.465	0.215
						GABRG3	0.01	0.09		DUOX1	0.63	0.505		LYSMD2	4.165	5.54
						OCA2	0.215	0.33		DUOXA1	0.03	0.195		MYO5C	0.69	0.18
						FAM189A1	0.405	0.165		C15orf48	0.28	0.105		MYO5A	1.55	1.115
						TJP1	13.13	8.93		SLC30A4	0.085	0.14		ONECUT1	0	0
						GREM1	0.01	2.18		SEMA6D	17.565	0.78		UNC13C	0.06	0
						RYR3	0.17	3.345		SHC4	0.115	0		GCOM1	11.48	1.52
						GOLGA8A	2.195	3.745		SLC27A2	0.125	0.03		MYZAP	47.02	1.605
						GJD2	0.03	0.03		ATP8B4	1.995	1.135		FOXB1	0	0
						RASGRP1	0.435	1.355		GLDN	0.325	0.245		RORA	1.315	0.745
						ANKRD63	0	0.03		TMOD2	0.27	2.465		VPS13C	0.975	0.865
						INAFM2	3.23	2.025		LYSMD2	3.695	4.165		C2CD4A	0	0
						DLL4	0.3	0.415		MYO5C	1.105	0.69		C2CD4B	0	0
						ITPKA	0.145	0		MYO5A	0.62	1.55		CA12	0.36	0.01
						LTK	0	0.13		ONECUT1	0.055	0		SNX22	1.015	0.93
						STARD9	0.49	0.98		GCOM1	0.64	11.48		ANKDD1A	1.25	1.21
						MAP1A	0.04	1.045		MYZAP	0.715	47.02		IGDCC4	0.41	0.275
						TP53BP1	10.28	10.515		FOXB1	0.01	0		MEGF11	0.325	0.535
						FRMD5	1.61	0.855		VPS13C	0.445	0.975		SMAD3	0.94	1.485
						DUOXA2	0.02	0		C2CD4A	0.015	0		ITGA11	0.055	0.425
						DUOX2	0	0		C2CD4B	0.14	0		PAQR5	0.045	0.095
						DUOX1	0.095	0.63		CA12	10.715	0.36		GRAMD2A	0	0.08
						DUOXA1	0.035	0.03		SNX22	1.92	1.015		HCN4	0	0
						C15orf48	0.135	0.28		ANKDD1A	1.505	1.25		INSYN1	0	0.055
						SLC30A4	0.01	0.085		MEGF11	0.755	0.325		CYP1A1	1.44	0.26
						SEMA6D	0.545	17.565		SMAD3	4.375	0.94		CPLX3	0	0.06
						FBN1	0.535	2.425		SKOR1	0.01	0.01		SCAMP5	1.44	12.565
						SHC4	0.045	0.115		ITGA11	0.105	0.055		RPP25	2.74	9.3
						SLC27A2	2.93	0.125		PAQR5	0.295	0.045		NEIL1	4.13	2.015
						ATP8B4	0.255	1.995		GRAMD2A	0.195	0		CSPG4	0.135	0.055
						GLDN	0.39	0.325		HCN4	0.34	0		TMEM266	0.05	0.475
						TMOD2	0.455	0.27		CYP1A1	0.12	1.44		NRG4	0.03	0.235
						LYSMD2	1.58	3.695		CPLX3	0	0		ISL2	1.185	0.405
						MYO5A	2.385	0.62		SCAMP5	1.35	1.44		LINGO1	0.875	1
						ONECUT1	2.405	0.055		RPP25	0.64	2.74		CRABP1	0.575	0.865
						PYGO1	0.035	2.875		NEIL1	0.55	4.13		HYKK	1.365	0.76
						GCOM1	0.805	0.64		CSPG4	0.04	0.135		CHRNA3	0.135	0.475
						MYZAP	0.39	0.715		UBE2Q2	2.73	5.005		RASGRF1	0.995	0.085
						FOXB1	0.775	0.01		TMEM266	0.24	0.05		MINAR1	0.375	0.05
						C2CD4A	0	0.015		NRG4	0.27	0.03		CTXND1	0.08	0.03
						C2CD4B	0	0.14		ISL2	0.395	1.185		ARNT2	0.62	0.005
						CA12	1.885	10.715		LINGO1	0.485	0.875		CEMIP	0.36	0.565
						SNX22	3.08	1.92		CRABP1	50.8	0.575		CPEB1	0.065	0.425
						ANKDD1A	2.93	1.505		HYKK	0.625	1.365		ADAMTSL3	0.065	0.005
						MEGF11	0.44	0.755		CHRNA3	0.505	0.135		NTRK3	2.145	2.01
						SMAD3	2.175	4.375		RASGRF1	0.09	0.995		ACAN	0.205	0.13
						SKOR1	0.01	0.01		MINAR1	3.355	0.375		HAPLN3	7.055	0.32
						ITGA11	0.105	0.105		CTXND1	0.005	0.08		POLG	8.335	13.295
						CORO2B	0.15	0.215		CEMIP	0.18	0.36		RHCG	0.045	0.42
						PAQR5	3.98	0.295		CPEB1	0.19	0.065		SV2B	0.01	0
						CT62	0.11	0.05		RAMAC	60.645	39.905		SLCO3A1	0.61	1.27
						GRAMD2A	0.63	0.195		ADAMTSL3	0.35	0.065		ST8SIA2	1.19	0.19
						HCN4	0.135	0.34		NTRK3	0.42	2.145		RGMA	0.03	0.015
						CYP1A1	0.1	0.12		ACAN	0.01	0.205		MCTP2	0.02	1.175
						CPLX3	0.095	0		HAPLN3	5.32	7.055		NR2F2	0.445	0
						SCAMP5	3.05	1.35		POLG	9.16	8.335		FAM169B	0	0.1
						RPP25	6.18	0.64		RHCG	0	0.045		ADAMTS17	0.055	0.005
						NEIL1	2.255	0.55		WDR93	0.14	0.155		LRRK1	0.015	0.195
						UBE2Q2	3.185	2.73		PEX11A	4	2.54		HBM	0	17.44
						TMEM266	0.515	0.24		CRTC3	1.84	3.08		HBQ1	1.56	74.685
						NRG4	0.05	0.27		SV2B	0.005	0.01		RGS11	0	0.045
						ISL2	0.235	0.395		SLCO3A1	1.1	0.61		PRR35	0	0.08
						LINGO1	0.85	0.485		ST8SIA2	4.425	1.19		RHBDL1	0.385	1.735
						CRABP1	168.005	50.8		RGMA	0.955	0.03		FBXL16	0.01	0
						HYKK	1.17	0.625		MCTP2	0.46	0.02		METRN	0.16	5.565
						CHRNA3	1.105	0.505		NR2F2	0.115	0.445		HAGHL	2.47	24.9
						MORF4L1	537.105	194.74		FAM169B	0	0		CCDC78	0.2	0.775
						RASGRF1	0.02	0.09		ADAMTS17	0.34	0.055		SOX8	0.48	1.435
						MINAR1	0.06	3.355		LRRK1	0.24	0.015		LMF1	4.13	14.37
						CTXND1	0.005	0.005		HBM	0	0		CACNA1H	0.13	0.03
						CEMIP	0.04	0.18		HBQ1	0.925	1.56		BAIAP3	0.4	0.14
						CPEB1	1.85	0.19		RGS11	0.34	0		HS3ST6	0	0
						RAMAC	51.005	60.645		RAB11FIP3	0.745	3.225		GFER	19.125	24.595
						TM6SF1	0.35	0.705		PRR35	0.01	0		SYNGR3	0.77	13.65
						BNC1	0.005	0.255		FBXL16	0.175	0.01		CASKIN1	0	0.775
						ADAMTSL3	0.295	0.35		METRN	0.96	0.16		DNASE1L2	0.18	0.55
						PDE8A	0.99	3.155		HAGHL	7.26	2.47		ABCA3	0.31	0.745
						NTRK3	0.755	0.42		CCDC78	1.485	0.2		NTN3	0	0
						ACAN	0.05	0.01		SOX8	0.145	0.48		PRSS22	0	0
						RHCG	0.065	0		LMF1	3.005	4.13		KREMEN2	0.26	0.345
						CRTC3	0.515	1.84		CACNA1H	0.025	0.13		CLDN9	0	0.03
						SV2B	0.055	0.005		BAIAP3	0.385	0.4		TNFRSF12A	64.175	7.885
						SLCO3A1	3.205	1.1		HS3ST6	0	0		MMP25	0.095	0
						ST8SIA2	0.945	4.425		SYNGR3	0.835	0.77		GLIS2	0.22	0.1
						RGMA	3.04	0.955		CASKIN1	0.02	0		RBFOX1	0.065	0.33
						NR2F2	0.05	0.115		DNASE1L2	0.13	0.18		TMEM114	0	0
						ADAMTS17	0.14	0.34		ABCA3	0.03	0.31		GRIN2A	0.12	0
						LRRK1	0.995	0.24		NTN3	0	0		TVP23A	1.115	0.99
						HBA1	3.06	4.085		PRSS22	0.525	0		SHISA9	0.01	0.015
						HBQ1	8.865	0.925		KREMEN2	0.18	0.26		AC140504.1	0.145	0
						RGS11	0.165	0.34		CLDN9	0.145	0		MPV17L	0.525	2.615
						RAB11FIP3	0.525	0.745		BICDL2	0.375	0.375		MYH11	0.32	0.27
						PRR35	0	0.01		MMP25	0.075	0.095		XYLT1	0.235	1.085
						FBXL16	0.385	0.175		GLIS2	0.345	0.22		GPR139	0	0
						METRN	2.535	0.96		RBFOX1	3.265	0.065		OTOA	0	0.02
						HAGHL	23.295	7.26		TMEM114	0	0		HS3ST2	0.075	0
						CCDC78	0.64	1.485		GRIN2A	1.015	0.12		SCNN1G	0	0
						SOX8	0.34	0.145		TVP23A	0.88	1.115		ERN2	0.565	0
						LMF1	3.815	3.005		SHISA9	2.06	0.01		CHP2	0.01	0
						BAIAP3	0.68	0.385		AC140504.1	0	0.145		PRKCB	0.67	2.51
						HS3ST6	0	0		MPV17L	0.06	0.525		TNRC6A	14.56	14.91
						SYNGR3	22.54	0.835		C16orf45	2.605	41.37		HS3ST4	0.035	0.15
						CASKIN1	0.18	0.02		MYH11	0.14	0.32		GSG1L	0	0
						ABCA3	0.615	0.03		TMC5	0.74	1.395		SBK1	0.215	0
						NTN3	0	0		GPR139	0	0		STX1B	0.02	0.075
						TBC1D24	2.81	2.085		OTOA	0	0		PYCARD	17.495	79.645
						ATP6V0C	28.975	31.225		MOSMO	0.73	0.54		PYDC1	0	0.04
						AC093525.1	0	0		HS3ST2	0.78	0.075		CBLN1	0.65	0
						PRSS22	0.075	0.525		SCNN1G	0.02	0		ADCY7	2.225	8.985
						PAQR4	2.865	3.25		ERN2	0.215	0.565		NOD2	0	0
						MMP25	0.68	0.075		CHP2	0	0.01		TOX3	0.015	0
						TIGD7	2.495	1.97		PRKCB	0.04	0.67		IRX3	0.19	0.245
						ADCY9	0.97	0.63		CACNG3	0.01	0		IRX5	0	0
						GLIS2	0.4	0.345		TNRC6A	19.98	14.56		IRX6	0.065	0.03
						HMOX2	63.09	80.395		HS3ST4	0.405	0.035		SLC6A2	0.085	1.365
						TMEM114	0.07	0		GSG1L	0.125	0		GNAO1	0.095	0
						ABAT	0.96	1.955		STX1B	0.075	0.02		MT3	0	0.29
						GRIN2A	0.455	1.015		TRIM72	0.135	0		MT1E	1.085	4.78
						SHISA9	3.31	2.06		PYDC1	1.345	0		MT1M	0	0
						MYH11	0.275	0.14		NETO2	8.64	3.52		MT1A	0	0
						ITPRIPL2	0.075	0.44		CBLN1	6.525	0.65		MT1F	0.37	0.665
						GPR139	0.025	0		ADCY7	0.545	2.225		MT1G	0.44	0
						HS3ST2	0.715	0.78		NOD2	0.18	0		MT1X	3.61	9.195
						SCNN1G	0.115	0.02		TOX3	0.28	0.015		NLRC5	0	1.45
						ERN2	1.12	0.215		IRX3	2.02	0.19		PLLP	10.04	4.025
						CHP2	0.72	0		IRX5	0.085	0		NDRG4	5.125	3.78
						PRKCB	1.14	0.04		IRX6	0.055	0.065		CDH8	3.13	0.615
						CACNG3	0.03	0.01		SLC6A2	0.905	0.085		BEAN1	0.09	0.25
						TNRC6A	37.835	19.98		GNAO1	0.975	0.095		CMTM2	0.185	0.33
						HS3ST4	0.57	0.405		MT3	0	0		CMTM4	1.425	1.71
						GSG1L	0.995	0.125		MT1E	1.1	1.085		CA7	0.05	0.41
						TRIM72	0.18	0.135		MT1M	0.715	0		RRAD	0	0
						PYDC1	4.43	1.345		MT1A	0	0		B3GNT9	0.09	0.5
						NETO2	1.365	8.64		MT1F	0.865	0.37		FBXL8	0.78	3.58
						CBLN1	0.3	6.525		MT1G	2.17	0.44		TRADD	4.605	9.645
						ADCY7	0.425	0.545		MT1H	0.89	0		AC074143.1	0	0
						NOD2	0.18	0.18		MT1X	1.75	3.61		HSF4	0.255	0.37
						TOX3	4.11	0.28		NLRC5	2.115	0		NOL3	5.08	1.27
						IRX3	0.065	2.02		PLLP	1.465	10.04		LRRC36	0.975	0
						IRX5	0	0.085		NDRG4	4.76	5.125		KCTD19	0.095	0.065
						IRX6	0.06	0.055		CDH8	3.31	3.13		TPPP3	1.18	0.05
						SLC6A2	0	0.905		BEAN1	0	0.09		HSD11B2	0.61	0.015
						GNAO1	0.655	0.975		CKLF	29.475	95.795		CARMIL2	0.245	0.01
						MT3	0.14	0		CKLF-CMTM1	1.46	1.27		SMPD3	0	0.095
						MT1E	0.39	1.1		TK2	0.49	1.34		CDH1	2.64	0.125
						MT1M	0.04	0.715		CMTM2	0	0.185		HAS3	0.115	0.125
						MT1A	0	0		CA7	0.02	0.05		CALB2	0.86	0.765
						MT1F	6.135	0.865		RRAD	0.095	0		MARVELD3	0.475	0.015
						MT1G	6.385	2.17		B3GNT9	1.065	0.09		FA2H	0.07	0.06
						MT1H	4.68	0.89		FBXL8	0.07	0.78		CHST6	0.355	0.115
						NLRC5	0.525	2.115		TRADD	1.345	4.605		ADAMTS18	0.165	0
						CPNE2	4.905	0.66		AC074143.1	0	0		VAT1L	0.91	0.015
						PLLP	4.89	1.465		HSF4	0.1	0.255		NECAB2	0	0
						NDRG4	2.775	4.76		NOL3	4.61	5.08		ATP2C2	0.05	0.09
						CDH8	7.545	3.31		LRRC36	0	0.975		CRISPLD2	0.075	0
						BEAN1	0.01	0		KCTD19	0	0.095		C16orf74	1.285	0.26
						CKLF	56.09	29.475		TPPP3	0.315	1.18		IRF8	0.935	0.675
						CKLF-CMTM1	1.23	1.46		HSD11B2	1.045	0.61		FOXC2	0.425	0
						TK2	1.365	0.49		CARMIL2	2.525	0.245		JPH3	0.3	0.255
						CMTM2	0.07	0		PARD6A	0.475	0.235		SNAI3	0.7	5.675
						CA7	1.495	0.02		ACD	34.28	28.62		CDH15	0	0.365
						RRAD	0	0.095		PLA2G15	3.925	11.53		SLC22A31	0.24	3.42
						B3GNT9	0.325	1.065		SMPD3	1.635	0		CPNE7	0.115	0.705
						FBXL8	0	0.07		ZFP90	6.3	5.415		DEF8	94.37	58.345
						TRADD	0.215	1.345		CALB2	0.405	0.86		GAS8	0.4	0.01
						AC074143.1	0	0		MARVELD3	0.96	0.475		DBNDD1	0.18	0.215
						HSF4	0	0.1		FA2H	0.875	0.07		DOC2B	0.415	0
						NOL3	1.72	4.61		ADAMTS18	0.18	0.165		RPH3AL	4.455	8.865
						KIAA0895L	2.84	5.985		VAT1L	4.565	0.91		ABR	3.76	7.105
						FHOD1	5.875	4.715		CDH13	6.905	89.67		RTN4RL1	0	0
						TPPP3	0.155	0.315		NECAB2	0.19	0		DPH1	16.615	23.575
						HSD11B2	13.165	1.045		ATP2C2	0.425	0.05		HIC1	0.08	0.11
						SMPD3	0.18	1.635		KLHL36	2.57	1.885		RAP1GAP2	0.555	5.075
						ZFP90	7.54	6.3		CRISPLD2	0.82	0.075		P2RX5-TAX1BP3	0.55	0.67
						CALB2	1.44	0.405		C16orf74	0.745	1.285		P2RX5	0.215	2.225
						FA2H	0.07	0.875		IRF8	0.545	0.935		ATP2A3	4.775	52.75
						ADAMTS18	0.07	0.18		FOXC2	0.02	0.425		SPNS2	11.255	5.17
						VAT1L	18.1	4.565		FOXL1	0	0.22		SMTNL2	0.55	0.65
						CDYL2	0.115	0.095		JPH3	1.21	0.3		ALOX15	1.105	19.085
						CDH13	0.745	6.905		IL17C	0.025	0		ZMYND15	0	0.04
						NECAB2	0.42	0.19		SNAI3	0.245	0.7		CXCL16	0.86	0.04
						ATP2C2	0.68	0.425		CDH15	0.02	0		KIF1C	3.1	1.065
						CRISPLD2	2.465	0.82		SLC22A31	0.545	0.24		INCA1	0.985	1.575
						KIAA0513	1.425	1.805		CPNE7	0.42	0.115		ZNF232	10.48	4.285
						C16orf74	4.41	0.745		DEF8	33.79	94.37		PITPNM3	0	0
						IRF8	0.42	0.545		GAS8	1.09	0.4		SLC13A5	0.015	0.025
						FOXF1	0.035	6.355		DOC2B	0.995	0.415		FBXO39	0	0
						FOXC2	0	0.02		RPH3AL	1.885	4.455		TEKT1	0	0.04
						FOXL1	0	0		ABR	2.31	3.76		SLC16A11	0.19	0.105
						ZFPM1	0.045	0.165		RTN4RL1	0	0		YBX2	0	0.495
						SNAI3	4.19	0.245		DPH1	7.92	16.615		TNK1	0.33	0.935
						SLC22A31	0.11	0.545		HIC1	0.285	0.08		FGF11	0.325	7.155
						CPNE7	0.85	0.42		RAP1GAP2	1.49	0.555		CHRNB1	7.365	8.485
						DEF8	103.345	33.79		P2RX5-TAX1BP3	0.705	0.55		RNF227	0.36	0.66
						DOC2B	0.035	0.995		P2RX5	0.915	0.215		KCNAB3	0.29	0.31
						RPH3AL	3.355	1.885		ATP2A3	0.24	4.775		AC104581.2	0	0
						ABR	3.57	2.31		SPNS2	0.12	11.255		GUCY2D	0	0.015
						TLCD2	0.195	0.105		SMTNL2	0.835	0.55		ALOX15B	0	0
						RTN4RL1	0	0		ALOX15	0.025	1.105		HES7	0.07	0
						DPH1	10.925	7.92		ZMYND15	0	0		MFSD6L	0	0
						HIC1	0.015	0.285		CXCL16	0.145	0.86		PIK3R5	0	5.26
						P2RX5-TAX1BP3	0.605	0.705		GLTPD2	0.065	0.105		NTN1	0	0
						P2RX5	1.955	0.915		KIF1C	2.98	3.1		GAS7	0.725	0.16
						ATP2A3	0.96	0.24		INCA1	0.87	0.985		SHISA6	0.155	0
						SPNS2	0.46	0.12		ZFP3	0.02	0		MYOCD	1.06	0.01
						SMTNL2	2.62	0.835		ZNF232	31.5	10.48		ARHGAP44	0.095	0.33
						ALOX15	0.415	0.025		PITPNM3	0.055	0		TEKT3	0	0
						ZMYND15	0.015	0		SLC13A5	0.195	0.015		LRRC75A	0.125	1.775
						CXCL16	0.58	0.145		FBXO39	0	0		RASD1	1.015	0.34
						GLTPD2	0	0.065		TEKT1	0.015	0		SPECC1	9.785	17.245
						ZNF232	29.8	31.5		SLC16A11	0.465	0.19		KCNJ12	0	0.535
						PITPNM3	0.115	0.055		YBX2	0.205	0		SEZ6	0.175	3.645
						MED31	14.04	18.45		TNK1	0.48	0.33		TP53I13	16.105	24.74
						SLC13A5	0.18	0.195		FGF11	1.255	0.325		ABHD15	0.095	1.255
						FBXO39	0	0		CHRNB1	6.41	7.365		SLC6A4	0.005	0
						ALOX12	1.025	1.255		RNF227	0.45	0.36		RAB11FIP4	0.375	0.01
						BCL6B	1.27	2.23		KCNAB3	0.48	0.29		RHBDL3	0	0.435
						SLC16A11	0.05	0.465		AC104581.2	0	0		TMEM132E	0	0
						YBX2	0.9	0.205		GUCY2D	0.005	0		SLFN11	0.08	0.025
						TNK1	1.82	0.48		ALOX15B	0.15	0		SLFN13	1.905	2.82
						FGF11	1.345	1.255		HES7	0.1	0.07		MMP28	2.345	0.41
						TMEM88	1.525	90.855		MFSD6L	0.015	0		LHX1	0.305	0.02
						RNF227	0.48	0.45		PIK3R5	0.185	0		AATF	38.075	30.605
						KCNAB3	0.37	0.48		NTN1	0.08	0		HNF1B	0.025	0
						GUCY2D	0.305	0.005		GAS7	2.89	0.725		ARHGAP23	0.905	0.125
						ALOX15B	0.24	0.15		MYOCD	4.065	1.06		SRCIN1	0	0
						ALOXE3	0.13	0		TEKT3	0.22	0		EPOP	0.16	0.08
						HES7	0	0.1		LRRC75A	1.455	0.125		STAC2	0.05	0.015
						PIK3R5	1.285	0.185		ZNF287	5.405	10.6		PPP1R1B	0.06	0.055
						NTN1	0.06	0.08		RASD1	1.74	1.015		PNMT	0.15	2.3
						GAS7	0.675	2.89		ULK2	1.275	0.745		GRB7	0.585	0
						HS3ST3B1	3.9	18.89		SPECC1	16.505	9.785		IKZF3	0.005	0.025
						ADORA2B	3.45	2.125		KCNJ12	0.015	0		GJD3	0	0
						RASD1	1.64	1.74		SEZ6	1.985	0.175		HAP1	0.085	0.05
						RAI1	0.39	1.42		TP53I13	22.25	16.105		C17orf113	0.04	0.145
						ULK2	1.49	1.275		ABHD15	0.5	0.095		ZNF385C	0.39	0.54
						SPECC1	25.18	16.505		SLC6A4	0.11	0.005		KCNH4	0	0.01
						MAP2K3	7.76	9.965		RAB11FIP4	11.05	0.375		MPP3	2.95	0.685
						KCNJ12	0.085	0.015		RHBDL3	0.145	0		NAGS	0.28	0.125
						VTN	0.035	0.68		TMEM132E	0.065	0		PYY	0	0
						SEZ6	0.765	1.985		SLFN11	0.065	0.08		RUNDC3A	0.19	0.07
						TP53I13	10.075	22.25		SLFN13	4.045	1.905		FZD2	0.085	0.83
						ABHD15	0.24	0.5		MMP28	0.325	2.345		MEIOC	0.345	0.57
						CORO6	0.485	0.14		LHX1	0.785	0.305		ADAM11	0	0
						SLC6A4	0.005	0.11		AATF	64.36	38.075		C1QL1	0	0
						RAB11FIP4	8.315	11.05		HNF1B	0.595	0.025		FMNL1	0.285	3.125
						RHBDL3	0.69	0.145		ARHGAP23	0.345	0.905		CRHR1	0	0.305
						TMEM132E	0.005	0.065		SRCIN1	0.04	0		MAPT	0.215	0.04
						SLFN11	0.015	0.065		EPOP	1.005	0.16		RPRML	0	0
						SLFN13	2.095	4.045		STAC2	0.13	0.05		ITGB3	0.345	110.79
						MMP28	0.045	0.325		PPP1R1B	0.335	0.06		AC068234.1	0	0.09
						LHX1	0.17	0.785		PNMT	0.64	0.15		TBX21	0	0.1
						AATF	41.27	64.36		GRB7	1.665	0.585		SKAP1	6.335	0.79
						HNF1B	0.095	0.595		IKZF3	0	0.005		HOXB1	0.015	0.04
						ARHGAP23	1.13	0.345		GJD3	0	0		HOXB7	28.34	6.435
						SRCIN1	0.115	0.04		HAP1	0.13	0.085		PRAC1	4	2.23
						EPOP	0.08	1.005		ZNF385C	2.11	0.39		PRAC2	3.6	1.075
						PCGF2	10.33	5.72		KCNH4	0	0		HOXB13	0.52	0.26
						STAC2	0.62	0.13		CCR10	0.335	1.515		TTLL6	0	0
						PPP1R1B	2.085	0.335		CNTD1	0.17	0.4		B4GALNT2	0	0.005
						PNMT	2.435	0.64		COA3	90.435	142.275		PHOSPHO1	0.07	0
						IKZF3	0.195	0		MPP3	1.735	2.95		NGFR	0.11	0.045
						GJD3	0	0		NAGS	2.02	0.28		DLX4	0	0.24
						HAP1	0.46	0.13		PYY	0.41	0		DLX3	0.38	0.265
						ZNF385C	1.29	2.11		FZD2	0.895	0.085		COL1A1	29.055	3.055
						KCNH4	0.06	0		MEIOC	0.725	0.345		CHAD	0	0.115
						STAT5A	1.185	0.505		ADAM11	0.07	0		EPN3	0.065	0
						CNTNAP1	0.105	0.185		C1QL1	0.025	0		CACNA1G	0	0
						CCR10	1.58	0.335		FMNL1	0.105	0.285		ABCC3	0.31	7.37
						WNK4	0.08	0.155		CRHR1	0.025	0		HLF	0	0.2
						CNTD1	0.215	0.17		MAPT	3.58	0.215		DGKE	0.18	0.25
						COA3	241.29	90.435		RPRML	0.03	0		CUEDC1	1.07	0.26
						MPP3	1.595	1.735		ITGB3	0.025	0.345		PPM1E	0.03	0
						NAGS	3.155	2.02		AC068234.1	0.035	0		CA4	0	0.05
						PYY	0.485	0.41		TBX21	0	0		TBX2	0	0
						FZD2	2.5	0.895		PNPO	1.05	2.99		TBX4	0	0
						MEIOC	1.13	0.725		COPZ2	0.165	0.625		2022-03-10	0.1	0.035
						ADAM11	0.13	0.07		SKAP1	2.01	6.335		PRKCA	0.52	3.235
						C1QL1	0.22	0.025		HOXB1	23.105	0.015		CACNG5	0	0
						FMNL1	0.635	0.105		HOXB7	3.73	28.34		CACNG4	0.085	0.055
						CRHR1	0.085	0.025		PRAC1	32.005	4		C17orf58	11.52	14.54
						MAPT	0.19	3.58		PRAC2	9.715	3.6		SLC16A6	0.005	0
						RPRML	0.095	0.03		HOXB13	1.125	0.52		SOX9	0.215	0.01
						ITGB3	0.055	0.025		TTLL6	0.055	0		SSTR2	0.21	0.12
						AC068234.1	0	0.035		B4GALNT2	0	0		TTYH2	0.35	5.145
						TBX21	0	0		PHOSPHO1	1.15	0.07		DNAI2	0	0.015
						SP6	0.07	3.02		NGFR	0.07	0.11		KIF19	0.035	0.325
						PNPO	2.655	1.05		DLX4	0.55	0		BTBD17	0.015	0.18
						COPZ2	0	0.165		DLX3	0.525	0.38		CD300A	0.025	50.085
						SKAP1	0.235	2.01		COL1A1	2.31	29.055		GRIN2C	0.03	0.24
						HOXB1	0.015	23.105		CHAD	0.255	0		FADS6	0.02	0.045
						HOXB2	0	10.33		EPN3	0.055	0.065		USH1G	0	0.62
						HOXB4	0	0.315		CACNA1G	0.045	0		OTOP2	0	0.145
						HOXB5	0.08	8.19		ABCC3	0.06	0.31		HID1	20.83	2.19
						HOXB3	0	1.705		CA10	0.39	0		ITGB4	1.17	1.465
						HOXB6	0.285	94.025		HLF	0.065	0		GALR2	0.42	0
						HOXB8	0	0.895		DGKE	0.365	0.18		FOXJ1	0.02	0.555
						HOXB9	0	2.16		TRIM25	2.405	0.72		RNF157	1.525	1.75
						HOXB7	0.045	3.73		DHX40	9	11.005		PRPSAP1	42.775	22.03
						PRAC1	0	32.005		CA4	0	0		ST6GALNAC2	0.13	0.03
						PRAC2	0	9.715		TBX2	0.09	0		MGAT5B	0.355	0.195
						HOXB13	0	1.125		TBX4	0.155	0		2022-09-09	15.485	10.9
						B4GALNT2	0.005	0		TEX2	1.725	2.235		TNRC6C	0.635	0.69
						PHOSPHO1	0.05	1.15		PRKCA	0.28	0.52		TMEM235	0.1	0
						NGFR	0.315	0.07		CACNG5	0.18	0		CBX8	1.15	3.995
						DLX4	0.015	0.55		CACNG4	0.805	0.085		CBX4	0.03	0.72
						DLX3	0	0.525		SLC16A6	0.14	0.005		ENDOV	18.855	14.425
						SAMD14	0.23	0.235		SOX9	0.295	0.215		NPTX1	0	0
						COL1A1	3.205	2.31		SSTR2	5.02	0.21		NPLOC4	10.545	8.115
						XYLT2	20.69	6.49		TTYH2	0.11	0.35		GCGR	0	0
						CHAD	0.065	0.255		DNAI2	0.015	0		NOTUM	0.025	1.495
						EPN3	0.355	0.055		KIF19	0.285	0.035		SECTM1	0	0.06
						CACNA1G	0.09	0.045		CD300A	0.045	0.025		UTS2R	0	0
						ABCC3	0.18	0.06		GRIN2C	0.02	0.03		METRNL	1.975	0.325
						CA10	0.345	0.39		FADS6	2.435	0.02		ADCYAP1	0	0.22
						HLF	0.12	0.065		USH1G	0.015	0		AKAIN1	0	0
						TRIM25	3.275	2.405		OTOP2	0	0		EPB41L3	1.54	0.245
						DHX40	8.185	9		OTOP3	0	0		TMEM200C	0.055	0
						CA4	1.285	0		HID1	3.445	20.83		L3MBTL4	0	0
						USP32	14.05	5.085		ITGB4	0.36	1.17		LAMA1	1.47	0.035
						TBX2	0	0.09		GALR2	4.26	0.42		MTCL1	0.655	0.6
						TBX4	0	0.155		FOXJ1	0.095	0.02		PIEZO2	1.6	0.065
						ERN1	0.325	1.01		RNF157	1	1.525		CIDEA	0.07	0
						TEX2	3.345	1.725		PRPSAP1	14.135	42.775		LDLRAD4	2.58	5.41
						LRRC37A3	0.675	1.065		ST6GALNAC2	1.225	0.13		GREB1L	1.125	0.28
						PRKCA	2.185	0.28		MGAT5B	0.14	0.355		ANKRD29	0.01	0
						CACNG4	0.165	0.805		2022-09-09	23.065	15.485		LAMA3	0.11	0.02
						SLC16A6	0.08	0.14		TMEM235	0	0.1		CHST9	0.485	0
						SOX9	0.265	0.295		CBX8	0.73	1.15		DSC3	0.31	0
						SSTR2	1.535	5.02		CBX4	0.065	0.03		DSG2	6.955	1.12
						TTYH2	1.195	0.11		ENDOV	21.46	18.855		GAREM1	0.345	0.02
						KIF19	0.23	0.285		NPTX1	0.015	0		KLHL14	0.045	0
						CD300A	1.07	0.045		CHMP6	5.23	13.735		CCDC178	1.55	0.995
						GRIN2C	0.145	0.02		NPLOC4	11.075	10.545		NOL4	0.035	0
						FADS6	0	2.435		GCGR	0	0		MAPRE2	43.975	35.66
						USH1G	0.1	0.015		SECTM1	0	0		MOCOS	0.095	0.165
						OTOP2	0	0		RAB40B	1.51	2.335		FHOD3	0.14	0.495
						OTOP3	0	0		FN3K	0.445	0.175		CELF4	1.585	0
						HID1	3.105	3.445		METRNL	2.92	1.975		SKOR2	0	0
						ITGB4	0.765	0.36		ADCYAP1	0	0		ZBTB7C	0	0.125
						TRIM47	3.21	3.105		AKAIN1	1.47	0		MYO5B	1.495	0.145
						GALR2	0.315	4.26		L3MBTL4	0.76	0		MAPK4	0.025	0.43
						FOXJ1	0.555	0.095		PIEZO2	0.445	1.6		DCC	0.785	0.07
						RNF157	3.795	1		CIDEA	0	0.07		ONECUT2	0.03	0
						PRPSAP1	42.245	14.135		LDLRAD4	0.47	2.58		ATP8B1	0.65	0.245
						ST6GALNAC2	0.1	1.225		GREB1L	1.79	1.125		GRP	0	0
						MXRA7	1.985	1.8		ANKRD29	0.66	0.01		RAX	0	0
						MGAT5B	0.17	0.14		LAMA3	0.03	0.11		CCBE1	0.04	0.075
						2022-09-09	12.085	23.065		CHST9	0.295	0.485		CDH20	0.345	0.14
						TMEM235	0	0		DSC3	0.485	0.31		TNFRSF11A	3.195	0.29
						TIMP2	1.52	1.005		KLHL14	0.115	0.045		CDH7	0.255	0.01
						C1QTNF1	0.065	0.13		CCDC178	0.185	1.55		DOK6	0.14	0.305
						CBX8	1.03	0.73		NOL4	0.405	0.035		NETO1	1.145	0.185
						CBX4	0.045	0.065		MAPRE2	23.035	43.975		DIPK1C	0	0
						NPTX1	0.51	0.015		MOCOS	1.485	0.095		MBP	1.36	6.455
						BAIAP2	4.05	13.505		FHOD3	0.24	0.14		GALR1	0	0
						NPLOC4	7.8	11.075		CELF4	0.485	1.585		SALL3	0.975	0.665
						GCGR	0	0		SKOR2	0	0		NFATC1	4.01	7.64
						ASPSCR1	13.18	9.17		ZBTB7C	0.03	0		PQLC1	1.84	4.465
						CCDC57	6.275	4.59		MYO5B	7.335	1.495		PLPP2	3.68	0.485
						SLC16A3	1.44	10.585		MAPK4	0.535	0.025		C2CD4C	0	0.02
						SECTM1	0	0		DCC	0.14	0.785		SHC2	1.07	0.92
						RAB40B	1.17	1.51		ONECUT2	0.105	0.03		HCN2	0.01	0
						FN3K	1.045	0.445		ATP8B1	2.115	0.65		FSTL3	1.14	1.71
						METRNL	2.575	2.92		GRP	1.68	0		KISS1R	0	0
						ADCYAP1	0	0		RAX	0	0		GRIN3B	0	0
						AKAIN1	0	1.47		CCBE1	7.045	0.04		EFNA2	0	0
						L3MBTL4	0.735	0.76		CDH20	0.23	0.345		APC2	0.19	0.025
						TWSG1	10.665	18.03		CDH7	0.72	0.255		PCSK4	0.615	0.45
						PIEZO2	2.26	0.445		DOK6	1.03	0.14		PLK5	0	0
						CIDEA	0.085	0		NETO1	0.96	1.145		PEAK3	0.015	0.205
						TUBB6	69.925	217.71		DIPK1C	0	0		LINGO3	0	0.145
						LDLRAD4	0.17	0.47		MBP	0.56	1.36		GNG7	1.085	1.335
						GREB1L	0.085	1.79		GALR1	0	0		DIRAS1	0.01	0.02
						RMC1	13.325	29.52		NFATC1	1.235	4.01		GIPC3	0.35	1.05
						ANKRD29	9.04	0.66		PQLC1	2.94	1.84		MATK	0	4.39
						LAMA3	1.76	0.03		HSBP1L1	0.255	0.54		ZFR2	0.8	2.085
						PSMA8	0.065	0.105		PLPP2	95.81	3.68		NMRK2	0.88	0.225
						DSC3	0.5	0.485		C2CD4C	0.11	0		SHD	0.22	0
						KLHL14	0.365	0.115		SHC2	0.485	1.07		PLIN5	0.49	0.37
						CCDC178	0.065	0.185		HCN2	0	0.01		TUBB4A	0	10.28
						ASXL3	0.145	0.975		FSTL3	1.38	1.14		TNFSF9	0.07	1.775
						NOL4	0.24	0.405		PALM	1.14	1.285		INSR	2.02	1.845
						MAPRE2	30.46	23.035		PLPPR3	0.355	0		CAMSAP3	0	0.09
						MOCOS	2.905	1.485		CFD	0.07	0.085		PRR36	0	0.03
						FHOD3	0.355	0.24		KISS1R	0.035	0		TGFBR3L	1.38	1.47
						CELF4	2.235	0.485		GRIN3B	0	0		FBN3	0.01	0
						PSTPIP2	2.275	53.175		EFNA2	0.09	0		OLFM2	0.525	1.195
						SKOR2	0	0		APC2	0.015	0.19		C19orf66	0.07	0.905
						ZBTB7C	0.035	0.03		PCSK4	0.095	0.615		ICAM4	1.585	121.73
						MYO5B	1.84	7.335		ADAMTSL5	0.31	0.485		ICAM5	0	1.215
						MAPK4	0.03	0.535		PLK5	0	0		PDE4A	0.62	2.99
						DCC	0.3	0.14		ONECUT3	0	0		CDC37	200.14	137.045
						ONECUT2	0.125	0.105		ATP8B3	6.63	3.4		S1PR5	0.035	0.295
						ATP8B1	0.885	2.115		PEAK3	0	0.015		RGL3	0.32	1.145
						GRP	0	1.68		LINGO3	0	0		ELAVL3	0	0
						RAX	0	0		TMPRSS9	0.06	0		ACP5	5.705	3.16
						CCBE1	2.375	7.045		GNG7	0.12	1.085		MAST1	0.49	2.645
						CDH20	0	0.23		DIRAS1	0.19	0.01		RTBDN	0.11	0.21
						RNF152	0.37	0.94		ZNF555	2.515	4.23		NFIX	0.015	0.1
						BCL2	0.39	0.065		CELF5	0.18	0		IL27RA	2.345	21.745
						CDH7	0.97	0.72		GIPC3	0.03	0.35		MISP3	0.09	0.28
						DOK6	0.01	1.03		MATK	0.035	0		EPHX3	0.76	0.945
						NETO1	0.515	0.96		ZFR2	9.715	0.8		AC008764.4	3.2	1.215
						DIPK1C	0.045	0		NMRK2	10.335	0.88		SMIM7	76.45	65.23
						TSHZ1	0.02	0.235		EEF2	358.55	196.785		TMEM38A	0	0.21
						MBP	4.375	0.56		PLIN5	0.365	0.49		CPAMD8	1.305	3.53
						GALR1	0.115	0		TICAM1	0.095	0.76		TMEM221	0.065	0
						NFATC1	0.52	1.235		PTPRS	2.52	0.965		B3GNT3	0	0
						PQLC1	1.075	2.94		CRB3	6.37	1.165		KCNN1	0.125	0.555
						HSBP1L1	1.59	0.255		SLC25A23	0.675	2.58		MAST3	0.98	3.305
						C2CD4C	0.19	0.11		TUBB4A	0.15	0		IL12RB1	0	0.035
						SHC2	0.31	0.485		TNFSF9	0.16	0.07		RAB3A	0.695	4.83
						HCN2	0	0		INSR	5.53	2.02		TMEM59L	0.16	0.175
						FGF22	0.015	0.08		CAMSAP3	0.31	0		CRLF1	0.51	0.9
						FSTL3	1.14	1.38		PRR36	0.05	0		MEF2B	0	0
						KISS1R	0.02	0.035		LRRC8E	1.86	0.12		HAPLN4	0	0
						GRIN3B	0	0		TGFBR3L	2.94	1.38		CILP2	0.08	0.415
						EFNA2	0.035	0.09		OLFM2	2	0.525		VSTM2B	0	0.195
						APC2	0.12	0.015		COL5A3	0	0		ZNF536	0	0
						PCSK4	0.545	0.095		C19orf66	3.255	0.07		RGS9BP	0.02	0
						PLK5	0.015	0		ICAM4	1.925	1.585		ANKRD27	4.11	17.775
						MEX3D	0.435	0.63		ICAM5	0.05	0		RHPN2	1.56	0.405
						ONECUT3	0	0		PDE4A	0.655	0.62		SLC7A10	0	0
						PEAK3	0	0		CDC37	174.74	200.14		CEBPA	0	0.265
						LINGO3	0.025	0		S1PR5	0.3	0.035		CHST8	0.26	0
						DIRAS1	0.2	0.19		AP1M2	21.695	3.13		SCN1B	0.095	0.19
						TLE6	0.165	0.045		RGL3	2.85	0.32		LGI4	0	0.245
						TLE2	0.855	0		ELAVL3	0.15	0		FXYD7	0.53	0.72
						GIPC3	0.005	0.03		ACP5	3.16	5.705		LSR	2.48	4.475
						TBXA2R	0.365	0.63		THSD8	27.475	25.62		KIRREL2	0	0.14
						MATK	1.565	0.035		PRDX2	780.72	371.305		DPF1	1.08	1.905
						ZFR2	41.13	9.715		MAST1	1.63	0.49		PPP1R14A	15.17	19.3
						ZBTB7A	0.265	0.36		RTBDN	1.78	0.11		KCNK6	2.155	4.28
						PLIN5	0.225	0.365		NFIX	0	0.015		RYR1	0	0.115
						TICAM1	0.11	0.095		IL27RA	3.02	2.345		FBXO27	0.085	1.825
						PTPRS	1.775	2.52		MISP3	0.08	0.09		ACP7	0	0
						TNFSF9	0	0.16		CCDC105	0	0		NCCRP1	0.03	0.72
						PRR36	0.54	0.05		EPHX3	7.475	0.76		DLL3	2.06	2.14
						TGFBR3L	3.695	2.94		AC008764.4	0.145	3.2		SELENOV	0.05	0
						ANGPTL4	1.295	1.45		SMIM7	70	76.45		TTC9B	0	0.12
						COL5A3	0.05	0		TMEM38A	0.715	0		SPTBN4	0.315	0.135
						ICAM1	0.585	4.28		CPAMD8	0.665	1.305		BLVRB	21.58	268.265
						ICAM4	1.265	1.925		TMEM221	0.095	0.065		AC010616.1	0	0
						ICAM5	0	0.05		B3GNT3	0.025	0		AC010616.2	0	0
						PDE4A	1.085	0.655		KCNN1	0.18	0.125		ATP1A3	0	0.46
						CDC37	94.8	174.74		MAST3	1.425	0.98		ZNF574	4.91	27.095
						S1PR5	0.535	0.3		IL12RB1	0	0		GRIK5	0.045	1.04
						RGL3	4.56	2.85		RAB3A	1.55	0.695		TMEM145	0.635	0.115
						ELAVL3	0.34	0.15		LRRC25	0.205	0		MEGF8	1.215	1.105
						ACP5	9.175	3.16		TMEM59L	0.46	0.16		CADM4	0.105	0.215
						MAST1	2.03	1.63		CRLF1	2.94	0.51		CBLC	0.04	0
						RTBDN	1.13	1.78		COMP	0.075	0.105		CKM	0.33	8.525
						NFIX	0.01	0		MEF2B	0.185	0		RTN2	5.28	14.49
						IL27RA	4.295	3.02		NCAN	1.125	0		GIPR	0.275	4.62
						MISP3	0.19	0.08		HAPLN4	0.14	0		NOVA2	5.545	0.085
						KLF2	0	0		CILP2	0.125	0.08		IGFL4	0.51	0
						TMEM221	0.09	0.095		VSTM2B	0.215	0		GNG8	1.205	4.52
						KCNN1	0.165	0.18		ZNF536	0.035	0		NPAS1	0.09	0.475
						ARRDC2	1.045	0.825		RGS9BP	0.06	0.02		MEIS3	3.785	1.55
						TMEM59L	2.04	0.46		ANKRD27	12.315	4.11		SLC8A2	0.01	0.115
						CRLF1	7.11	2.94		RHPN2	2.39	1.56		GRIN2D	0.285	0.705
						COMP	0.07	0.075		SLC7A10	0.14	0		LMTK3	0	0.005
						GDF1	0.015	0.015		CEBPA	0.03	0		DBP	1.335	3.47
						CERS1	2	1.765		CHST8	0.255	0.26		FUT2	0.145	0.18
						MEF2B	0.025	0.185		SCN1B	0.305	0.095		DHDH	0.505	1.68
						NCAN	0.2	1.125		LGI4	0.135	0		NTF4	0.355	0
						HAPLN4	0.775	0.14		FXYD7	0.85	0.53		AC008687.8	0	0
						CILP2	0.135	0.125		GAPDHS	0.065	0.02		KCNA7	0.005	0.055
						VSTM2B	0.02	0.215		KIRREL2	1.035	0		PPFIA3	5.525	28.08
						ZNF536	0.03	0.035		DPF1	1.525	1.08		C19orf73	1.425	2.69
						RGS9BP	0	0.06		PPP1R14A	10.085	15.17		GFY	1.54	0.655
						ANKRD27	14.965	12.315		KCNK6	2.23	2.155		PTH2	0.46	0.875
						RHPN2	5.965	2.39		FBXO27	0.235	0.085		SLC17A7	0	0.445
						SLC7A10	0.215	0.14		ACP7	0	0		NR1H2	21.055	33.685
						CEBPA	0.15	0.03		NCCRP1	0.095	0.03		SPIB	0.01	0
						CHST8	1.36	0.255		DLL3	160.025	2.06		MYBPC2	0	0.105
						SCN1B	0.1	0.305		SELENOV	0.485	0.05		LRRC4B	0.23	0
						LGI4	0.215	0.135		TTC9B	0.16	0		SYT3	0.075	1.055
						FXYD7	4.185	0.85		SPTBN4	0.305	0.315		SHANK1	0.04	0.08
						GAPDHS	0.025	0.065		BLVRB	48.155	21.58		KLK10	2.37	0
						KIRREL2	0.685	1.035		AC010616.1	0	0		KLK13	0.74	0.225
						APLP1	7.735	7.05		AC010616.2	0.115	0		CACNG7	0.335	0.175
						ZNF382	2.045	0.835		ATP1A3	0.215	0		CACNG8	0.22	0.29
						ZNF529	3.815	2.535		ZNF574	13.465	4.91		CACNG6	0.02	0
						DPF1	2.08	1.525		GRIK5	0.19	0.045		TTYH1	0.01	0.36
						KCNK6	3.195	2.23		TMEM145	0.19	0.635		SYT5	0.03	0.15
						ACP7	0	0		MEGF8	0.375	1.215		COX6B2	0.04	0.015
						NCCRP1	1.3	0.095		CD177	4.05	0.02		FAM110C	0	0.015
						DLL3	10.49	160.025		CADM4	0.135	0.105		ALKAL2	0	0.065
						TTC9B	0.305	0.16		BCL3	1.025	3.41		SNTG2	0	0
						SPTBN4	1.21	0.305		BCAM	2.205	0.74		RSAD2	0.06	0.24
						BLVRB	71.855	48.155		GIPR	0.105	0.275		GRHL1	0.34	0.35
						AC010616.1	0.03	0		NOVA2	0.12	5.545		CYS1	0	0.1
						AC010616.2	0	0.115		IGFL4	0	0.51		ATP6V1C2	0.48	0.095
						ATP1A3	0.975	0.215		GNG8	0.52	1.205		KCNF1	0.19	0
						CNFN	33.875	5.86		NPAS1	0.34	0.09		GREB1	5.66	3.77
						ZNF575	0.075	0.015		MEIS3	8.005	3.785		FAM84A	2.01	0.32
						ETHE1	11.1	7.43		SLC8A2	0.07	0.01		MYCN	1.555	8.53
						CADM4	1.47	0.135		GRIN2D	0.015	0.285		KCNS3	1.65	1.31
						PLAUR	15.31	4.545		LMTK3	0.015	0		OSR1	0	0.015
						ZNF284	2.39	1.31		DBP	0.37	1.335		MATN3	0.765	0.065
						BCL3	1.345	1.025		FUT2	0.605	0.145		SDC1	1.475	0.375
						FOSB	0.14	0.24		DHDH	0.46	0.505		GDF7	0.02	0.11
						GPR4	0	0.045		CGB7	0.415	0.025		APOB	0.28	0
						OPA3	8.77	10.88		NTF4	1.23	0.355		KLHL29	0.02	0.06
						GIPR	0.515	0.105		AC008687.8	0.04	0		MFSD2B	0.85	28.225
						NOVA2	0.505	0.12		KCNA7	0.015	0.005		POMC	0.07	0
						IGFL4	0.095	0		PPFIA3	9.26	5.525		DTNB	1.67	4.34
						GNG8	0.275	0.52		C19orf73	2.3	1.425		GAREM2	0.79	2.165
						NPAS1	1.3	0.34		GFY	0.09	1.54		KCNK3	0.02	0
						MEIS3	2.62	8.005		PTH2	0	0.46		DPYSL5	0.005	0.015
						SLC8A2	0.08	0.07		SLC17A7	0.035	0		CGREF1	0.035	0.395
						GRIN2D	0.305	0.015		NR1H2	32.845	21.055		ABHD1	0.13	0.555
						RASIP1	4.07	0.655		MYBPC2	0.055	0		UCN	0	0.125
						CGB7	0.3	0.415		LRRC4B	0	0.23		FNDC4	0.145	0.02
						NTF4	2.865	1.23		SYT3	0.27	0.075		ALK	0	0
						AC008687.8	0.03	0.04		SHANK1	0.035	0.04		SRD5A2	0.125	0
						KCNA7	0.02	0.015		KLK10	0.455	2.37		TMEM178A	0.455	0.025
						PPFIA3	3.515	9.26		KLK13	0.685	0.74		MTA3	9.21	4.2
						C19orf73	5.75	2.3		ZNF577	9.11	4.955		KCNG3	0	0
						GFY	0.745	0.09		ZNF600	7.4	5.19		PLEKHH2	0.145	0.045
						PTH2	0	0		CACNG7	0.115	0.335		SIX3	0	0.035
						FLT3LG	1.245	0.28		CACNG8	0.045	0.22		SIX2	0	0.095
						LRRC4B	0	0		CACNG6	0.05	0.02		KCNK12	0.08	0.33
						SHANK1	0	0.035		TTYH1	0.31	0.01		AC073082.1	0.02	0
						CLEC11A	6.77	4.71		TNNI3	110.71	4.7		LHCGR	0.02	0
						KLK10	2.045	0.455		AC010327.1	0.175	0		EFEMP1	3.59	0
						ZNF577	9.38	9.11		SYT5	0.125	0.03		CCDC85A	0.175	0
						ZNF600	2.26	7.4		COX6B2	0.095	0.04		OTX1	0	0.035
						CACNG7	0.27	0.115		SHISA7	0.01	0		PROKR1	0.045	0
						CACNG8	0.495	0.045		AURKC	5.985	1.15		TGFA	0.17	0.095
						CACNG6	0.335	0.05		ZNF132	0.755	0.16		ADD2	1.22	0.94
						TTYH1	3.755	0.31		FAM110C	0.01	0		FIGLA	0	0
						AC010327.1	0	0.175		ACP1	252.035	204.26		VAX2	0	0
						SYT5	1.5	0.125		ALKAL2	0.075	0		ANKRD53	0.66	0.735
						COX6B2	3.005	0.095		SNTG2	0.175	0		CYP26B1	0.005	0.005
						IL11	0.135	1.255		RSAD2	0	0.06		EMX1	0.53	1.585
						SHISA7	0.02	0.01		CMPK2	0.155	0.14		NOTO	0	0
						ZNF264	0.695	0.86		GRHL1	0.5	0.34		FBXO41	0.155	0.79
						ZNF324B	0.05	0.38		CYS1	0.03	0		EGR4	0	0
						ACP1	307.775	252.035		ATP6V1C2	0.5	0.48		TLX2	0	0.17
						ALKAL2	1.43	0.075		KCNF1	0.125	0.19		M1AP	0.24	4.035
						SNTG2	1.46	0.175		GREB1	11.84	5.66		SEMA4F	0.43	1.42
						PXDN	18.19	36.435		NTSR2	0	0		TACR1	0.005	0.25
						RSAD2	0	0		FAM84A	1.775	2.01		LRRTM1	0	0
						CMPK2	0.335	0.155		KCNS3	4.95	1.65		REEP1	1.01	0.135
						RNF144A	1.645	1.655		OSR1	1.925	0		CD8A	0	0
						ASAP2	1.07	0.955		MATN3	3.545	0.765		FOXI3	0.01	0
						GRHL1	1.845	0.5		SDC1	14.69	1.475		MAL	0	0
						CYS1	0	0.03		GDF7	0.015	0.02		ADRA2B	0.355	0.135
						HPCAL1	3.435	3.105		APOB	0.01	0.28		DUSP2	0.05	8.385
						ATP6V1C2	1.405	0.5		KLHL29	0.69	0.02		VWA3B	0.045	2.66
						KCNF1	0.06	0.125		MFSD2B	0.05	0.85		CNGA3	0	0
						GREB1	8.845	11.84		EFR3B	2.655	2.59		MGAT4A	1.38	0.195
						NTSR2	0.12	0		POMC	3.47	0.07		KIAA1211L	0.14	0
						FAM84A	1.37	1.775		DTNB	3.125	1.67		LONRF2	0	0.025
						KCNS3	14.555	4.95		GAREM2	2.03	0.79		NPAS2	0.115	0.09
						OSR1	0.05	1.925		KCNK3	0.19	0.02		CREG2	0	0
						MATN3	1.26	3.545		DPYSL5	0.335	0.005		SLC9A2	0.005	0.055
						GDF7	0.01	0.015		CGREF1	0.105	0.035		POU3F3	0	0
						APOB	0.015	0.01		ABHD1	0.2	0.13		CD8B2	0	0.07
						KLHL29	0.41	0.69		UCN	0.23	0		ST6GAL2	0.06	0.24
						MFSD2B	0.165	0.05		FNDC4	1.38	0.145		SLC5A7	0	0
						POMC	3.66	3.47		ALK	0.025	0		SH3RF3	0.615	0
						DNMT3A	45.23	27.94		SRD5A2	0.005	0.125		MALL	3.09	3.57
						DTNB	12.69	3.125		TMEM178A	0.26	0.455		ACOXL	0.015	3.475
						DPYSL5	0.505	0.335		MTA3	11.765	9.21		BCL2L11	0.745	11.025
						KHK	25.57	2.965		KCNG3	0.22	0		FBLN7	0.15	0.1
						CGREF1	2.645	0.105		SIX3	0.01	0		PSD4	0.055	6.93
						UCN	0.22	0.23		SIX2	0	0		EN1	0	0
						FNDC4	1.61	1.38		KCNK12	1.13	0.08		C1QL2	0	0
						ALK	0	0.025		AC073082.1	0	0.02		STEAP3	2.02	10.195
						LBH	8.495	67.26		LHCGR	0.05	0.02		SCTR	0.45	0
						SRD5A2	0.035	0.005		EML6	0.585	0.145		INHBB	0.045	0
						MTA3	40.97	11.765		EFEMP1	8.915	3.59		TFCP2L1	0	0
						KCNG3	0.225	0.22		CCDC85A	0.11	0.175		CNTNAP5	0	0.71
						SIX3	0	0.01		OTX1	0.02	0		RAB6C	0.015	0.105
						SIX2	0.195	0		SLC1A4	0.355	0.405		AMER3	0.01	0
						PRKCE	0.11	0.41		PROKR1	0.315	0.045		ARHGEF4	0.08	0.375
						KCNK12	0.93	1.13		TGFA	2.895	0.17		SMIM39	0	0
						AC073082.1	0	0		FIGLA	0	0		LYPD1	0.47	0
						LHCGR	0.135	0.05		VAX2	0.045	0		TMEM163	1.885	8.97
						EML6	0.265	0.585		ZNF638	41.485	29.015		CXCR4	11.35	0.54
						EFEMP1	10.025	8.915		CYP26B1	0.065	0.005		THSD7B	0	0.01
						CCDC85A	0.165	0.11		SPR	7.46	8.12		NXPH2	1.585	0
						OTX1	1.35	0.02		EMX1	0	0.53		CACNB4	0.25	0
						SLC1A4	0.115	0.355		NOTO	0.075	0		RPRM	1.65	0.165
						CNRIP1	2.16	3.45		FBXO41	0.555	0.155		GALNT13	2.905	0.435
						PROKR1	0.455	0.315		EGR4	0.09	0		KCNJ3	0.005	0
						TGFA	0.52	2.895		LBX2	0.515	0.455		ACVR1C	0.01	0
						FIGLA	0	0		TLX2	0.02	0		CD302	0.55	1.265
						VAX2	0	0.045		SEMA4F	0.785	0.43		LY75-CD302	0	0.125
						ZNF638	40.61	41.485		POLE4	26.15	42.16		LY75	0	0.185
						DYSF	1.685	0.33		TACR1	1.125	0.005		PLA2R1	0.02	0.005
						CYP26B1	0	0.065		LRRTM1	0.45	0		TBR1	0	0
						SPR	10.52	7.46		REEP1	0.32	1.01		SLC4A10	0	0
						EMX1	2.725	0		CD8A	0.015	0		DPP4	0.355	0.065
						NOTO	0.01	0.075		FOXI3	0.845	0.01		GCA	25.93	21.94
						EGR4	0	0.09		MAL	0	0		IFIH1	0.06	0.315
						LBX2	0.18	0.515		ADRA2B	0	0.355		KCNH7	0.27	0.105
						TLX2	0	0.02		DUSP2	3.715	0.05		GRB14	0.705	0.41
						DOK1	5.075	8.525		VWA3B	0.275	0.045		GALNT3	0.94	0.05
						LOXL3	8.66	10.45		CNGA3	0.015	0		SCN9A	0.08	0.42
						SEMA4F	0.92	0.785		MGAT4A	0.74	1.38		SCN7A	0.155	0
						POLE4	44.945	26.15		KIAA1211L	0.205	0.14		LRP2	0.375	0.25
						TACR1	0.05	1.125		LONRF2	0.025	0		SP5	0.6	1.95
						LRRTM1	0.15	0.45		NPAS2	0.1	0.115		DLX1	0.845	0.355
						ATOH8	0.05	8.185		CREG2	0.005	0		DLX2	0.405	0.22
						REEP1	0.705	0.32		RFX8	0	0.445		ITGA6	2.495	2.18
						CHMP3	17.8	26.5		IL1RL2	0	0		RAPGEF4	1.855	0.24
						CD8A	0.01	0.015		SLC9A2	0	0.005		SP9	0	0
						FOXI3	0.315	0.845		POU3F3	0	0		GPR155	0.23	0.835
						MAL	0	0		CD8B2	0.005	0		EVX2	0	0
						ADRA2B	0.27	0		ST6GAL2	0.41	0.06		HOXD13	0.075	0
						DUSP2	2.79	3.715		SLC5A7	0.09	0		HOXD12	0	0
						VWA3B	0.015	0.275		SH3RF3	0.08	0.615		HOXD11	0.47	0
						CNGA3	0	0.015		MALL	2.205	3.09		HOXD10	0.295	0
						MGAT4A	1.635	0.74		ACOXL	0.14	0.015		HOXD9	0.225	0.08
						KIAA1211L	0.055	0.205		BCL2L11	3.45	0.745		HOXD8	0.095	0.13
						LONRF2	0.015	0.025		FBLN7	1.665	0.15		HOXD3	0	0
						NPAS2	0.14	0.1		PAX8	0.005	0.04		AC009336.2	0.01	0
						CREG2	0.015	0.005		EN1	0.525	0		HOXD4	0.095	0
						IL1RL2	0	0		C1QL2	0	0		HOXD1	0.435	0.015
						SLC9A2	0.01	0		STEAP3	5.59	2.02		OSBPL6	1.13	6.615
						POU3F3	0	0		SCTR	0.04	0.45		ZNF385B	0	0.505
						ST6GAL2	3.015	0.41		TMEM185B	0.98	1.525		ITGA4	2.705	3.995
						SLC5A7	0	0.09		INHBB	0.14	0.045		CERKL	0.11	0.405
						SH3RF3	0.035	0.08		TFCP2L1	0.135	0		NEUROD1	0	0
						MALL	3.725	2.205		CNTNAP5	0.015	0		MFSD6	0.205	0.93
						BCL2L11	2.135	3.45		HS6ST1	3.195	2.81		TMEFF2	0.065	0.485
						FBLN7	0.085	1.665		RAB6C	0.035	0.015		BOLL	0.285	0
						PAX8	0	0.005		AMER3	10.705	0.01		SATB2	0.39	1.115
						CCDC93	3.47	5.09		ARHGEF4	0.815	0.08		FTCDNL1	0.335	0.65
						EN1	0.015	0.525		SMIM39	0	0		AOX1	0.205	0
						C1QL2	0.1	0		GPR39	0.535	0.16		FZD7	0.525	1.41
						STEAP3	3.61	5.59		LYPD1	2.67	0.47		ZDBF2	1.15	0.175
						TMEM185B	1.315	0.98		TMEM163	0.74	1.885		ADAM23	0.96	0
						INHBB	0.01	0.14		CXCR4	18.095	11.35		FAM237A	0	0
						TFCP2L1	1.02	0.135		THSD7B	0.08	0		FZD5	0.69	5.295
						CNTNAP5	0.01	0.015		NXPH2	5.395	1.585		MAP2	0.33	0
						RAB6C	0	0.035		CACNB4	0.135	0.25		UNC80	0	0
						PTPN18	5.09	4.46		RPRM	17.715	1.65		ACADL	0.12	0
						AMER3	0.04	10.705		KCNJ3	0.045	0.005		ERBB4	0	0
						ARHGEF4	0.665	0.815		CD302	0.075	0.55		IGFBP5	8.525	0.415
						SMIM39	0	0		LY75-CD302	0.12	0		TNS1	2.005	1.045
						LYPD1	1.61	2.67		LY75	0.065	0		RUFY4	0	0.355
						TMEM163	0.265	0.74		PLA2R1	0.205	0.02		WNT6	0	0
						CXCR4	1.52	18.095		TBR1	0.005	0		WNT10A	0	0
						THSD7B	0.135	0.08		SLC4A10	0	0		CDK5R2	0	0
						NXPH2	1.995	5.395		DPP4	0.405	0.355		FEV	0.18	0
						LYPD6B	1.12	7.405		GCA	14.835	25.93		CRYBA2	0	0
						CACNB4	0.525	0.135		IFIH1	0.095	0.06		CFAP65	0	0
						RPRM	1.855	17.715		KCNH7	0.01	0.27		IHH	0.03	0.265
						KCNJ3	0.005	0.045		GALNT3	2.53	0.94		TUBA4B	0	0
						CD302	0.355	0.075		SCN9A	0.11	0.08		PTPRN	1.91	1.335
						LY75-CD302	0.195	0.12		SCN7A	0.05	0.155		DES	1.16	2.305
						LY75	1.245	0.065		LRP2	0.05	0.375		SPEG	2.18	7.88
						PLA2R1	0.3	0.205		AC093899.2	0	0.04		GMPPA	22.71	42.81
						TBR1	0	0.005		DLX1	2.005	0.845		ASIC4	0.38	13.655
						SLC4A10	0.04	0		DLX2	3.31	0.405		SLC4A3	0.035	0.045
						DPP4	0.62	0.405		ITGA6	2.255	2.495		CCDC140	0	0
						GCA	43.935	14.835		RAPGEF4	0.23	1.855		PAX3	0.145	0
						KCNH7	0.155	0.01		SP9	0	0		SGPP2	0.045	0.18
						GALNT3	7.805	2.53		GPR155	1.49	0.23		MOGAT1	0	0.245
						LRP2	0.38	0.05		EVX2	0	0		AP1S3	0.55	0.62
						BBS5	0	0.065		HOXD13	0.035	0.075		DOCK10	0.06	1.165
						AC093899.2	0	0		HOXD12	0.035	0		COL4A3	0.07	0.22
						DLX1	0	2.005		HOXD11	0.2	0.47		COL4A4	0.06	0.115
						DLX2	0.025	3.31		HOXD10	0.095	0.295		SPHKAP	0	0.045
						RAPGEF4	0.845	0.23		HOXD9	0.165	0.225		PID1	0.07	0
						SP9	0.01	0		HOXD8	0	0.095		DNER	0	0
						GPR155	0.41	1.49		HOXD3	0.085	0		SLC16A14	0.265	0
						EVX2	0	0		AC009336.2	0	0.01		C2orf72	0.02	0
						HOXD13	0.03	0.035		HOXD4	0.51	0.095		B3GNT7	1.25	2.765
						HOXD12	0	0.035		HOXD1	1.37	0.435		NMUR1	0.06	0.135
						HOXD11	0.025	0.2		OSBPL6	1.165	1.13		NPPC	0	0
						HOXD10	0	0.095		ZNF385B	0.31	0		ECEL1	0	0
						HOXD9	0.015	0.165		ITGA4	0.49	2.705		GBX2	0.54	0
						HOXD8	0	0		CERKL	0.195	0.11		ACKR3	0.925	0.03
						HOXD3	0	0.085		NEUROD1	0.02	0		LRRFIP1	26.285	8.415
						AC009336.2	0	0		MFSD6	0.195	0.205		RAMP1	2.405	3.88
						HOXD4	0	0.51		TMEFF2	0.64	0.065		ERFE	0	0
						HOXD1	0	1.37		BOLL	0.03	0.285		TWIST2	0	0
						PDE11A	0.15	0.085		SATB2	0.685	0.39		GPC1	1.07	0.34
						OSBPL6	1.25	1.165		FTCDNL1	0	0.335		KIF1A	1.735	0.645
						ZNF385B	1.555	0.31		AOX1	0.525	0.205		SNED1	0.18	0.05
						ITGA4	0.505	0.49		PARD3B	0.13	0.68		AC131097.2	0.07	0
						CERKL	0.06	0.195		ZDBF2	1.88	1.15		TCF15	0.02	0.2
						NEUROD1	0	0.02		ADAM23	1.58	0.96		AL121758.1	0	0
						TMEFF2	0.21	0.64		FAM237A	0	0		SCRT2	0	0
						BOLL	0.14	0.03		FZD5	1.25	0.69		TMEM74B	2.01	2.08
						PLCL1	0.01	0		MAP2	1.62	0.33		SIRPA	3.265	3.99
						SATB2	0.3	0.685		UNC80	0.04	0		EBF4	0.345	0
						FTCDNL1	0.715	0		ACADL	1.205	0.12		OXT	0.065	0.08
						PARD3B	0.415	0.13		ERBB4	0.035	0		SLC4A11	1.78	2.43
						ZDBF2	1.375	1.88		IGFBP5	0.4	8.525		ADAM33	0.01	0
						ADAM23	2.21	1.58		TNS1	0.185	2.005		ADRA1D	0	0
						FAM237A	0	0		RUFY4	0	0		CHGB	0.195	0.815
						MAP2	3.24	1.62		WNT6	0.13	0		FERMT1	0.36	0.51
						UNC80	0.12	0.04		WNT10A	0	0		LAMP5	0.055	1.235
						ACADL	0.075	1.205		CDK5R2	0	0		PAK5	0	0
						ERBB4	0.025	0.035		FEV	0.03	0.18		SNAP25	0.715	0.25
						IGFBP5	0.14	0.4		CRYBA2	0.275	0		MACROD2	0.165	0.58
						TNS1	0.115	0.185		CFAP65	0.065	0		SEL1L2	0	0
						RUFY4	0	0		IHH	0.065	0.03		OVOL2	0.09	0.025
						CTDSP1	1.06	6.62		TUBA4B	0	0		SLC24A3	0.045	3.455
						WNT6	0	0.13		PTPRN	0.635	1.91		INSM1	0	0
						WNT10A	0	0		DES	0.235	1.16		NKX2-4	0	0
						CDK5R2	0	0		SPEG	1.12	2.18		NKX2-2	0	0
						FEV	0	0.03		GMPPA	33.705	22.71		PAX1	0	0.02
						CRYBA2	0	0.275		ASIC4	0.055	0.38		AL121722.1	0	0
						IHH	0	0.065		CCDC140	0	0		FOXA2	0	0.09
						TUBA4B	0.025	0		PAX3	1.92	0.145		SSTR4	0	0
						RESP18	0.09	0		SGPP2	0.085	0.045		SYNDIG1	0.08	0
						DES	1.8	0.235		MOGAT1	0	0		ACSS1	0	0.635
						SPEG	4.03	1.12		AP1S3	1.02	0.55		VSX1	0	0.105
						GMPPA	26.695	33.705		DOCK10	0.035	0.06		TTLL9	0.075	0.255
						ASIC4	0.075	0.055		COL4A3	0.005	0.07		DUSP15	0.585	1.315
						CCDC140	0	0		COL4A4	0.02	0.06		XKR7	0.06	0.015
						PAX3	0.035	1.92		SLC19A3	0.775	1.09		HCK	0.065	60.06
						SGPP2	0.045	0.085		SPHKAP	0.09	0		NOL4L	74.135	63.48
						MOGAT1	0.06	0		DNER	0.41	0		AHCY	76.93	199.12
						DOCK10	0.19	0.035		SLC16A14	0.03	0.265		EPB41L1	0.715	0.34
						COL4A3	0.275	0.005		C2orf72	0.12	0.02		DLGAP4	44.715	17.145
						COL4A4	0.05	0.02		NMUR1	0.01	0.06		VSTM2L	0	0
						SPHKAP	0.02	0.09		NPPC	0.31	0		KIAA1755	0.11	0
						DNER	0.64	0.41		ECEL1	0.01	0		SLC32A1	0	0.06
						SLC16A14	1.775	0.03		GBX2	0.665	0.54		MAFB	0.36	0.09
						C2orf72	0.165	0.12		ACKR3	2.245	0.925		EMILIN3	0	0.3
						NMUR1	0.09	0.01		LRRFIP1	28.49	26.285		PTPRT	0	0.03
						NPPC	0.615	0.31		RAMP1	0.685	2.405		TOX2	1.885	0
						ECEL1	1.01	0.01		ERFE	0.265	0		GDAP1L1	0.685	0.025
						DGKD	1.455	2.49		TWIST2	0.21	0		KCNK15	0	0
						GBX2	0.365	0.665		KIF1A	10.04	1.735		RIMS4	0	0
						ACKR3	0.55	2.245		SNED1	0.22	0.18		KCNS1	0	0.1
						LRRFIP1	34.07	28.49		AC131097.2	0.83	0.07		DBNDD2	5.71	17.48
						RAMP1	2.755	0.685		TCF15	0.145	0.02		TP53TG5	0.02	0
						ERFE	0.19	0.265		AL121758.1	0	0		WFDC2	9.025	0.535
						TWIST2	0.255	0.21		SCRT2	0	0		CDH22	0.01	0.065
						ANKMY1	1.28	2.025		TMEM74B	12.91	2.01		EYA2	0	0.055
						SNED1	0.195	0.22		SIRPA	0.16	3.265		KCNB1	0.015	0.015
						TCF15	0.36	0.145		EBF4	0.195	0.345		PTGIS	0.025	0
						AL121758.1	0	0		OXT	0.125	0.065		KCNG1	1.535	0.045
						SCRT2	0.02	0		SLC4A11	1.945	1.78		ATP9A	3.075	2
						RSPO4	0.11	0.16		ADAM33	0.155	0.01		TSHZ2	0.1	0
						TMEM74B	0.4	12.91		ADRA1D	0	0		CYP24A1	0.145	0
						SIRPA	0.41	0.16		PROKR2	0.055	0.115		TFAP2C	0.265	0.01
						ZNF343	1.63	5.77		FERMT1	0.895	0.36		BMP7	0.51	0.045
						EBF4	0	0.195		LAMP5	0.03	0.055		ANKRD60	0	0
						CPXM1	5.645	18.725		PAK5	0.065	0		APCDD1L	0.125	0.01
						VPS16	7.6	15.255		SNAP25	2.165	0.715		GNAS	147	123.325
						OXT	0.15	0.125		MACROD2	0.51	0.165		CDH4	0.31	0.22
						SLC4A11	2.555	1.945		SEL1L2	0	0		HRH3	0	0
						ATRN	1.65	2.195		OVOL2	4.14	0.09		LAMA5	3.37	14.55
						ADAM33	0.205	0.155		SLC24A3	0.015	0.045		GATA5	0.395	1.385
						HSPA12B	1.59	0.445		INSM1	0	0		SLCO4A1	1.33	4.66
						ADRA1D	0	0		NKX2-4	0	0		COL9A3	0.75	2.59
						PROKR2	1.06	0.055		NKX2-2	0.035	0		BHLHE23	0	0
						LRRN4	0.08	5.735		PAX1	0	0		KCNQ2	1.92	0.29
						LAMP5	0.195	0.03		AL121722.1	0.155	0		EEF1A2	0.02	0.02
						ISM1	0.155	1.56		FOXA2	0.125	0		LKAAEAR1	0.125	0.15
						SEL1L2	0	0		SSTR4	0	0		MYT1	0.015	0
						PCSK2	0.735	124.775		ACSS1	0.155	0		NCAM2	0	0
						SLC24A3	0.435	0.015		VSX1	0	0		JAM2	0.565	0.04
						INSM1	0	0		DEFB123	0	0		ADAMTS5	0.04	0.005
						NKX2-4	0.015	0		REM1	0	0		GRIK1	0.035	0
						NKX2-2	0.015	0.035		COX4I2	0	0		HUNK	0.45	0.02
						PAX1	0	0		TTLL9	0.22	0.075		EVA1C	1.06	0.345
						AL121722.1	0	0.155		DUSP15	0.645	0.585		OLIG2	0	0
						FOXA2	0	0.125		XKR7	0.33	0.06		OLIG1	0	0
						SSTR4	0	0		HCK	1.29	0.065		CLIC6	0.19	0
						THBD	0.05	0.365		NOL4L	12.56	74.135		CBR3	0.58	0
						ACSS1	0.07	0.155		SNTA1	1.615	0.365		DOP1B	0.53	0.825
						VSX1	0.215	0		AHCY	202.745	76.93		SIM2	0.065	0.04
						DEFB123	0	0		EPB41L1	0.66	0.715		RIPPLY3	0.205	0
						REM1	0	0		DLGAP4	44.995	44.715		ERG	70.275	4.725
						COX4I2	0.5	0		SAMHD1	4.65	1.135		DSCAM	0.035	0
						TTLL9	0	0.22		VSTM2L	0.52	0		BACE2	0.21	0.42
						DUSP15	0.205	0.645		KIAA1755	0.03	0.11		RIPK4	0.34	0.1
						HCK	0.805	1.29		SLC32A1	0	0		PDXK	6.285	4.92
						NOL4L	16.55	12.56		MAFB	0.93	0.36		AGPAT3	0.905	1.385
						SNTA1	1.065	1.615		EMILIN3	1.56	0		TSPEAR	0.015	0.06
						AHCY	159.035	202.745		PTPRT	0.04	0		ITGB2	2.5	22.705
						EPB41L1	2.3	0.66		TOX2	0.41	1.885		COL18A1	3.84	11.065
						DLGAP4	51.175	44.995		GDAP1L1	6.71	0.685		PCBP3	0.53	2.185
						VSTM2L	0.015	0.52		KCNK15	0.055	0		MICAL3	2.425	0.945
						KIAA1755	0	0.03		RIMS4	0.21	0		TUBA8	0.215	14.96
						SLC32A1	0	0		KCNS1	0.08	0		USP18	1.335	5.07
						MAFB	0.405	0.93		DBNDD2	6.51	5.71		GSC2	0	0
						EMILIN3	0.58	1.56		TP53TG5	0.19	0.02		2022-09-05	0.39	11.8
						PTPRT	0.13	0.04		WFDC2	48.15	9.025		GP1BB	4.4	448.26
						TOX2	0.455	0.41		CDH22	0.175	0.01		TBX1	0.06	0
						KCNK15	0.145	0.055		EYA2	0.26	0		TANGO2	14.375	40.515
						RIMS4	1.225	0.21		KCNB1	0.335	0.015		ARVCF	1.16	1.2
						KCNS1	0.255	0.08		KCNG1	4.575	1.535		AIFM3	0.255	0.66
						DBNDD2	28.98	6.51		CYP24A1	0.17	0.145		SLC7A4	0.09	0.625
						WFDC2	52.25	48.15		TFAP2C	7.665	0.265		GNAZ	0	2.405
						CDH22	0	0.175		BMP7	1.785	0.51		UPB1	0.265	0.905
						EYA2	0.535	0.26		ANKRD60	0	0		SGSM1	1.795	0.055
						ZNFX1	3.96	6.15		APCDD1L	0.155	0.125		GRK3	0.77	1.39
						KCNB1	0.35	0.335		GNAS	208.035	147		SEZ6L	0.025	0.18
						RIPOR3	0.45	0.28		EDN3	0.07	0		ASPHD2	0.395	0.06
						KCNG1	1.77	4.575		CDH4	0.39	0.31		MN1	0.595	0.005
						NFATC2	0.035	0.065		HRH3	0.01	0		KREMEN1	0.31	0.435
						CYP24A1	0.35	0.17		LAMA5	6.285	3.37		NEFH	1.22	3.7
						TFAP2C	4.2	7.665		GATA5	0.115	0.395		CABP7	0.03	0.07
						BMP7	3.12	1.785		SLCO4A1	0.56	1.33		LIF	0	0.08
						C20orf85	0	0		NTSR1	0.02	0		GAL3ST1	0.47	0
						ANKRD60	0	0		COL9A3	6.75	0.75		DUSP18	8.215	3.5
						APCDD1L	0.28	0.155		BHLHE23	0	0		OSBP2	0.205	8.55
						GNAS	239.89	208.035		KCNQ2	12.545	1.92		RFPL2	0.05	0.14
						EDN3	0.245	0.07		EEF1A2	0.325	0.02		SYN3	0.34	0.555
						SYCP2	0.03	0.065		FNDC11	0.37	0.055		RASD2	0.025	0.08
						CDH4	0.62	0.39		SRMS	0.015	0		CACNG2	0	0.01
						HRH3	0	0.01		AL121845.2	1.845	1.105		ELFN2	0	0.015
						GATA5	0	0.115		ZBTB46	0.79	1.1		KCNJ4	0	0.015
						SLCO4A1	4.855	0.56		LKAAEAR1	0	0.125		NPTXR	0.025	0.2
						NTSR1	0.105	0.02		MYT1	0.03	0.015		CBX7	0.14	0.77
						COL9A3	4.295	6.75		NCAM2	0.005	0		PDGFB	7.24	3.11
						BHLHE23	0	0		JAM2	0.66	0.565		FAM83F	0.185	0.035
						EEF1A2	0.17	0.325		ADAMTS5	0.045	0.04		SHISA8	0	0
						AL121845.2	0.105	1.845		GRIK1	0.1	0.035		TNFRSF13C	0.325	2.595
						ZBTB46	1.285	0.79		URB1	4.725	1.275		TCF20	0.435	0.355
						ZNF512B	0.49	0.225		EVA1C	0.34	1.06		NFAM1	0	2.65
						TCEA2	5.005	2.93		OLIG2	0	0		A4GALT	0.785	0
						SOX18	0	0.33		OLIG1	0	0		BIK	2.125	7.825
						LKAAEAR1	0.685	0		RCAN1	2.33	6.66		SCUBE1	1.045	0.035
						MYT1	0.105	0.03		CLIC6	0.275	0.19		SULT4A1	0.065	1.46
						NCAM2	0.065	0.005		CBR3	11.445	0.58		PNPLA5	0	0
						JAM2	2.015	0.66		DOP1B	0.415	0.53		ARHGAP8	1.82	0.74
						ADAMTS5	0.12	0.045		SIM2	0.045	0.065		KIAA0930	0.87	2.265
						GRIK1	0.02	0.1		RIPPLY3	0.18	0.205		UPK3A	0	0
						EVA1C	3.03	0.34		ERG	0.235	70.275		RIBC2	1.01	0.26
						OLIG2	0.01	0		DSCAM	0.08	0.035		SMC1B	0	0.02
						OLIG1	0.03	0		BACE2	1.27	0.21		WNT7B	0.005	0.01
						RCAN1	0.77	2.33		RIPK4	4.79	0.34		PPARA	0.595	0.64
						CLIC6	0.08	0.275		C2CD2	1.015	0.735		PKDREJ	0	0.025
						CBR3	7.54	11.445		PDXK	5.785	6.285		CELSR1	0.205	0.165
						DOP1B	0.45	0.415		AGPAT3	0.62	0.905		FAM19A5	0.045	0
						SIM2	0	0.045		TSPEAR	0.99	0.015		ZBED4	3.34	2.24
						RIPPLY3	0.285	0.18		ITGB2	0.93	2.5		PANX2	0	0
						TTC3	13.265	35.985		PCBP3	2.28	0.53		ADM2	0.21	0.025
						PIGP	10.555	14.35		IL17RA	1.01	1.59		SYCE3	0	0.2
						DSCAM	0	0.08		MICAL3	2.035	2.425		MAPK8IP2	0	0
						BACE2	1.285	1.27		TUBA8	1.385	0.215		CHKB	13.745	16.005
						RIPK4	1.26	4.79		USP18	8.105	1.335		CHL1	0.025	0
						C2CD2	2.59	1.015		GSC2	0	0		CNTN4	0.63	0.655
						PDXK	10.545	5.785		2022-09-05	0.935	0.39		OXTR	0.155	0
						AGPAT3	0.235	0.62		GP1BB	0.135	4.4		LHFPL4	0.185	0.25
						AIRE	0	0		TBX1	0.065	0.06		CPNE9	0.025	0
						TSPEAR	0.18	0.99		TANGO2	16.535	14.375		ATP2B2	0.22	1.695
						PTTG1IP	76.64	135.815		ARVCF	1.125	1.16		SLC6A11	0	0
						ITGB2	0.275	0.93		AIFM3	0.165	0.255		PPARG	0.315	0
						PCBP3	1.44	2.28		SLC7A4	0.18	0.09		CAND2	0.135	1.06
						IL17RA	0.49	1.01		YPEL1	0.24	0.3		NUP210	0.42	3.42
						MICAL3	0.885	2.035		GNAZ	0.62	0		WNT7A	0	0
						TUBA8	0.57	1.385		UPB1	0.035	0.265		GRIP2	0.12	0.06
						USP18	6.34	8.105		SGSM1	0.2	1.795		TBC1D5	7.955	9.055
						GSC2	0	0		GRK3	2.97	0.77		KCNH8	0	0
						2022-09-05	0.765	0.935		SEZ6L	3.63	0.025		ZNF385D	0.225	0.035
						AC000093.1	0	0.565		ASPHD2	1.045	0.395		THRB	0.335	0.005
						GP1BB	0.22	0.135		MN1	0.28	0.595		LRRC3B	0.1	0.065
						TBX1	0.015	0.065		KREMEN1	0.71	0.31		EOMES	0.02	0.015
						TANGO2	6.23	16.535		NEFH	0.245	1.22		RBMS3	23.705	2.915
						ARVCF	1	1.125		CABP7	0.075	0.03		GADL1	0.05	0
						SCARF2	0.135	0.395		LIF	0.445	0		ZNF860	0	0
						AIFM3	0.385	0.165		SEC14L4	0.1	0		SUSD5	0.975	0.385
						SLC7A4	0.245	0.18		DUSP18	3.075	8.215		ARPP21	0	0.45
						GNAZ	1.515	0.62		RFPL2	0.055	0.05		DCLK3	0	0
						UPB1	0.045	0.035		TIMP3	1.31	18.88		PLCD1	10.89	2.235
						SGSM1	0.995	0.2		SYN3	5.75	0.34		DLEC1	0.065	0.22
						SEZ6L	0.04	3.63		RASD2	1.055	0.025		SCN5A	0.37	0
						ASPHD2	3.14	1.045		CACNG2	0	0		MYRIP	0.055	0.17
						MN1	0.215	0.28		ELFN2	0	0		ENTPD3	0.35	0
						KREMEN1	0.155	0.71		CARD10	0.835	3.01		FAM198A	0.15	0.02
						EMID1	0.36	0.18		KCNJ4	0.01	0		CDCP1	0.4	0.02
						NEFH	2.055	0.245		NPTXR	0.19	0.025		TMEM158	0.205	0.07
						CABP7	0.04	0.075		CBX7	0.17	0.14		SLC6A20	0	0.035
						SEC14L2	2.425	3.44		PDGFB	0.89	7.24		MYL3	1.065	0.035
						DUSP18	2.025	3.075		MGAT3	0.61	0.435		COL7A1	0.465	0.245
						RFPL2	0	0.055		FAM83F	1.18	0.185		CAMKV	0.17	0.15
						TIMP3	0.98	1.31		SHISA8	0	0		SEMA3F	1.145	0.665
						SYN3	3.45	5.75		TNFRSF13C	0.345	0.325		SLC38A3	0.235	0
						RASD2	0.585	1.055		A4GALT	0.015	0.785		RASSF1	24.55	43.53
						CACNG2	0	0		BIK	4.755	2.125		CACNA2D2	0.395	0.13
						ELFN2	0.015	0		TSPO	28.425	125.325		DOCK3	0.1	0.035
						CARD10	1.525	0.835		SCUBE1	0.005	1.045		GPR62	0.04	0
						H1F0	68.87	51.425		MPPED1	0.145	0.05		SFMBT1	1.17	1.165
						KCNJ4	0	0.01		PNPLA5	0.18	0		IL17RB	0.26	0.29
						KDELR3	10.045	6.675		PRR5-ARHGAP8	0.74	0.08		CHDH	0.085	0.085
						NPTXR	0.19	0.19		ARHGAP8	11.44	1.82		CACNA2D3	0.24	1.495
						CBX7	0.215	0.17		KIAA0930	4.06	0.87		ARHGEF3	33.09	14.72
						PDGFB	2.14	0.89		UPK3A	0.06	0		ABHD6	0.53	2.215
						SYNGR1	58.55	33.305		RIBC2	1.46	1.01		FEZF2	0	0
						MGAT3	0.215	0.61		SMC1B	0.01	0		CADPS	0	0.22
						FAM83F	1.435	1.18		WNT7B	0	0.005		LRIG1	0.425	1.01
						SHISA8	0	0		PPARA	0.495	0.595		FRMD4B	35.415	6.805
						TNFRSF13C	0.62	0.345		PKDREJ	0	0		MITF	0.63	4.265
						A4GALT	0.335	0.015		CELSR1	0.745	0.205		GPR27	0.11	0.025
						ARFGAP3	13.055	21.115		ZBED4	6.31	3.34		AC097634.4	0	0
						BIK	2.94	4.755		MOV10L1	0	0		EIF4E3	0.26	0.015
						TSPO	38.96	28.425		PANX2	0.195	0		PROK2	0	0
						SCUBE1	0.295	0.005		ADM2	0.755	0.21		ROBO1	9.82	2.47
						MPPED1	0	0.145		TYMP	0.235	0.515		CADM2	0.455	0.12
						PNPLA5	0.53	0.18		ODF3B	0.315	1.515		VGLL3	0.01	0
						PRR5	2.16	1.09		SYCE3	0.225	0		EPHA3	0	0
						PRR5-ARHGAP8	1.41	0.74		MAPK8IP2	2.295	0		EPHA6	0.015	0
						ARHGAP8	28.78	11.44		CHKB	9.675	13.745		CRYBG3	0.99	0.355
						RIBC2	1.4	1.46		CHL1	0.635	0.025		COL8A1	0	0
						SMC1B	0	0.01		CNTN4	1.675	0.63		TAGLN3	0.13	0.03
						WNT7B	0	0		OXTR	0.475	0.155		C3orf52	2.515	3.005
						PPARA	0.66	0.495		LHFPL4	0.42	0.185		SIDT1	0.315	0.34
						PKDREJ	0	0		CPNE9	1.17	0.025		ZDHHC23	0	0.275
						CELSR1	0.76	0.745		PRRT3	0.225	0.225		MAATS1	0.31	0
						ZBED4	3.705	6.31		ATP2B2	0.005	0.22		AC069444.2	0.01	0
						IL17REL	0	0		SLC6A11	0.01	0		GPR156	0.045	0
						PANX2	0.41	0.195		PPARG	0.785	0.315		ILDR1	0.23	0.04
						MAPK11	0.17	1.185		CAND2	0.445	0.135		CASR	0	0
						DENND6B	0.255	0.135		IQSEC1	1.24	1.275		PARP15	0.265	0.87
						ADM2	0.265	0.755		NUP210	0.335	0.42		SEMA5B	0.5	0.02
						SCO2	28.01	49.78		WNT7A	0.02	0		ADCY5	0	0.06
						TYMP	0.16	0.235		TBC1D5	6.85	7.955		SLC12A8	1.175	0.86
						ODF3B	0.34	0.315		ZNF385D	0.45	0.225		CFAP100	0	0
						MAPK8IP2	0.16	2.295		THRB	0.045	0.335		CHST13	0	2.04
						CHKB	19.145	9.675		LRRC3B	3.96	0.1		TXNRD3	1.605	2.28
						SHANK3	0.11	0.1		EOMES	5.99	0.02		CHCHD6	13.895	17.87
						CHL1	0.385	0.635		GADL1	0.075	0.05		PODXL2	0.28	1.41
						CNTN4	0.485	1.675		ZNF860	0.07	0		GATA2	18.975	51.145
						OXTR	0.62	0.475		SUSD5	0.45	0.975		EFCC1	0	0.065
						LHFPL4	0.44	0.42		ARPP21	0.025	0		KIAA1257	0.215	0.535
						CPNE9	2.695	1.17		DCLK3	0.14	0		TRH	2.245	0.83
						ATP2B2	0.075	0.005		PLCD1	8.68	10.89		COL6A5	0.075	0
						SLC6A11	0.155	0.01		DLEC1	0.055	0.065		TMEM108	2.815	5.015
						PPARG	0	0.785		SCN5A	0.28	0.37		RAB6B	0.25	0.455
						IQSEC1	1.545	1.24		MYRIP	0.22	0.055		KY	0	0.095
						FBLN2	4.02	9.6		ENTPD3	0.15	0.35		SOX14	0	0
						WNT7A	0.15	0.02		FAM198A	0.08	0.15		ESYT3	0.02	0.245
						FGD5	3.005	1.16		ZNF501	1.125	0.715		FOXL2NB	0.115	0.035
						RFTN1	1.665	0.865		CDCP1	1.795	0.4		FOXL2	0.035	0.115
						ZNF385D	11.385	0.45		TMEM158	0.52	0.205		NMNAT3	0.155	3.485
						THRB	0.375	0.045		SLC6A20	0.02	0		CLSTN2	0.005	0.015
						LRRC3B	0.17	3.96		CCDC71	4.97	4.575		SPSB4	0.88	0.825
						EOMES	0.015	5.99		CAMKV	3.685	0.17		PCOLCE2	3.025	0.575
						GADL1	0.01	0.075		SEMA3F	0.75	1.145		PAQR9	0	0
						SUSD5	0.89	0.45		SLC38A3	0.725	0.235		U2SURP	66.55	26.235
						ARPP21	0	0.025		RASSF1	38.44	24.55		ZIC1	0	0
						DCLK3	0.23	0.14		CACNA2D2	1.48	0.395		AGTR1	0	0
						TRANK1	0.985	0.345		DOCK3	0.28	0.1		GPR149	0	0
						PLCD1	6.87	8.68		GPR62	0.05	0.04		PLCH1	0.385	3.205
						DLEC1	0.15	0.055		SFMBT1	1.8	1.17		PTX3	0.14	0.065
						SCN5A	0.655	0.28		IL17RB	2.34	0.26		RSRC1	34.745	13.75
						MYRIP	0.24	0.22		CHDH	1.045	0.085		SHOX2	0	0
						ENTPD3	0.1	0.15		CACNA2D3	0.4	0.24		MFSD1	21.575	64.465
						TRAK1	3.9	4.645		ARHGEF3	2.925	33.09		RARRES1	0.06	2.25
						FAM198A	0.51	0.08		ABHD6	2.29	0.53		IL12A	0.25	0
						CDCP1	3.385	1.795		FEZF2	0	0		C3orf80	0.085	0.05
						TMEM158	0.4	0.52		PRICKLE2	1.48	1.475		SPTSSB	0.13	0.01
						SLC6A20	0.18	0.02		LRIG1	1.815	0.425		SLITRK3	0	0.02
						SEMA3F	1.32	0.75		FRMD4B	6.66	35.415		MECOM	9.035	3.245
						SLC38A3	0.6	0.725		MITF	0.67	0.63		GPR160	0.32	0.645
						RASSF1	7.855	38.44		GPR27	0.43	0.11		CLDN11	3.56	0.135
						CACNA2D2	0.965	1.48		AC097634.4	0.045	0		AC026316.5	0.075	0.03
						MAPKAPK3	23.79	20		EIF4E3	0.685	0.26		SLC7A14	0.01	0
						CISH	0.675	3.75		PROK2	0.065	0		NLGN1	1.02	0.81
						DOCK3	0.175	0.28		ROBO1	8.065	9.82		PEX5L	0.295	0.005
						GRM2	1.61	2.815		EPHA6	0.15	0.015		SOX2	0.045	0
						GPR62	0.04	0.05		CRYBG3	0.505	0.99		MCF2L2	1.095	0.775
						PPM1M	0.615	1.51		COL8A1	0.12	0		VWA5B2	0.01	0
						SFMBT1	6.695	1.8		CD47	17.13	27.86		CAMK2N2	0.02	0.025
						IL17RB	3.93	2.34		SIDT1	0.01	0.315		CHRD	0.085	0
						CHDH	1.475	1.045		ZDHHC23	0.56	0		THPO	0	0.81
						CACNA2D3	1.805	0.4		MAATS1	0.36	0.31		EPHB3	0.08	0.23
						FAM208A	3.85	5.02		AC069444.2	0	0.01		C3orf70	0.26	0.295
						ARHGEF3	2.86	2.925		GPR156	0.215	0.045		DGKG	0.055	0.56
						ABHD6	1.245	2.29		ILDR1	0.15	0.23		CLDN16	0	0
						PXK	4.16	2.925		CASR	0.02	0		CLDN1	0	0
						FEZF2	0	0		PARP15	0.07	0.265		GP5	0	0.45
						FRMD4B	1.66	6.66		SEMA5B	0.325	0.5		PIGZ	0.06	0.815
						MITF	0.32	0.67		ADCY5	0.41	0		MELTF	2.255	1.42
						GPR27	0.675	0.43		CFAP100	0	0		TMEM271	0	0
						AC097634.4	0	0.045		CHST13	0.22	0		CPLX1	0	0
						EIF4E3	2.425	0.685		CHCHD6	32.515	13.895		FGFRL1	0.775	0.085
						PROK2	1.105	0.065		PODXL2	0.43	0.28		RNF212	0.23	0.815
						ROBO1	8.375	8.065		GATA2	3.335	18.975		FAM53A	0.03	0.42
						EPHA6	0.84	0.15		EFCC1	0.015	0		FGFR3	0.06	0.38
						COL8A1	0.255	0.12		KIAA1257	0.55	0.215		C4orf48	165.565	190.015
						CD47	16.91	17.13		TRH	3.06	2.245		NELFA	12.52	18.315
						PLCXD2	0.095	0.57		COL6A5	0.105	0.075		NAT8L	0.005	0.565
						SIDT1	0.06	0.01		TMEM108	3.21	2.815		CFAP99	0	0
						MAATS1	1.66	0.36		RAB6B	1.29	0.25		ZFYVE28	0.265	0
						AC069444.2	0	0		KY	0.015	0		RNF4	61.68	62.035
						GPR156	0.39	0.215		SOX14	0.045	0		DOK7	0	0
						CASR	0.135	0.02		ESYT3	0.555	0.02		LRPAP1	162.36	135.485
						PARP15	0.115	0.07		FOXL2NB	0.115	0.115		ADRA2C	0	0
						ADCY5	1.595	0.41		FOXL2	0.07	0.035		OTOP1	0	0
						CFAP100	0.19	0		NMNAT3	1.22	0.155		STK32B	0.155	0.515
						CHST13	1.04	0.22		CLSTN2	0.73	0.005		CRMP1	33.595	1.065
						CHCHD6	71.685	32.515		PAQR9	0.205	0		C4orf50	0	0.005
						PODXL2	2.265	0.43		U2SURP	56.065	66.55		JAKMIP1	0.235	0.315
						GATA2	0.075	3.335		ZIC1	0.31	0		PPP2R2C	0	0
						EFCC1	0.01	0.015		ZIC4	0.01	0		SORCS2	0	0.135
						KIAA1257	1.395	0.55		AGTR1	0.01	0		ABLIM2	0.47	0
						EFCAB12	0.015	0.115		GPR149	1.16	0		CPZ	0.275	0.005
						TRH	0.04	3.06		PLCH1	1.09	0.385		HMX1	0	0
						COL6A5	0	0.105		PTX3	0.04	0.14		DRD5	0	0
						TMEM108	5.165	3.21		PQLC2L	0.995	2.93		NKX3-2	0.01	0
						RAB6B	2.725	1.29		RSRC1	10.97	34.745		CD38	0.255	0.39
						KY	0.01	0.015		SHOX2	0.41	0		PROM1	2.045	0.075
						SOX14	0.03	0.045		MFSD1	16.15	21.575		FAM184B	0.02	0.01
						ESYT3	0.98	0.555		RARRES1	0.545	0.06		SLIT2	3.29	0.48
						FOXL2NB	1.1	0.115		IL12A	0.31	0.25		KCNIP4	0.155	0.015
						FOXL2	0.17	0.07		C3orf80	0.095	0.085		LGI2	0.205	0
						CLSTN2	0.025	0.73		SPTSSB	6.94	0.13		SMIM20	31.33	21.17
						PAQR9	0.15	0.205		SLITRK3	0	0		SEL1L3	3.67	0.045
						U2SURP	90.11	56.065		MECOM	0.61	9.035		ARAP2	0.1	0
						ZIC1	1.025	0.31		GPR160	0.44	0.32		NWD2	0.005	0
						ZIC4	0.115	0.01		CLDN11	108.705	3.56		C4orf19	0.16	0.16
						AGTR1	0	0.01		AC026316.5	0	0.075		TBC1D1	11.7	5.86
						GPR149	0	1.16		SLC7A14	1.195	0.01		BEND4	0.13	0.325
						PTX3	0.28	0.04		GHSR	0	0.1		SHISA3	0	0
						RSRC1	27.995	10.97		NLGN1	0.5	1.02		KCTD8	0.015	0
						SHOX2	0	0.41		PEX5L	0.5	0.295		GABRB1	0	0.04
						MFSD1	6.485	16.15		SOX2	0.055	0.045		GABRA4	0	0
						RARRES1	0.175	0.545		B3GNT5	2.04	1.16		CORIN	0.76	0.55
						IL12A	0.185	0.31		VWA5B2	0.16	0.01		CNGA1	0.725	0.115
						C3orf80	0.095	0.095		CAMK2N2	0.045	0.02		SLC10A4	0.015	0.015
						SLITRK3	0.865	0		ECE2	0	0		ZAR1	0	0
						MECOM	0.35	0.61		CHRD	0.305	0.085		ERVMER34-1	1.165	0.715
						CLDN11	20.07	108.705		THPO	0.695	0		RASL11B	1.855	0.65
						AC026316.5	0.02	0		EPHB3	1.635	0.08		GSX2	0	0
						SLC7A14	0.265	1.195		C3orf70	0.19	0.26		PDGFRA	0.635	0.07
						EIF5A2	8.79	12.77		DGKG	3.625	0.055		KIT	4.35	10.48
						GHSR	0	0		CLDN16	0.355	0		NMU	2.505	0
						MCCC1	14.375	18.07		CLDN1	0.69	0		ARL9	2.34	0.37
						B3GNT5	1.475	2.04		GP5	0.01	0		THEGL	0.39	0.265
						VWA5B2	0.05	0.16		PIGZ	0.035	0.06		SPINK2	16.695	6.94
						CAMK2N2	0.12	0.045		MELTF	1.37	2.255		IGFBP7	2.48	4.285
						ECE2	0.065	0		TMEM271	0	0		ADGRL3	0.905	0.03
						CHRD	0.015	0.305		CPLX1	0.03	0		EPHA5	0.01	0
						THPO	0.96	0.695		FGFRL1	5.445	0.775		RASSF6	0	0
						EPHB3	0.13	1.635		RNF212	1.295	0.23		CXCL6	0.15	3.035
						C3orf70	1.145	0.19		NKX1-1	0	0		EREG	0.025	0.025
						ETV5	20.08	16.93		FAM53A	0.245	0.03		BTC	0.055	0
						DGKG	0.11	3.625		FGFR3	0.53	0.06		PARM1	0.49	0.03
						CLDN16	0	0.355		C4orf48	101.155	165.565		FAM47E-STBD1	0.145	0.44
						CLDN1	1.19	0.69		NELFA	23.415	12.52		SOWAHB	0	0
						GP5	0	0.01		NAT8L	0.02	0.005		FGF5	0	0.005
						FAM43A	0.165	0.425		CFAP99	0	0		CFAP299	0.17	0.01
						NRROS	0.605	0.655		ZFYVE28	0.125	0.265		BMP3	0.07	0
						PIGX	2.215	3.26		DOK7	0.12	0		PRKG2	0.145	0.3
						PIGZ	0.165	0.035		LRPAP1	190.35	162.36		RASGEF1B	4.525	1.97
						MELTF	0.325	1.37		OTOP1	0	0		SCD5	0.54	0
						TMEM271	0	0		STK32B	0.085	0.155		HPSE	1.515	5.015
						CPLX1	0.03	0.03		CRMP1	29.535	33.595		GPAT3	0.25	0.855
						IDUA	0.435	0.135		PPP2R2C	0.1	0		NKX6-1	0	0
						DGKQ	0.29	0.38		SORCS2	0.105	0		CDS1	0.09	0
						FGFRL1	1.32	5.445		ABLIM2	0.21	0.47		HERC6	0.39	0.295
						RNF212	4.035	1.295		HTRA3	0.68	2.34		HERC5	3.625	0.55
						NKX1-1	0	0		CPZ	11.83	0.275		TIGD2	0.99	0.815
						FAM53A	0.08	0.245		HMX1	0.065	0		FAM13A	6.78	3.89
						FGFR3	0.135	0.53		DRD5	0	0		GPRIN3	0.09	0
						LETM1	21.115	16.605		ZNF518B	9.36	10.195		CCSER1	0.11	0.02
						C4orf48	76.92	101.155		NKX3-2	0.01	0.01		GRID2	0	0.025
						NELFA	16.58	23.415		CD38	0.105	0.255		ATOH1	0	0
						NAT8L	0.1	0.02		PROM1	42.28	2.045		BMPR1B	0.025	0
						CFAP99	0.095	0		FAM184B	0.02	0.02		DDIT4L	0.425	0.175
						ZFYVE28	0.64	0.125		SLIT2	10.7	3.29		TACR3	0	0.005
						SH3BP2	0.98	1.38		KCNIP4	0.205	0.155		NPNT	0.425	0
						DOK7	0.015	0.12		LGI2	0.09	0.205		INTS12	26.065	13.3
						OTOP1	0.02	0		SMIM20	33.995	31.33		SGMS2	0.355	0
						STK32B	0.145	0.085		SEL1L3	2.065	3.67		ETNPPL	0.165	0
						CRMP1	20.02	29.535		ARAP2	0.045	0.1		PITX2	10.31	1.165
						PPP2R2C	0.38	0.1		NWD2	0.025	0.005		NEUROG2	0	0
						TADA2B	1.305	1.395		C4orf19	0.39	0.16		ARSJ	0.42	0
						SORCS2	0	0.105		TBC1D1	19.45	11.7		UGT8	0.345	0.01
						ABLIM2	0.385	0.21		PHOX2B	0	0		PRSS12	0.205	0.28
						HTRA3	0.235	0.68		BEND4	0.66	0.13		NDNF	1.2	0
						HMX1	0.02	0.065		SHISA3	3.75	0		QRFPR	0	0
						DRD5	0.015	0		GABRG1	0	0		TMEM155	0	0
						ZNF518B	2.365	9.36		GABRB1	0.08	0		TRPC3	0.025	0.09
						NKX3-2	0.01	0.01		GABRA4	0.09	0		FGF2	0.44	0.045
						CD38	0.41	0.105		CNGA1	0.025	0.725		INTU	2.25	1.045
						FAM184B	0.025	0.02		SLC10A4	0.62	0.015		MGARP	0.105	0
						SLIT2	7.02	10.7		ZAR1	0	0		MGAT4D	0	0
						KCNIP4	0.14	0.205		CWH43	0	0		UCP1	0	0
						LGI2	0.51	0.09		ERVMER34-1	3.185	1.165		IL15	0	0.025
						ARAP2	0.135	0.045		GSX2	0.07	0		INPP4B	0.905	2.13
						NWD2	0	0.025		KIT	1.88	4.35		FREM3	0	0
						C4orf19	0.56	0.39		NMU	11.475	2.505		HHIP	0.435	0.225
						TBC1D1	21.005	19.45		ARL9	3.275	2.34		POU4F2	0	0
						LIMCH1	0.525	2.74		THEGL	0.115	0.39		EDNRA	0.875	0.625
						PHOX2B	0	0		SPINK2	0.37	16.695		NR3C2	0.005	0
						BEND4	2.055	0.66		IGFBP7	0.74	2.48		MAB21L2	0.03	0
						SHISA3	0.475	3.75		ADGRL3	1.03	0.905		FAM160A1	0.02	0.04
						GABRB1	0.085	0.08		EREG	0.025	0.025		FHDC1	0.16	0.07
						GABRA4	0.105	0.09		BTC	0.05	0.055		TRIM2	7.115	0.155
						CNGA1	0.575	0.025		PARM1	0.19	0.49		TLR2	0	0.68
						SLC10A4	0.035	0.62		SOWAHB	0.035	0		RNF175	1.205	0
						ZAR1	0	0		FGF5	0.005	0		SFRP2	0.25	0.275
						CWH43	0	0		BMP3	0.02	0.07		LRAT	0.09	0
						SPATA18	1.455	4.105		PRKG2	0.425	0.145		NPY2R	0	0
						ERVMER34-1	18.685	3.185		TMEM150C	1.06	2.14		GUCY1A1	1.455	2.685
						GSX2	0.18	0.07		SCD5	1.705	0.54		PDGFC	0.57	4.755
						KIT	5.61	1.88		HPSE	0.385	1.515		GLRB	0.065	0.76
						NMU	25.3	11.475		GPAT3	0.505	0.25		NPY5R	0	0.015
						THEGL	0.115	0.115		NKX6-1	0.07	0		NPY1R	1.04	0.01
						SPINK2	0.705	0.37		CDS1	1.11	0.09		2022-03-01	0.27	0.26
						IGFBP7	0.08	0.74		HERC6	2.24	0.39		TLL1	0.275	0
						ADGRL3	2.825	1.03		HERC5	14.075	3.625		SPOCK3	0.475	0.255
						CXCL1	0.605	0.25		TIGD2	1.15	0.99		GALNTL6	0.48	0.23
						CXCL2	0.415	0.175		FAM13A	23.565	6.78		HAND2	0.665	0.29
						EREG	0	0.025		CCSER1	0.18	0.11		GPM6A	0.13	0
						AREG	0.075	0		ATOH1	0	0		VEGFC	0	0.015
						BTC	0.115	0.05		BMPR1B	0.31	0.025		TENM3	1.73	0.01
						PARM1	1.25	0.19		DDIT4L	0.97	0.425		STOX2	0.285	0
						SOWAHB	0	0.035		MANBA	5.07	2.615		ACSL1	1.25	1.535
						PRDM8	0	0.01		TET2	1.855	4.065		HELT	0	0
						FGF5	0.005	0.005		NPNT	1.055	0.425		CCDC110	0	0
						BMP3	0.05	0.02		INTS12	23.735	26.065		PDLIM3	3.445	0
						PRKG2	1.29	0.425		SGMS2	0.01	0.355		FAM149A	0.2	0
						TMEM150C	1.02	1.06		CYP2U1	0.255	0.08		AC018709.1	0	0
						SCD5	0.35	1.705		ETNPPL	0.085	0.165		MTNR1A	0.07	0
						HPSE	2.115	0.385		PITX2	24.675	10.31		PLEKHG4B	1.195	0.42
						GPAT3	0.305	0.505		NEUROG2	0	0		SLC9A3	0.495	1.03
						NKX6-1	0.055	0.07		PRSS12	1.375	0.205		NKD2	0.105	0.04
						HERC6	1.655	2.24		NDNF	0.395	1.2		TERT	0.285	0.18
						HERC5	7.46	14.075		QRFPR	1.73	0		SLC6A3	0	0.09
						TIGD2	0.99	1.15		TMEM155	0	0		IRX4	0.11	0
						FAM13A	7.135	23.565		TRPC3	0.035	0.025		C5orf38	0	0
						CCSER1	0.295	0.18		INTU	2.145	2.25		IRX2	0.085	0
						ATOH1	0	0		MGARP	0.62	0.105		IRX1	0	0.13
						BMPR1B	0.68	0.31		MGAT4D	0	0		ADAMTS16	0.03	0
						DDIT4L	3.945	0.97		UCP1	0	0		UBE2QL1	0	0
						TET2	0.47	1.855		IL15	0.175	0		ADCY2	0.165	0.045
						NPNT	0.195	1.055		INPP4B	0.365	0.905		CTNND2	0.605	1.12
						INTS12	20.825	23.735		FREM3	0.015	0		OTULINL	5.545	1.625
						SGMS2	0.255	0.01		HHIP	1.03	0.435		ANKH	4.49	1.035
						CYP2U1	1.165	0.255		POU4F2	0	0		2022-03-11	0.055	0
						PITX2	1.31	24.675		NR3C2	0.045	0.005		RETREG1	0.24	0
						NEUROG2	0	0		DCLK2	0	0.745		CDH6	0.08	3.62
						PRSS12	0.57	1.375		TLR2	0.72	0		PDZD2	2.92	0.165
						NDNF	0.49	0.395		LRAT	3.225	0.09		RXFP3	0	0
						QRFPR	0.975	1.73		NPY2R	0.13	0		PRLR	1.315	0
						TMEM155	0.315	0		GUCY1A1	0.52	1.455		GDNF	0.045	0
						TRPC3	0	0.035		GUCY1B1	0.185	0.835		EGFLAM	1.23	0
						FAT4	0.105	0.975		GLRB	0.065	0.065		PTGER4	0.405	0.375
						INTU	2.945	2.145		NPY5R	0.175	0		PLCXD3	0.035	0
						HSPA4L	3.255	1.56		NPY1R	2.275	1.04		NIM1K	0.13	0.425
						MGARP	0.74	0.62		2022-03-01	0.345	0.27		ISL1	2.855	0.175
						MGAT4D	0	0		TLL1	0.09	0.275		FST	0.63	0
						UCP1	0	0		GALNTL6	0.07	0.48		CDC20B	0	0
						IL15	0.525	0.175		HAND2	0.14	0.665		MCIDAS	0	0
						INPP4B	0.18	0.365		GPM6A	0.845	0.13		CCNO	0.015	0
						FREM3	0	0.015		VEGFC	0	0		ELOVL7	0.35	2.745
						HHIP	0.475	1.03		STOX2	1.395	0.285		RNF180	0.945	0.38
						POU4F2	0	0		ACSL1	1.48	1.25		RGS7BP	0.1	0
						NR3C2	0.09	0.045		HELT	0	0		MAST4	33.67	5.655
						DCLK2	0.105	0		CCDC110	0.025	0		MARVELD2	0.86	0.125
						TLR2	0.905	0.72		FAM149A	0.5	0.2		OCLN	2.51	2.02
						LRAT	4.035	3.225		SLC9A3	1.29	0.495		CARTPT	0.1	0.355
						NPY2R	0.1	0.13		NKD2	0.15	0.105		TMEM171	0.145	0
						GUCY1A1	0	0.52		TERT	0.785	0.285		FOXD1	0	0
						GLRB	0.615	0.065		SLC6A3	0.09	0		ARHGEF28	0	0.14
						NPY5R	1.275	0.175		IRX4	0.035	0.11		SV2C	0.005	0.025
						NPY1R	5.105	2.275		C5orf38	0	0		F2RL1	9.73	0.76
						2022-03-01	0.56	0.345		IRX2	1.095	0.085		CRHBP	119.355	9.435
						TLL1	0.225	0.09		IRX1	0.1	0		PDE8B	0.945	6.06
						GALNTL6	0.075	0.07		ADAMTS16	0.09	0.03		OTP	0.045	0
						HAND2	0	0.14		UBE2QL1	0.145	0		BHMT	0	0
						GPM6A	3.275	0.845		ANKRD33B	1.265	0.835		JMY	0.48	0.235
						VEGFC	0.135	0		CTNND2	0.36	0.605		DMGDH	0	0.925
						STOX2	4.62	1.395		OTULINL	6.695	5.545		ANKRD34B	0	0
						ACSL1	2.96	1.48		ANKH	0.985	4.49		RASGRF2	1.18	0.19
						HELT	0.27	0		2022-03-11	0.205	0.055		ACOT12	0.07	0
						CCDC110	1.29	0.025		RETREG1	0.225	0.24		EDIL3	6.335	0.26
						FAM149A	1.545	0.5		CDH6	0.36	0.08		MCTP1	0.615	1.58
						SLC9A3	0.23	1.29		PDZD2	1.88	2.92		GPR150	0	0.115
						NKD2	0.49	0.15		RXFP3	0	0		RGMB	3.04	0.2
						SLC6A3	0.015	0.09		SPEF2	0.01	1.115		PAM	26.035	16.52
						IRX4	0.085	0.035		GDNF	0.665	0.045		EFNA5	1.2	0.02
						C5orf38	0	0		OSMR	0.44	3.185		TSLP	1.03	0.755
						IRX2	0.545	1.095		PTGER4	0.46	0.405		MCC	3.415	1.44
						IRX1	0.03	0.1		PLCXD3	0.115	0.035		KCNN2	0.84	0.24
						ADAMTS16	1.04	0.09		NIM1K	0.06	0.13		TRIM36	1.745	0.725
						UBE2QL1	0.03	0.145		ITGA2	0.115	0.45		LVRN	0.24	0
[truncated: 656 more rows]

## Sheet: Supplementary Figure 4
4b
Up regulated in EC			Up regulated in HPC			Up regulated in Mes			Up regulated in Epi
GO terms	enrichment		GO terms	enrichment		GO terms	enrichment		GO terms	enrichment
endothelium development	22.0436		oxidative phosphorylation	44.033		cartilage development	8.37339		reproductive structure development	12.9743
endothelial cell differentiation	19.547		mitochondrial ATP synthesis coupled electron transport	31.6282		mesenchyme development	8.02861		urogenital system development	11.4054
regulation of vasculature development	17.2502		aerobic respiration	16.2335		extracellular matrix organization	7.49361		renal system development	10.0301
endothelial cell migration	16.2282		myeloid cell differentiation	5.18379		connective tissue development	7.45363		kidney development	9.69439
regulation of angiogenesis	15.1277		regulation of stem cell differentiation	2.59324		extracellular	7.01668		heart morphogenesis	8.69339

[truncated: 3 more sheets: Supplementary Figure 5, Supplementary Figure 6, Supplementary Figure 7]
